# Supplementary material for: Temperate forests can deliver future wood demand and climate-change mitigation dependent on afforestation and circularity
Source: Nat Commun. 2025 Apr 25;16:3872. doi: 10.1038/s41467-025-58463-5 (PMC12032007; doi:10.1038/s41467-025-58463-5)
Supplement: Supplementary file 5 — Supplementary Data 3 [file 41467_2025_58463_MOESM5_ESM.xlsx]

## Sheet: Intro
Supplementary_Data_3 - Results calculations
We have provided a description of each of the worksheets to facilitate navigation of the workbook and to follow calculations linking worksheets. We hope this helps.
	Description of worksheets:
Results graphs	Summarises results of the results data in the proceeding four sheets. (Fig. 2&3 in manuscript)
Total_impact_hi (Aff50yrs)	Results: Net GWP impact of high wood demand, for all modelled scenarios (high and low forest expansion), with 50-year afforestation duration
Total_impact_lo (Aff50yrs)	Results: Net GWP impact of low wood demand, for all modelled scenarios (high and low forest expansion), with 50-year afforestation duration
Total_impact_hi (Aff35yrs)	Results: Net GWP impact of high wood demand, for all modelled scenarios (high and low forest expansion), with 35-year afforestation duration
Total_impact_lo (Aff35yrs)	Results: Net GWP impact of low wood demand, for all modelled scenarios (high and low forest expansion), with 35-year afforestation duration
Marg_imps_all_m3	Summarises ‘Overseas forest C storage’ GWP impact expressed per m3 of marginal imported wood supply. (Fig. 4 in manuscript)
Tropical_Aff(50yrs)	Calculation sheet for tropical afforestation (presented in Fig. 4 in manuscript)
Marg_imps_all_avg	Summarises the results of the proceeding sheets. (Used in results calculation sheets listed in rows 7-10 above).
Marg_imp_hi_bor (Aff50yrs)	Calculates the 'overseas forest C impact' from 'Boreal 1, Boreal 2 and Boreal 3' components for high wood demand, for all modelled scenarios (high and low forest expansion), 50-year afforestation duration
Marg_imp_hi_trop (Aff50yrs)	Calculates the 'overseas forest C impact' from 'Tropical' components for high wood demand, for all modelled scenarios (high and low forest expansion), 50-year afforestation duration
Marg_imp_hi_bor (Aff35yrs)	Calculates the 'overseas forest C impact' from 'Boreal 1, Boreal 2 and Boreal 3' components for high wood demand, for all modelled scenarios (high and low forest expansion), 35-year afforestation duration
Marg_imp_hi_trop (Aff35yrs)	Calculates the 'overseas forest C impact' from 'Tropical' components for high wood demand, for all modelled scenarios (high and low forest expansion), 35-year afforestation duration
Marg_imp_lo_bor (Aff50yrs)	Calculates the 'overseas forest C impact' from 'Boreal 1, Boreal 2 and Boreal 3' components for low wood demand, for all modelled scenarios (high and low forest expansion), 50-year afforestation duration
Marg_imp_lo_trop (Aff50yrs)	Calculates the 'overseas forest C impact' from 'Tropical' components for low wood demand, for all modelled scenarios (high and low forest expansion), 50-year afforestation duration
Marg_imp_lo_bor (Aff35yrs)	Calculates the 'overseas forest C impact' from 'Boreal 1, Boreal 2 and Boreal 3' components for low wood demand, for all modelled scenarios (high and low forest expansion), 35-year afforestation duration
Marg_imp_lo_trop (Aff35yrs)	Calculates the 'overseas forest C impact' from 'Tropical' components for low wood demand, for all modelled scenarios (high and low forest expansion), 35-year afforestation duration
IRW_supply_demand_graphs (2)	Summarises the the supply-demand balance for all modelled scenarios in chart (Fig. 1 in the manuscript) for the proceeding two sheets.
IRW_supply_demand (Aff50yrs)	Calculates the supply-demand balance for all modelled scenarios, with 50-year afforestation duration.
IRW_supply_demand (Aff35yrs)	Calculates the supply-demand balance for all modelled scenarios, with 35-year afforestation duration.
Results_graphs (Aff50yrs)	Summarises/aggregates data from 'Forest_C_impact_all' and 'HWP_impact_all', for 50-year afforestation duration scenarios. Not used in the manuscript - can be ignored.
Results_graphs (Aff35yrs)	Summarises/aggreates data from 'Forest_C_impact_all' and 'HWP_impact_all', for 50-year afforestation duration scenarios. Not used in the manuscript - can be ignored.
Forest&HWP_impact_(Aff50yrs)	Summarises/aggreates data from 'Forest_C_impact_all' and 'HWP_impact_all', for 50-year afforestation duration scenarios. Not used in the manuscript - can be ignored.
Forest&HWP_impact_(Aff35yrs)	Summarises/aggreates data from 'Forest_C_impact_all' and 'HWP_impact_all', for 50-year afforestation duration scenarios. Not used in the manuscript - can be ignored.
Forest_C_impact_all	Existing and new forest C modelling - Calculated in CBM-CFS3 and imported into this spreadsheet
HWP_impact_all	HWP GWP impacts for all modelled scenarios. (Summarises the proceeding worksheets. Note that these data are calculated in Supplementary_Data_2) (HWP calculation file) and pasted into these worksheets.
50_35	Existing forest, 50-year rotation (reference-rotation), replanted with higher productivity, 35-year rotation on harvesting
50_45	Existing forest, 50-year rotation (reference-rotation), shortened to 45-year rotation
50_50	Existing forest, 50-year rotation throughout the model period
50_55	Existing forest, 50-year rotation (reference-rotation), lenthened to 55-year rotation
Aff35 (35yrs)	New forest, 'higher productivity' (with 35-year rotation), with 35-year afforestation duration
Aff45 (35yrs)	New forest, 'shortened-rotation' (i.e. to 45-year), with 35-year afforestation duration
Aff50 (35yrs)	New forest, 'reference-rotation' (i.e. 50-year), with 35-year afforestation duration
Aff55 (35yrs)	New forest, 'lengthened-rotation' (i.e. to 55-year), with 35-year afforestation duration
Aff35 (50yrs)	New forest, 'higher productivity' (with 35-year rotation), with 50-year afforestation duration
Aff45 (50yrs)	New forest, 'shortened-rotation' (i.e. to 45-year), with 50-year afforestation duration
Aff50 (50yrs)	New forest, 'reference-rotation' (i.e. 50-year), with 50-year afforestation duration
Aff55 (50yrs)	New forest, 'lengthened-rotation' (i.e. to 55-year), with 50-year afforestation duration
Projected_lo	Overseas forest HWP, for reference-rotation with no expansion (i.e. business as usual scneario, whereby all changes to demand from 2023 are supplied by imports), for low wood demand
Projected_hi	Overseas forest HWP, for reference-rotation with no expansion (i.e. business as usual scneario, whereby all changes to demand from 2023 are supplied by imports), for high wood demand
Marginal_imports_lo (Aff50yrs)	Overseas forest HWP, for low wood demand, for all modelled scenarios (high and low forest expansion), 50-year afforestation duration
Marginal_imports_lo (Aff35yrs)	Overseas forest HWP, for low wood demand, for all modelled scenarios (high and low forest expansion), 35-year afforestation duration
Marginal_imports_hi (Aff50yrs)	Overseas forest HWP, for high wood demand, for all modelled scenarios (high and low forest expansion), 50-year afforestation duration
Marginal_imports_hi (Aff35yrs)	Overseas forest HWP, for high wood demand, for all modelled scenarios (high and low forest expansion), 35-year afforestation duration
Prod_sub_tC	Avoided emissions "credits" per substituted tC of wood (used in Fig.4 in manuscript, and in worksheet 'Marg_imps_all_m3', descirbed in row 12 above.)

## Sheet: Results graphs (2)
		Low projected demand tables (50yr planting period):																					High projected demand tables (50yr planting period):																	Not used for main paper:
	Comparison of 2050 net impacts:
	50_35 + Aff35_hi	50_45 + Aff45_hi	50_50 + Aff50_hi	50_55 + Aff55_hi	50_35 + Aff35_lo	50_45 + Aff45_lo	50_50 + Aff50_lo	50_55 + Aff55_lo
hi demand	-3.63653e+07	-6.27858e+06	-1.69674e+07	-1.65534e+07	-2.81679e+07	-3.45782e+06	-1.41441e+07	-1.373e+07
low demand	-4.4073e+07	-1.49815e+07	-2.50407e+07	-2.53053e+07	-3.60055e+07	-1.22207e+07	-2.22774e+07	-2.2542e+07
	0.825117	0.41909	0.677592	0.654147	0.782323	0.282947	0.634906	0.609088

## Sheet: Results graphs
																			Low demand projection, low expansion - net impact
																			Scenario	Net impact	Change from ref rot	% change from ref rot
																			Ref rot	-1.02212e+08
		Fig. 2								Fig 3									15%YC12	-9.59169e+07	6.29521e+06	0.0615897
		Low projected demand tables (50yr planting period):								High projected demand tables (50yr planting period):									30%YC12	-8.95389e+07	1.26732e+07	0.123989
																			Low projected demand tables (50yr planting period):												High projected demand tables (50yr planting period):
																			Pink - net impact with disturbance to existing forest. Overlaid on 'reference rotation' scenarios.												Pink - net impact with disturbance to existing forest. Overlaid on 'reference rotation' scenarios.
																			Low projected demand tables (50yr planting period):
																			This is the complete breakdown for the 15% disturbance scenario (Low expansion, low demand projection)
																			Impact change is dominated by loss of existing forest carbon in first 50yrs (with gradual recovery of existing forest over 15yrs); followed by an increase in overseas forest carbon loss from years 50-65 (and a transfer of HWP C benefits from 'existing forest' to 'overseas forest' during this time). Note these impacts are independent of decarbonisation therefore the impacts would be the same regar…
																			This is the complete breakdown for the 30% disturbance scenario (Low expansion, low demand projection)
	This chart is only used to generate the legend with the desired format for pasting above:
	Comparison of 2050 net impacts:
	50_35 + Aff35_hi	50_45 + Aff45_hi	50_50 + Aff50_hi	50_55 + Aff55_hi	50_35 + Aff35_lo	50_45 + Aff45_lo	50_50 + Aff50_lo	50_55 + Aff55_lo
hi demand	-3.63653e+07	-6.27858e+06	-1.69674e+07	-1.65534e+07	-2.81679e+07	-3.45782e+06	-1.41441e+07	-1.373e+07
low demand	-4.4073e+07	-1.49815e+07	-2.50407e+07	-2.53053e+07	-3.60055e+07	-1.22207e+07	-2.22774e+07	-2.2542e+07
	0.825117	0.41909	0.677592	0.654147	0.782323	0.282947	0.634906	0.609088

## Sheet: Total_impact_hi (Aff50yrs)
Marginal impact results for high wood demand projection, all scenarios with 50-year afforestation duration																															Forest ecosystem C impact per tC harvested:		xxx																100
Units Mg CO2e
	Marginal domestic supply impact (HWP - existing forest + Aff_hi)																														Hi_projection Marginal import impact - demand for IRW met by increased harvest elsewhere
	50_35 + Aff35_hi					50_45 + Aff45_hi					50_50 + Aff50_hi					50_55 + Aff55_hi					15%YC12 + Aff50_hi					30%YC12 + Aff50_hi					50_35 + Aff35_hi			50_45 + Aff45_hi			50_50 + Aff50_hi			50_55 + Aff55_hi			reference			15%YC12+Aff50_hi			30%YC12+Aff50_hi
	Ecosystem C		HWP		Total	Ecosystem C		HWP		Total	Ecosystem C		HWP		Total	Ecosystem C		HWP		Total	Ecosystem C		HWP		Total	Ecosystem C		HWP		Total	Ecosystem C	HWP	Total	Ecosystem C	HWP	Total	Ecosystem C	HWP	Total	Ecosystem C	HWP	Total	Ecosystem C	HWP	Total	Ecosystem C	HWP	Total	Ecosystem C
	Existing forest C	New forest C	Existing forest HWP	New forest HWP		Existing forest	New forest	Existing forest	New forest		Existing forest	New forest	Existing forest	New forest		Existing forest	New forest	Existing forest	New forest		Existing forest	New forest	Existing forest	New forest		Existing forest	New forest	Existing forest	New forest
2023	0	-596630	0	0	-596630	267411	-592896	303742	0	-21743.2	0	-592896	0	0	-592896	0	-592896	303742	0	-289154	419867	-592896	0	0	-173029	839735	-592896	0	0	246838	0	0	0	0	0	0	0	0	0	-4.73852e-10	2.69843e-10	-2.04009e-10	0	0	0	0	0	0	0
2024	-6736.99	-1.20374e+06	0	0	-1.21048e+06	556483	-1.18704e+06	298641	0	-331915	0	-1.18704e+06	0	0	-1.18704e+06	-273429	-1.18704e+06	298641	0	-1.16183e+06	825729	-1.18704e+06	0	0	-361310	1.65146e+06	-1.18704e+06	0	0	464419	64538.2	-36752.4	27785.8	597916	-340494	257422	64538.2	-36752.4	27785.8	597916	-340494	257422	64538.2	-36752.4	27785.8	64538.2	-36752.4	27785.8	64538.2
2025	-23742.5	-1.82875e+06	0	0	-1.85249e+06	862466	-1.78534e+06	291102	0	-631768	0	-1.78534e+06	0	0	-1.78534e+06	-301540	-1.78534e+06	291102	0	-1.79577e+06	1.22052e+06	-1.78534e+06	0	0	-564811	2.44105e+06	-1.78534e+06	0	0	655713	193615	-110505	83109.3	714437	-409146	305291	193615	-110505	83109.3	714437	-409146	305291	193615	-110505	83109.3	193615	-110505	83109.3	193615
2026	-54067	-2.47878e+06	0	0	-2.53285e+06	1.18129e+06	-2.39106e+06	595115	0	-614661	0	-2.39106e+06	0	0	-2.39106e+06	-325277	-2.39106e+06	595115	0	-2.12122e+06	1.60683e+06	-2.39106e+06	0	0	-784229	3.21367e+06	-2.39106e+06	0	0	822605	387229	-221217	166012	895496	-512319	383178	387229	-221217	166012	895496	-512319	383178	387229	-221217	166012	387229	-221217	166012	387229
2027	-100329	-3.16069e+06	0	0	-3.26102e+06	1.50977e+06	-3.00778e+06	584932	0	-913074	0	-3.00778e+06	0	0	-3.00778e+06	-623235	-3.00778e+06	584932	0	-3.04608e+06	1.98695e+06	-3.00778e+06	0	0	-1.02083e+06	3.9739e+06	-3.00778e+06	0	0	966123	645382	-368926	276456	1.68703e+06	-964041	722986	645382	-368926	276456	1.68703e+06	-964041	722986	645382	-368926	276456	645382	-368926	276456	645382
2028	-164733	-3.88101e+06	0	0	-4.04574e+06	1.60724e+06	-3.63925e+06	569096	0	-1.46292e+06	0	-3.63925e+06	0	0	-3.63925e+06	-668048	-3.63925e+06	569096	0	-3.7382e+06	2.36293e+06	-3.63925e+06	0	0	-1.27632e+06	4.72586e+06	-3.63925e+06	0	0	1.08661e+06	968073	-550291	417782	1.9868e+06	-1.1316e+06	855197	968073	-550291	417782	1.9868e+06	-1.1316e+06	855197	968073	-550291	417782	968073	-550291	417782	968073
2029	-249084	-4.64589e+06	0	0	-4.89498e+06	1.68858e+06	-4.28938e+06	869109	0	-1.7317e+06	0	-4.28938e+06	0	0	-4.28938e+06	-705614	-4.28938e+06	869109	0	-4.12589e+06	2.73662e+06	-4.28938e+06	0	0	-1.55277e+06	5.47323e+06	-4.28938e+06	0	0	1.18385e+06	1.3553e+06	-767522	587780	2.35111e+06	-1.333e+06	1.01811e+06	1.3553e+06	-767522	587780	2.35111e+06	-1.333e+06	1.01811e+06	1.3553e+06	-767522	587780	1.3553e+06	-767522	587780	1.3553e+06
2030	-354807	-5.46113e+06	0	0	-5.81593e+06	1.75575e+06	-4.96219e+06	849121	0	-2.35732e+06	0	-4.96219e+06	0	0	-4.96219e+06	-1.01981e+06	-4.96219e+06	849121	0	-5.13288e+06	3.10968e+06	-4.96219e+06	-1073.43	0	-1.85358e+06	6.21937e+06	-4.96219e+06	-1073.43	0	1.2561e+06	1.80707e+06	-1.01894e+06	788127	3.33626e+06	-1.88265e+06	1.4536e+06	1.80707e+06	-1.01894e+06	788127	3.33626e+06	-1.88265e+06	1.4536e+06	1.80707e+06	-1.01894e+06	788127	1.80707e+06	-1.01894e+06	788127	1.80707e+06
2031	-482969	-6.3321e+06	0	0	-6.81507e+06	1.81033e+06	-5.66172e+06	827254	0	-3.02413e+06	0	-5.66172e+06	0	0	-5.66172e+06	-1.07394e+06	-5.66172e+06	827254	0	-5.9084e+06	3.48364e+06	-5.66172e+06	-2188.23	0	-2.18026e+06	6.96729e+06	-5.66172e+06	-2188.23	0	1.30338e+06	2.32337e+06	-1.30587e+06	1.01751e+06	3.81929e+06	-2.14959e+06	1.6697e+06	2.32337e+06	-1.30587e+06	1.01751e+06	3.81929e+06	-2.14959e+06	1.6697e+06	2.32337e+06	-1.30587e+06	1.01751e+06	2.32337e+06	-1.30587e+06	1.01751e+06	2.32337e+06
2032	-634319	-7.2638e+06	0	0	-7.89812e+06	1.85358e+06	-6.39201e+06	1.12564e+06	0	-3.41279e+06	0	-6.39201e+06	0	0	-6.39201e+06	-1.1187e+06	-6.39201e+06	1.12564e+06	0	-6.38507e+06	3.85986e+06	-6.39201e+06	-2188.23	0	-2.53434e+06	7.71971e+06	-6.39201e+06	-2188.23	0	1.32551e+06	2.90422e+06	-1.62829e+06	1.27593e+06	4.36687e+06	-2.45014e+06	1.91673e+06	2.90422e+06	-1.62829e+06	1.27593e+06	4.36687e+06	-2.45014e+06	1.91673e+06	2.90422e+06	-1.62829e+06	1.27593e+06	2.90422e+06	-1.62829e+06	1.27593e+06	2.90422e+06
2033	-809318	-8.26083e+06	0	0	-9.07015e+06	2.15397e+06	-7.15708e+06	1.39752e+06	0	-3.60559e+06	0	-7.15708e+06	0	0	-7.15708e+06	-1.44309e+06	-7.15708e+06	1.39752e+06	0	-7.20266e+06	4.23955e+06	-7.15708e+06	-2188.23	0	-2.91973e+06	8.47909e+06	-7.15708e+06	-2188.23	0	1.31982e+06	3.5496e+06	-1.98206e+06	1.56754e+06	5.54563e+06	-3.09997e+06	2.44566e+06	3.5496e+06	-1.98206e+06	1.56754e+06	5.54563e+06	-3.09997e+06	2.44566e+06	3.5496e+06	-1.98206e+06	1.56754e+06	3.5496e+06	-1.98206e+06	1.56754e+06	3.5496e+06
2034	-1.00818e+06	-9.32744e+06	0	0	-1.03356e+07	2.46666e+06	-7.96088e+06	1.36028e+06	0	-4.13395e+06	0	-7.96088e+06	0	0	-7.96088e+06	-1.77448e+06	-7.96088e+06	1.36028e+06	0	-8.37509e+06	4.62381e+06	-7.96088e+06	-2188.23	0	-3.33926e+06	9.24762e+06	-7.96088e+06	-2188.23	0	1.28455e+06	4.25952e+06	-2.37052e+06	1.88899e+06	6.74533e+06	-3.76032e+06	2.98501e+06	4.25952e+06	-2.37052e+06	1.88899e+06	6.74533e+06	-3.76032e+06	2.98501e+06	4.25952e+06	-2.37052e+06	1.88899e+06	4.25952e+06	-2.37052e+06	1.88899e+06	4.25952e+06
2035	-1.2309e+06	-1.04675e+07	0	0	-1.16984e+07	2.78765e+06	-8.80724e+06	1.64619e+06	0	-4.3734e+06	0	-8.80724e+06	0	0	-8.80724e+06	-1.84949e+06	-8.80724e+06	1.64619e+06	0	-9.01054e+06	5.01363e+06	-8.80724e+06	-2188.23	0	-3.7958e+06	1.00273e+07	-8.80724e+06	-2188.23	0	1.21783e+06	5.03398e+06	-2.79364e+06	2.24034e+06	7.46362e+06	-4.14619e+06	3.31744e+06	5.03398e+06	-2.79364e+06	2.24034e+06	7.46362e+06	-4.14619e+06	3.31744e+06	5.03398e+06	-2.79364e+06	2.24034e+06	5.03398e+06	-2.79364e+06	2.24034e+06	5.03398e+06
2036	-1.47729e+06	-1.16846e+07	0	0	-1.31619e+07	3.11357e+06	-9.69989e+06	1.90999e+06	0	-4.67634e+06	0	-9.69989e+06	0	0	-9.69989e+06	-2.20318e+06	-9.69989e+06	1.90999e+06	0	-9.99308e+06	5.40987e+06	-9.69989e+06	-2188.23	0	-4.29222e+06	1.08197e+07	-9.69989e+06	-2188.23	0	1.11765e+06	5.87297e+06	-3.25137e+06	2.62161e+06	8.82344e+06	-4.88983e+06	3.93361e+06	5.87297e+06	-3.25137e+06	2.62161e+06	8.82344e+06	-4.88983e+06	3.93361e+06	5.87297e+06	-3.25137e+06	2.62161e+06	5.87297e+06	-3.25137e+06	2.62161e+06	5.87297e+06
2037	-1.74702e+06	-1.29818e+07	0	0	-1.47289e+07	3.44184e+06	-1.06424e+07	1.8594e+06	0	-5.34118e+06	0	-1.06424e+07	0	0	-1.06424e+07	-2.55863e+06	-1.06424e+07	1.8594e+06	0	-1.13416e+07	5.81329e+06	-1.06424e+07	-2188.23	0	-4.83133e+06	1.16266e+07	-1.06424e+07	-2188.23	0	981958	6.77651e+06	-3.74368e+06	3.03283e+06	1.02064e+07	-5.64594e+06	4.56049e+06	6.77651e+06	-3.74368e+06	3.03283e+06	1.02064e+07	-5.64594e+06	4.56049e+06	6.77651e+06	-3.74368e+06	3.03283e+06	6.77651e+06	-3.74368e+06	3.03283e+06	6.77651e+06
2038	-2.0396e+06	-1.43622e+07	0	0	-1.64018e+07	3.53232e+06	-1.16383e+07	1.80823e+06	0	-6.29772e+06	0	-1.16383e+07	0	0	-1.16383e+07	-2.64852e+06	-1.16383e+07	1.80823e+06	0	-1.24786e+07	5.80469e+06	-1.16383e+07	-2188.23	0	-5.83577e+06	1.16094e+07	-1.16383e+07	-2188.23	0	-31076.7	7.74458e+06	-4.27056e+06	3.47402e+06	1.10977e+07	-6.12223e+06	4.97543e+06	7.74458e+06	-4.27056e+06	3.47402e+06	1.10977e+07	-6.12223e+06	4.97543e+06	7.74458e+06	-4.27056e+06	3.47402e+06	7.74458e+06	-4.27056e+06	3.47402e+06	7.74458e+06
2039	-2.45827e+06	-1.59342e+07	0	0	-1.83925e+07	3.60043e+06	-1.26907e+07	2.07179e+06	0	-7.01848e+06	0	-1.26907e+07	0	0	-1.26907e+07	-2.72013e+06	-1.26907e+07	2.07179e+06	0	-1.3339e+07	5.81853e+06	-1.26907e+07	-2188.23	0	-6.87435e+06	1.16371e+07	-1.26907e+07	-2188.23	0	-1.05582e+06	8.77719e+06	-4.83199e+06	3.9452e+06	1.20534e+07	-6.63249e+06	5.42094e+06	8.77719e+06	-4.83199e+06	3.9452e+06	1.20534e+07	-6.63249e+06	5.42094e+06	8.77719e+06	-4.83199e+06	3.9452e+06	8.77719e+06	-4.83199e+06	3.9452e+06	8.77719e+06
2040	-2.98515e+06	-1.75676e+07	-67835.4	-56181.5	-2.06768e+07	3.64856e+06	-1.38028e+07	2.01776e+06	0	-8.13649e+06	0	-1.38028e+07	0	0	-1.38028e+07	-3.05849e+06	-1.38028e+07	2.01776e+06	0	-1.48435e+07	5.85237e+06	-1.38028e+07	-3320.37	0	-7.95377e+06	1.17047e+07	-1.38028e+07	-3320.37	0	-2.10139e+06	9.87434e+06	-5.42373e+06	4.45061e+06	1.363e+07	-7.48602e+06	6.144e+06	9.87434e+06	-5.42373e+06	4.45061e+06	1.363e+07	-7.48602e+06	6.144e+06	9.87434e+06	-5.42373e+06	4.45061e+06	9.87434e+06	-5.42373e+06	4.45061e+06	9.87434e+06
2041	-3.47445e+06	-1.93648e+07	-135996	-112662	-2.30879e+07	3.67872e+06	-1.49775e+07	1.96259e+06	0	-9.33623e+06	0	-1.49775e+07	0	0	-1.49775e+07	-3.12785e+06	-1.49775e+07	1.96259e+06	0	-1.61428e+07	5.90405e+06	-1.49775e+07	-4474.17	0	-9.07797e+06	1.18081e+07	-1.49775e+07	-4474.17	0	-3.17392e+06	1.05236e+07	-5.76317e+06	4.76044e+06	1.47045e+07	-8.05794e+06	6.64658e+06	1.1036e+07	-6.04968e+06	4.98635e+06	1.47045e+07	-8.05794e+06	6.64658e+06	1.1036e+07	-6.04968e+06	4.98635e+06	1.1036e+07	-6.04968e+06	4.98635e+06	1.1036e+07
2042	-4.0515e+06	-2.13262e+07	-204493	-168120	-2.57504e+07	3.69259e+06	-1.62176e+07	2.22604e+06	0	-1.0299e+07	0	-1.62176e+07	0	0	-1.62176e+07	-3.17971e+06	-1.62176e+07	2.22604e+06	0	-1.71713e+07	5.97163e+06	-1.62176e+07	-4474.17	0	-1.02505e+07	1.19433e+07	-1.62176e+07	-4474.17	0	-4.27882e+06	1.12374e+07	-6.13745e+06	5.09997e+06	1.58436e+07	-8.6629e+06	7.18065e+06	1.22623e+07	-6.70981e+06	5.55244e+06	1.58436e+07	-8.6629e+06	7.18065e+06	1.22623e+07	-6.70981e+06	5.55244e+06	1.22623e+07	-6.70981e+06	5.55244e+06	1.22623e+07
2043	-4.56411e+06	-2.32952e+07	-235511	-223403	-2.83183e+07	3.959e+06	-1.74503e+07	2.43445e+06	-33258.4	-1.10901e+07	0	-1.74503e+07	0	-33258.4	-1.74835e+07	-3.50378e+06	-1.74503e+07	2.46336e+06	-33258.4	-1.85239e+07	6.05334e+06	-1.74503e+07	-469.821	-33258.4	-1.14306e+07	1.21067e+07	-1.74503e+07	-469.821	-33258.4	-5.3773e+06	1.20158e+07	-6.54229e+06	5.47348e+06	1.76138e+07	-9.61105e+06	8.00272e+06	1.3553e+07	-7.39672e+06	6.15629e+06	1.76138e+07	-9.61105e+06	8.00272e+06	1.3553e+07	-7.39672e+06	6.15629e+06	1.3553e+07	-7.39672e+06	6.15629e+06	1.3553e+07
2044	-5.09301e+06	-2.52705e+07	-266642	-278860	-3.0909e+07	4.31132e+06	-1.87418e+07	2.33554e+06	-66607.7	-1.21615e+07	0	-1.87418e+07	0	-66607.7	-1.88084e+07	-3.82802e+06	-1.87418e+07	2.4009e+06	-66607.7	-2.02355e+07	6.1309e+06	-1.87418e+07	7710.8	-66607.7	-1.26698e+07	1.22618e+07	-1.87418e+07	15880.5	-66607.7	-6.5307e+06	1.29978e+07	-7.06086e+06	5.93691e+06	1.91281e+07	-1.04141e+07	8.71402e+06	1.47525e+07	-8.03e+06	6.72245e+06	1.92491e+07	-1.04816e+07	8.76741e+06	1.48916e+07	-8.10771e+06	6.78386e+06	1.47866e+07	-8.04909e+06	6.73754e+06	1.48208e+07
2045	-5.56397e+06	-2.7251e+07	-297890	-334499	-3.34474e+07	4.69092e+06	-2.00958e+07	2.57959e+06	-100053	-1.29253e+07	0	-2.00958e+07	0	-100053	-2.01959e+07	-3.90639e+06	-2.00958e+07	2.65259e+06	-100053	-2.14496e+07	6.21803e+06	-2.00958e+07	15914.4	-100053	-1.39619e+07	1.24361e+07	-2.00958e+07	32276	-100053	-7.72751e+06	1.40443e+07	-7.61468e+06	6.42963e+06	2.0161e+07	-1.09438e+07	9.21726e+06	1.60164e+07	-8.69695e+06	7.31947e+06	2.04341e+07	-1.10961e+07	9.33802e+06	1.62947e+07	-8.85211e+06	7.44254e+06	1.60848e+07	-8.73507e+06	7.34971e+06	1.61531e+07
2046	-5.97287e+06	-2.92358e+07	-329260	-390328	-3.59283e+07	5.03209e+06	-2.15155e+07	2.80155e+06	-133599	-1.38155e+07	0	-2.15155e+07	0	-133599	-2.16491e+07	-4.24338e+06	-2.15155e+07	2.88222e+06	-133599	-2.30103e+07	6.31345e+06	-2.15155e+07	24142.1	-133599	-1.53115e+07	1.26269e+07	-2.15155e+07	48719.3	-133599	-8.97348e+06	1.51554e+07	-8.20271e+06	6.95267e+06	2.19253e+07	-1.18803e+07	1.0045e+07	1.73449e+07	-9.39823e+06	7.9467e+06	2.22295e+07	-1.2049e+07	1.01805e+07	1.77623e+07	-9.62998e+06	8.13231e+06	1.74475e+07	-9.45516e+06	7.99229e+06	1.755e+07
2047	-6.31614e+06	-3.1224e+07	-360755	-446354	-3.83472e+07	5.37186e+06	-2.30036e+07	2.71088e+06	-167251	-1.50881e+07	0	-2.30036e+07	0	-167251	-2.31708e+07	-4.57652e+06	-2.30036e+07	2.8067e+06	-167251	-2.49406e+07	6.41592e+06	-2.30036e+07	32395.2	-167251	-1.67225e+07	1.28318e+07	-2.30036e+07	65212.8	-167251	-1.02738e+07	1.6331e+07	-8.8248e+06	7.50621e+06	2.37127e+07	-1.28293e+07	1.08834e+07	1.8738e+07	-1.01336e+07	8.60436e+06	2.40481e+07	-1.30138e+07	1.10343e+07	1.92945e+07	-1.04412e+07	8.85321e+06	1.88747e+07	-1.02092e+07	8.66549e+06	1.90114e+07
2048	-6.66795e+06	-3.32954e+07	-392379	-502585	-4.08583e+07	5.47034e+06	-2.45623e+07	2.62727e+06	-201014	-1.66657e+07	0	-2.45623e+07	0	-201014	-2.47633e+07	-4.65572e+06	-2.45623e+07	2.72338e+06	-201014	-2.66957e+07	6.52429e+06	-2.45623e+07	40674.8	-201014	-1.81984e+07	1.30486e+07	-2.45623e+07	81758.8	-201014	-1.1633e+07	1.75712e+07	-9.4808e+06	8.09035e+06	2.50083e+07	-1.34996e+07	1.15087e+07	2.01956e+07	-1.09029e+07	9.29264e+06	2.54061e+07	-1.37174e+07	1.16887e+07	2.08912e+07	-1.12859e+07	9.6053e+06	2.03664e+07	-1.0997e+07	9.36945e+06	2.05373e+07
2049	-7.0277e+06	-3.54512e+07	-424135	-559027	-4.34621e+07	5.52642e+06	-2.61936e+07	2.85678e+06	-234891	-1.80453e+07	0	-2.61936e+07	0	-234891	-2.64285e+07	-4.69768e+06	-2.61936e+07	2.9532e+06	-234891	-2.8173e+07	6.63747e+06	-2.61936e+07	48982.2	-234891	-1.97421e+07	1.32749e+07	-2.61936e+07	98359.6	-234891	-1.30552e+07	1.88758e+07	-1.01706e+07	8.70523e+06	2.63997e+07	-1.42206e+07	1.21791e+07	2.17177e+07	-1.1706e+07	1.00117e+07	2.67975e+07	-1.44369e+07	1.23606e+07	2.25524e+07	-1.21638e+07	1.03886e+07	2.19227e+07	-1.18185e+07	1.01043e+07	2.21278e+07
2050	-7.39495e+06	-3.76926e+07	-453408	-615688	-4.61567e+07	5.55701e+06	-2.78991e+07	2.77144e+06	-266314	-1.9837e+07	0	-2.78991e+07	0	-268889	-2.8168e+07	-5.0018e+06	-2.78991e+07	2.875e+06	-268889	-3.02948e+07	6.75446e+06	-2.78991e+07	53567.1	-268889	-2.136e+07	1.35089e+07	-2.78991e+07	111266	-268889	-1.45478e+07	2.02451e+07	-1.0871e+07	9.37412e+06	2.84119e+07	-1.52546e+07	1.31573e+07	2.33044e+07	-1.25159e+07	1.07884e+07	2.88096e+07	-1.54693e+07	1.33404e+07	2.42782e+07	-1.3046e+07	1.12322e+07	2.35436e+07	-1.26461e+07	1.08974e+07	2.37828e+07
2051	-7.7695e+06	-4.00203e+07	-482780	-672575	-4.89452e+07	5.56465e+06	-2.968e+07	2.68514e+06	-297819	-2.1728e+07	0	-2.968e+07	0	-303010	-2.9983e+07	-5.04956e+06	-2.968e+07	2.78893e+06	-303010	-3.22437e+07	6.87426e+06	-2.968e+07	58133.5	-303010	-2.30506e+07	1.37485e+07	-2.968e+07	124184	-303010	-1.61103e+07	2.16788e+07	-1.16037e+07	1.00751e+07	2.9922e+07	-1.60127e+07	1.39092e+07	2.49556e+07	-1.33581e+07	1.15975e+07	3.03509e+07	-1.6243e+07	1.41079e+07	2.60685e+07	-1.39602e+07	1.21083e+07	2.5229e+07	-1.3506e+07	1.17229e+07	2.55023e+07
2052	-8.14678e+06	-4.24351e+07	-512255	-725095	-5.18192e+07	5.55148e+06	-3.15418e+07	2.88268e+06	-329408	-2.34371e+07	0	-3.15418e+07	0	-334599	-3.18764e+07	-5.06181e+06	-3.15418e+07	3.01365e+06	-334599	-3.39246e+07	6.99826e+06	-3.15418e+07	65882.4	-334599	-2.48123e+07	1.39965e+07	-3.15418e+07	139672	-334599	-1.77403e+07	2.31772e+07	-1.23689e+07	1.08083e+07	3.14966e+07	-1.68019e+07	1.46946e+07	2.66713e+07	-1.42325e+07	1.24388e+07	3.19255e+07	-1.7031e+07	1.48945e+07	2.79234e+07	-1.49063e+07	1.30171e+07	2.69789e+07	-1.4398e+07	1.25809e+07	2.72864e+07
2053	-8.53109e+06	-4.49339e+07	-541837	-777782	-5.47846e+07	5.78676e+06	-3.34776e+07	3.05692e+06	-361086	-2.4995e+07	0	-3.34776e+07	0	-366278	-3.38439e+07	-5.34173e+06	-3.34776e+07	3.22206e+06	-366278	-3.59635e+07	7.12172e+06	-3.34776e+07	73652.9	-366278	-2.66485e+07	1.42434e+07	-3.34776e+07	155202	-366278	-1.94452e+07	2.474e+07	-1.31663e+07	1.15737e+07	3.35814e+07	-1.7868e+07	1.57134e+07	2.84516e+07	-1.5139e+07	1.33126e+07	3.41313e+07	-1.81618e+07	1.59695e+07	2.98428e+07	-1.58842e+07	1.39586e+07	2.87933e+07	-1.53221e+07	1.34713e+07	2.9135e+07
2054	-8.92299e+06	-4.75172e+07	-571529	-830643	-5.78424e+07	6.10334e+06	-3.54875e+07	2.95131e+06	-392858	-2.68257e+07	0	-3.54875e+07	0	-398050	-3.58855e+07	-5.63691e+06	-3.54875e+07	3.1307e+06	-398050	-3.83917e+07	7.24374e+06	-3.54875e+07	81445.7	-398050	-2.85603e+07	1.44875e+07	-3.54875e+07	170776	-398050	-2.12273e+07	2.63674e+07	-1.39959e+07	1.23715e+07	3.56872e+07	-1.8943e+07	1.67442e+07	3.02964e+07	-1.60776e+07	1.42188e+07	3.63892e+07	-1.93185e+07	1.70708e+07	3.18267e+07	-1.68939e+07	1.49328e+07	3.06723e+07	-1.62781e+07	1.43942e+07	3.10482e+07
2055	-9.32297e+06	-5.01856e+07	-601334	-883684	-6.09935e+07	6.44448e+06	-3.75716e+07	3.15953e+06	-424728	-2.83923e+07	0	-3.75716e+07	0	-429920	-3.80015e+07	-5.66915e+06	-3.75716e+07	3.34627e+06	-429920	-4.03244e+07	7.36355e+06	-3.75716e+07	89262	-429920	-3.05487e+07	1.47271e+07	-3.75716e+07	186397	-429920	-2.3088e+07	2.80593e+07	-1.48577e+07	1.32016e+07	3.74014e+07	-1.97999e+07	1.76015e+07	3.22058e+07	-1.70481e+07	1.51576e+07	3.81658e+07	-2.02073e+07	1.79585e+07	3.38752e+07	-1.79353e+07	1.59398e+07	3.26158e+07	-1.72661e+07	1.53498e+07	3.30259e+07
2056	-9.73151e+06	-5.29392e+07	-631255	-936911	-6.42389e+07	6.74486e+06	-3.97303e+07	3.34627e+06	-456699	-3.00958e+07	0	-3.97303e+07	0	-461891	-4.01921e+07	-5.95632e+06	-3.97303e+07	3.54734e+06	-461891	-4.26011e+07	7.48055e+06	-3.97303e+07	97102.8	-461891	-3.26145e+07	1.49611e+07	-3.97303e+07	202066	-461891	-2.5029e+07	2.98158e+07	-1.57515e+07	1.40642e+07	3.97571e+07	-2.10029e+07	1.87542e+07	3.41797e+07	-1.80506e+07	1.61291e+07	4.05526e+07	-2.14247e+07	1.91279e+07	3.59882e+07	-1.90085e+07	1.69797e+07	3.46239e+07	-1.82859e+07	1.6338e+07	3.50681e+07
2057	-1.01491e+07	-5.46158e+07	-1.86369e+06	-2.18636e+06	-6.8815e+07	7.04272e+06	-4.19635e+07	3.2349e+06	-488776	-3.21747e+07	0	-4.19635e+07	0	-493968	-4.24575e+07	-6.25553e+06	-4.19635e+07	3.4434e+06	-493968	-4.52696e+07	7.59242e+06	-4.19635e+07	104969	-493968	-3.47601e+07	1.51848e+07	-4.19635e+07	217786	-493968	-2.70548e+07	3.16368e+07	-1.66774e+07	1.49593e+07	4.21359e+07	-2.22162e+07	1.99197e+07	3.62181e+07	-1.90849e+07	1.71332e+07	4.29938e+07	-2.26695e+07	2.03243e+07	3.81657e+07	-2.01134e+07	1.80524e+07	3.66965e+07	-1.93375e+07	1.7359e+07	3.71749e+07
2058	-9.42738e+06	-5.62066e+07	-3.09172e+06	-3.43151e+06	-7.21572e+07	7.09688e+06	-4.42678e+07	3.12328e+06	-520962	-3.45686e+07	0	-4.42678e+07	0	-526154	-4.4794e+07	-6.28449e+06	-4.42678e+07	3.33231e+06	-526154	-4.77462e+07	7.70045e+06	-4.42678e+07	112862	-526154	-3.69807e+07	1.54009e+07	-4.42678e+07	233558	-526154	-2.91595e+07	2.91209e+07	-1.52369e+07	1.3884e+07	4.40542e+07	-2.31733e+07	2.0881e+07	3.83211e+07	-2.01511e+07	1.817e+07	4.49433e+07	-2.36411e+07	2.13021e+07	4.04078e+07	-2.12499e+07	1.91579e+07	3.88336e+07	-2.0421e+07	1.84127e+07	3.93462e+07
2059	-8.55866e+06	-5.77333e+07	-4.30548e+06	-4.66253e+06	-7.526e+07	7.10638e+06	-4.66433e+07	3.31734e+06	-553261	-3.67729e+07	0	-4.66433e+07	0	-558453	-4.72018e+07	-6.27393e+06	-4.66433e+07	3.52692e+06	-558453	-4.99488e+07	7.82116e+06	-4.66433e+07	120781	-558453	-3.92598e+07	1.56423e+07	-4.66433e+07	249384	-558453	-3.13101e+07	2.66696e+07	-1.38373e+07	1.28323e+07	4.6037e+07	-2.41617e+07	2.18753e+07	4.04886e+07	-2.1249e+07	1.92396e+07	4.69261e+07	-2.46272e+07	2.22989e+07	4.27144e+07	-2.2418e+07	2.02964e+07	4.10353e+07	-2.15362e+07	1.94992e+07	4.15821e+07
2060	-7.56143e+06	-5.92148e+07	-5.50765e+06	-5.88212e+06	-7.8166e+07	7.08903e+06	-4.90901e+07	3.20354e+06	-585677	-3.93832e+07	0	-4.90901e+07	0	-590868	-4.96809e+07	-6.52529e+06	-4.90901e+07	3.42065e+06	-590868	-5.27856e+07	7.93919e+06	-4.90901e+07	121118	-590868	-4.16206e+07	1.58784e+07	-4.90901e+07	250042	-590868	-3.35525e+07	2.42829e+07	-1.24984e+07	1.17844e+07	4.86407e+07	-2.54874e+07	2.31533e+07	4.27206e+07	-2.23787e+07	2.03419e+07	4.95297e+07	-2.59506e+07	2.35791e+07	4.50856e+07	-2.36177e+07	2.14679e+07	4.32674e+07	-2.26644e+07	2.0603e+07	4.38141e+07
2061	-6.45183e+06	-6.06674e+07	-6.70035e+06	-7.09236e+06	-8.09119e+07	7.04749e+06	-5.16082e+07	3.08888e+06	-618212	-4.209e+07	0	-5.16082e+07	0	-623404	-5.22316e+07	-6.51883e+06	-5.16082e+07	3.30661e+06	-623404	-5.54438e+07	8.05441e+06	-5.16082e+07	121471	-623404	-4.40557e+07	1.61088e+07	-5.16082e+07	250735	-623404	-3.5872e+07	2.19606e+07	-1.12147e+07	1.07459e+07	5.07422e+07	-2.65368e+07	2.42055e+07	4.50172e+07	-2.35401e+07	2.14771e+07	5.16625e+07	-2.7015e+07	2.46474e+07	4.75213e+07	-2.4849e+07	2.26723e+07	4.5564e+07	-2.38244e+07	2.17396e+07	4.61107e+07
2062	-5.24409e+06	-6.21056e+07	-7.88518e+06	-8.29488e+06	-8.35297e+07	6.98405e+06	-5.41977e+07	3.28511e+06	-650872	-4.45794e+07	0	-5.41977e+07	0	-656063	-5.48537e+07	-6.47542e+06	-5.41977e+07	3.50348e+06	-656063	-5.78257e+07	8.16674e+06	-5.41977e+07	121842	-656063	-4.65651e+07	1.63335e+07	-5.41977e+07	251461	-656063	-3.82688e+07	1.97029e+07	-9.98198e+06	9.72097e+06	5.29083e+07	-2.76168e+07	2.52915e+07	4.73783e+07	-2.47331e+07	2.26452e+07	5.38285e+07	-2.80933e+07	2.57352e+07	5.00215e+07	-2.61118e+07	2.39097e+07	4.79251e+07	-2.50163e+07	2.29088e+07	4.84718e+07
2063	-3.95629e+06	-6.3542e+07	-9.06342e+06	-9.49092e+06	-8.60527e+07	7.16738e+06	-5.68533e+07	3.43122e+06	-683658	-4.69383e+07	0	-5.68533e+07	0	-688850	-5.75421e+07	-6.70014e+06	-5.68533e+07	3.68414e+06	-688850	-6.05581e+07	8.27466e+06	-5.68533e+07	122229	-688850	-4.91452e+07	1.65493e+07	-5.68533e+07	252220	-688850	-4.07406e+07	1.75098e+07	-8.79697e+06	8.71282e+06	5.57056e+07	-2.90392e+07	2.66663e+07	4.9804e+07	-2.59578e+07	2.38462e+07	5.66258e+07	-2.95141e+07	2.71117e+07	5.25863e+07	-2.74061e+07	2.51802e+07	5.03507e+07	-2.62399e+07	2.41108e+07	5.08975e+07
2064	-2.59982e+06	-6.49881e+07	-1.0236e+07	-1.06815e+07	-8.85054e+07	7.43043e+06	-5.9575e+07	3.27758e+06	-716576	-4.95835e+07	0	-5.9575e+07	0	-721768	-6.02967e+07	-6.94035e+06	-5.9575e+07	3.56514e+06	-721768	-6.36719e+07	8.37818e+06	-5.9575e+07	122632	-721768	-5.17959e+07	1.67564e+07	-5.9575e+07	253012	-721768	-4.32874e+07	1.53812e+07	-7.65716e+06	7.72402e+06	5.84028e+07	-3.04041e+07	2.79987e+07	5.22942e+07	-2.72141e+07	2.50801e+07	5.94752e+07	-3.09604e+07	2.85148e+07	5.52156e+07	-2.87319e+07	2.64837e+07	5.28409e+07	-2.74953e+07	2.53456e+07	5.33877e+07
2065	-1.18491e+06	-6.64539e+07	-1.14038e+07	-1.18673e+07	-9.09099e+07	7.71767e+06	-6.23628e+07	3.45784e+06	-749628	-5.19369e+07	0	-6.23628e+07	0	-754819	-6.31176e+07	-6.91671e+06	-6.23628e+07	3.75318e+06	-754819	-6.62812e+07	8.47737e+06	-6.23628e+07	123052	-754819	-5.45172e+07	1.69547e+07	-6.23628e+07	253835	-754819	-4.59091e+07	1.33171e+07	-6.56057e+06	6.75654e+06	6.06187e+07	-3.15011e+07	2.91176e+07	5.48489e+07	-2.8502e+07	2.63469e+07	6.18431e+07	-3.21386e+07	2.97046e+07	5.79095e+07	-3.00892e+07	2.78203e+07	5.53957e+07	-2.87824e+07	2.66133e+07	5.59424e+07
2066	279252	-6.79484e+07	-1.25674e+07	-1.3049e+07	-9.32856e+07	7.9639e+06	-6.52168e+07	3.61671e+06	-782816	-5.4419e+07	0	-6.52168e+07	0	-788007	-6.60048e+07	-7.14892e+06	-6.52168e+07	3.92681e+06	-788007	-6.92269e+07	8.57237e+06	-6.52168e+07	123487	-788007	-5.7309e+07	1.71447e+07	-6.52168e+07	254689	-788007	-4.86054e+07	1.13176e+07	-5.50561e+06	5.81196e+06	6.35658e+07	-3.29932e+07	3.05726e+07	5.74682e+07	-2.98215e+07	2.76467e+07	6.48215e+07	-3.36452e+07	3.11763e+07	6.06679e+07	-3.14779e+07	2.919e+07	5.8015e+07	-3.01011e+07	2.79139e+07	5.85617e+07
2067	1.78435e+06	-6.94797e+07	-1.37271e+07	-1.42271e+07	-9.56496e+07	8.2075e+06	-6.69187e+07	3.47061e+06	-2.0926e+06	-5.73332e+07	0	-6.8137e+07	0	-821336	-6.89583e+07	-7.39373e+06	-6.8137e+07	3.79553e+06	-821336	-7.25565e+07	8.66107e+06	-6.8137e+07	123938	-821336	-6.01733e+07	1.73221e+07	-6.8137e+07	255572	-821336	-5.13806e+07	9.38258e+06	-4.49107e+06	4.89151e+06	6.65361e+07	-3.4496e+07	3.20402e+07	6.0152e+07	-3.11724e+07	2.89796e+07	6.78541e+07	-3.51789e+07	3.26753e+07	6.34908e+07	-3.2898e+07	3.05928e+07	6.06988e+07	-3.14514e+07	2.92474e+07	6.12455e+07
2068	3.31675e+06	-7.1055e+07	-1.48836e+07	-1.54019e+07	-9.80237e+07	8.3267e+06	-6.85203e+07	3.33128e+06	-3.39774e+06	-6.02601e+07	0	-7.11172e+07	0	-854807	-7.1972e+07	-7.36858e+06	-7.11172e+07	3.6572e+06	-854807	-7.56834e+07	8.74633e+06	-7.11172e+07	124403	-854807	-6.31013e+07	1.74927e+07	-7.11172e+07	256486	-854807	-5.42229e+07	7.51212e+06	-3.51597e+06	3.99616e+06	6.66722e+07	-3.44487e+07	3.22235e+07	6.29004e+07	-3.2555e+07	3.03454e+07	7.0395e+07	-3.64392e+07	3.39558e+07	6.63783e+07	-3.43496e+07	3.20287e+07	6.34471e+07	-3.28332e+07	3.06139e+07	6.39939e+07
2069	4.86958e+06	-7.26807e+07	-1.60369e+07	-1.65737e+07	-1.00422e+08	8.42743e+06	-7.00398e+07	3.49771e+06	-4.68772e+06	-6.28024e+07	0	-7.41575e+07	0	-888425	-7.50459e+07	-7.30473e+06	-7.41575e+07	3.82466e+06	-888425	-7.8526e+07	8.8285e+06	-7.41575e+07	124883	-888425	-6.60925e+07	1.7657e+07	-7.41575e+07	257428	-888425	-5.71315e+07	5.7062e+06	-2.57951e+06	3.12669e+06	6.69041e+07	-3.44546e+07	3.24495e+07	6.57132e+07	-3.3969e+07	3.17443e+07	7.29693e+07	-3.77138e+07	3.52555e+07	6.93303e+07	-3.58325e+07	3.34977e+07	6.626e+07	-3.42466e+07	3.20134e+07	6.68068e+07
2070	6.43665e+06	-7.43626e+07	-1.71874e+07	-1.77429e+07	-1.02856e+08	8.67402e+06	-7.14929e+07	3.35637e+06	-5.96543e+06	-6.5428e+07	0	-7.72577e+07	0	-922191	-7.81799e+07	-7.50351e+06	-7.72577e+07	3.69134e+06	-922191	-8.19921e+07	8.90783e+06	-7.72577e+07	125377	-922191	-6.91467e+07	1.78157e+07	-7.72577e+07	258399	-922191	-6.01058e+07	3.96482e+06	-1.68107e+06	2.28376e+06	6.77567e+07	-3.48128e+07	3.29439e+07	6.85907e+07	-3.54145e+07	3.31762e+07	7.61644e+07	-3.93256e+07	3.68388e+07	7.23468e+07	-3.73469e+07	3.49999e+07	6.91374e+07	-3.56916e+07	3.34459e+07	6.96842e+07
2071	8.01238e+06	-7.61059e+07	-1.83353e+07	-1.89096e+07	-1.05338e+08	8.92631e+06	-7.28934e+07	3.21425e+06	-7.23308e+06	-6.79859e+07	0	-8.04179e+07	0	-956110	-8.1374e+07	-7.44486e+06	-8.04179e+07	3.55034e+06	-956110	-8.52685e+07	8.98452e+06	-8.04179e+07	125885	-956110	-7.22636e+07	1.7969e+07	-8.04179e+07	259397	-956110	-6.31455e+07	2.28798e+06	-820118	1.46786e+06	6.81073e+07	-3.4907e+07	3.32002e+07	7.15326e+07	-3.68915e+07	3.46412e+07	7.88886e+07	-4.06783e+07	3.82103e+07	7.54279e+07	-3.88926e+07	3.65353e+07	7.20794e+07	-3.7168e+07	3.49114e+07	7.26262e+07
2072	9.59172e+06	-7.73212e+07	-1.80022e+07	-2.0074e+07	-1.05806e+08	9.18323e+06	-7.36592e+07	3.38151e+06	-8.4924e+06	-6.95869e+07	0	-8.16764e+07	0	-2.44344e+06	-8.41199e+07	-7.35019e+06	-8.3044e+07	3.74569e+06	-990183	-8.76387e+07	9.06053e+06	-8.16764e+07	151763	-2.44344e+06	-7.49076e+07	1.81211e+07	-8.16764e+07	285778	-2.44344e+06	-6.5713e+07	675674	3762.75	679437	6.85223e+07	-3.50419e+07	3.34804e+07	7.45391e+07	-3.83999e+07	3.61393e+07	8.16461e+07	-4.20447e+07	3.96014e+07	7.85735e+07	-4.04697e+07	3.81038e+07	7.50859e+07	-3.86759e+07	3.641e+07	7.56327e+07
2073	9.78128e+06	-7.87099e+07	-1.76656e+07	-2.12281e+07	-1.07822e+08	9.17256e+06	-7.43965e+07	3.23363e+06	-9.74109e+06	-7.17314e+07	0	-8.28251e+07	0	-3.92401e+06	-8.67491e+07	-7.53878e+06	-8.57238e+07	3.63278e+06	-1.02402e+06	-9.06538e+07	8.91161e+06	-8.28251e+07	401541	-3.92401e+06	-7.74359e+07	1.78232e+07	-8.28251e+07	785421	-3.92401e+06	-6.81404e+07	1.7948e+06	-661959	1.13284e+06	6.94477e+07	-3.54479e+07	3.39998e+07	7.48968e+07	-3.84463e+07	3.64505e+07	8.50348e+07	-4.37366e+07	4.12983e+07	8.17371e+07	-4.20365e+07	3.97006e+07	7.59014e+07	-3.89711e+07	3.69303e+07	7.6906e+07
2074	9.69716e+06	-8.02561e+07	-1.73446e+07	-2.23797e+07	-1.10283e+08	9.20646e+06	-7.51128e+07	3.1044e+06	-1.09833e+07	-7.37853e+07	0	-8.38812e+07	0	-5.38679e+06	-8.9268e+07	-7.47155e+06	-8.84548e+07	3.51861e+06	-1.05801e+06	-9.34657e+07	8.33967e+06	-8.38812e+07	650095	-5.38679e+06	-8.02783e+07	1.66793e+07	-8.38812e+07	1.28282e+06	-5.38679e+06	-7.13059e+07	2.97846e+06	-1.35839e+06	1.62007e+06	6.98605e+07	-3.55788e+07	3.42818e+07	7.53189e+07	-3.85295e+07	3.67894e+07	8.79423e+07	-4.51627e+07	4.27796e+07	8.49653e+07	-4.36341e+07	4.13312e+07	7.67814e+07	-3.93022e+07	3.74792e+07	7.82438e+07
2075	9.3764e+06	-8.18027e+07	-1.72267e+07	-2.30406e+07	-1.12694e+08	9.23573e+06	-7.58142e+07	3.19956e+06	-1.16305e+07	-7.50094e+07	0	-8.4859e+07	0	-6.1639e+06	-9.10229e+07	-7.38754e+06	-9.1234e+07	3.62195e+06	-1.09215e+06	-9.60918e+07	7.76143e+06	-8.4859e+07	780419	-6.1639e+06	-8.2481e+07	1.55229e+07	-8.4859e+07	1.54371e+06	-6.1639e+06	-7.39563e+07	4.22666e+06	-1.75916e+06	2.4675e+06	7.04277e+07	-3.56529e+07	3.47749e+07	7.58056e+07	-3.85394e+07	3.72662e+07	9.09143e+07	-4.58707e+07	4.50436e+07	8.8258e+07	-4.44341e+07	4.38239e+07	7.77259e+07	-3.94416e+07	3.82844e+07	7.96462e+07
2076	8.98121e+06	-8.34722e+07	-1.69913e+07	-2.42516e+07	-1.15734e+08	9.20049e+06	-7.65056e+07	3.06667e+06	-1.28622e+07	-7.71006e+07	0	-8.57698e+07	0	-7.60016e+06	-9.33699e+07	-7.56528e+06	-9.40581e+07	3.50423e+06	-1.12645e+06	-9.92456e+07	7.17683e+06	-8.57698e+07	1.0235e+06	-7.60016e+06	-8.51696e+07	1.43537e+07	-8.57698e+07	2.03006e+06	-7.60016e+06	-7.69862e+07	4.96861e+06	-2.18463e+06	2.78398e+06	7.16364e+07	-3.6223e+07	3.54135e+07	7.63569e+07	-3.87174e+07	3.76394e+07	9.44966e+07	-4.76566e+07	4.684e+07	9.16153e+07	-4.60937e+07	4.55216e+07	7.8735e+07	-3.98618e+07	3.88732e+07	8.11131e+07
2077	8.39982e+06	-8.51026e+07	-1.67416e+07	-2.52624e+07	-1.18707e+08	9.1433e+06	-7.71912e+07	2.93565e+06	-1.39311e+07	-7.90433e+07	0	-8.66231e+07	0	-8.84861e+06	-9.54717e+07	-7.48324e+06	-9.54342e+07	3.37749e+06	-2.56656e+06	-1.02106e+08	6.58582e+06	-8.66231e+07	1.2371e+06	-8.84861e+06	-8.76488e+07	1.31716e+07	-8.66231e+07	2.45742e+06	-8.84861e+06	-7.98426e+07	5.77509e+06	-2.58683e+06	3.18826e+06	7.23224e+07	-3.64683e+07	3.58541e+07	7.69726e+07	-3.89016e+07	3.8071e+07	9.75873e+07	-4.89855e+07	4.86019e+07	9.5037e+07	-4.7579e+07	4.7458e+07	7.98086e+07	-4.02588e+07	3.95498e+07	8.26446e+07
2078	7.79632e+06	-8.66875e+07	-1.65212e+07	-2.64695e+07	-1.21882e+08	9.16379e+06	-7.78742e+07	3.11478e+06	-1.51233e+07	-8.0719e+07	0	-8.74267e+07	0	-1.02663e+07	-9.76931e+07	-7.36958e+06	-9.66752e+07	3.55803e+06	-4.19417e+06	-1.04681e+08	5.98985e+06	-8.74267e+07	1.47643e+06	-1.02663e+07	-9.02268e+07	1.19797e+07	-8.74267e+07	2.93621e+06	-1.02663e+07	-8.27772e+07	6.64611e+06	-3.06677e+06	3.57934e+06	7.30687e+07	-3.67866e+07	3.62822e+07	7.76529e+07	-3.91639e+07	3.8489e+07	9.77708e+07	-4.89104e+07	4.88604e+07	9.85234e+07	-4.93002e+07	4.92231e+07	8.09468e+07	-4.07595e+07	4.01873e+07	8.42406e+07
2079	7.18409e+06	-8.82209e+07	-1.63064e+07	-2.76746e+07	-1.25018e+08	9.17257e+06	-7.85574e+07	2.97056e+06	-1.63117e+07	-8.2726e+07	0	-8.81873e+07	0	-1.16767e+07	-9.9864e+07	-7.52513e+06	-9.77986e+07	3.41527e+06	-5.80218e+06	-1.07711e+08	5.38887e+06	-8.81873e+07	1.7143e+06	-1.16767e+07	-9.27609e+07	1.07777e+07	-8.81873e+07	3.41207e+06	-1.16767e+07	-8.56742e+07	7.58167e+06	-3.57646e+06	4.00521e+06	7.4474e+07	-3.74655e+07	3.70085e+07	7.83978e+07	-3.94657e+07	3.89321e+07	9.8582e+07	-4.91814e+07	4.94006e+07	1.02074e+08	-5.10522e+07	5.1022e+07	8.21494e+07	-4.12982e+07	4.08512e+07	8.59011e+07
2080	6.57502e+06	-8.96971e+07	-1.60963e+07	-2.88779e+07	-1.28096e+08	9.33285e+06	-7.92428e+07	2.82518e+06	-1.74967e+07	-8.45815e+07	0	-8.89103e+07	0	-1.30807e+07	-1.01991e+08	-7.40129e+06	-9.88183e+07	3.27833e+06	-7.39419e+06	-1.10335e+08	4.78288e+06	-8.89103e+07	1.95092e+06	-1.30807e+07	-9.52572e+07	9.56576e+06	-8.89103e+07	3.8854e+06	-1.30807e+07	-8.85399e+07	8.58177e+06	-4.11665e+06	4.46511e+06	7.53494e+07	-3.78556e+07	3.74939e+07	7.92072e+07	-3.98058e+07	3.94014e+07	9.88634e+07	-4.91797e+07	4.96837e+07	1.0569e+08	-5.2835e+07	5.28546e+07	8.34167e+07	-4.1874e+07	4.15426e+07	8.76262e+07
2081	5.9797e+06	-9.11108e+07	-1.58903e+07	-3.00795e+07	-1.31101e+08	9.50358e+06	-7.9932e+07	3.0055e+06	-1.86784e+07	-8.61013e+07	0	-8.96004e+07	0	-1.4479e+07	-1.04079e+08	-7.27677e+06	-9.97459e+07	3.4602e+06	-8.97299e+06	-1.12535e+08	4.17184e+06	-8.96004e+07	2.18643e+06	-1.4479e+07	-9.77212e+07	8.34367e+06	-8.96004e+07	4.35651e+06	-1.4479e+07	-9.13793e+07	9.6464e+06	-4.68771e+06	4.95869e+06	7.62894e+07	-3.82787e+07	3.80107e+07	8.00811e+07	-4.01833e+07	3.98978e+07	9.92404e+07	-4.92409e+07	4.99995e+07	1.0937e+08	-5.46485e+07	5.47211e+07	8.47484e+07	-4.24861e+07	4.22624e+07	8.94158e+07
2082	5.40762e+06	-9.25375e+07	-1.56878e+07	-3.12794e+07	-1.34097e+08	9.68305e+06	-8.06262e+07	2.86235e+06	-1.9857e+07	-8.79378e+07	0	-9.02616e+07	0	-1.58723e+07	-1.06134e+08	-7.42277e+06	-1.00591e+08	3.31866e+06	-1.05407e+07	-1.15236e+08	3.55572e+06	-9.02616e+07	2.42097e+06	-1.58723e+07	-1.00157e+08	7.11145e+06	-9.02616e+07	4.82566e+06	-1.58723e+07	-9.41968e+07	1.07756e+07	-5.28987e+06	5.4857e+06	7.78883e+07	-3.90616e+07	3.88267e+07	8.10196e+07	-4.05973e+07	4.04222e+07	1.00245e+08	-4.9655e+07	5.05902e+07	1.13114e+08	-5.64926e+07	5.66214e+07	8.61447e+07	-4.31338e+07	4.3011e+07	9.12699e+07
2083	4.79006e+06	-9.39747e+07	-1.54884e+07	-3.24778e+07	-1.37151e+08	9.62023e+06	-8.13262e+07	2.69102e+06	-2.10326e+07	-9.00476e+07	0	-9.08972e+07	0	-1.72609e+07	-1.08158e+08	-7.28967e+06	-1.01362e+08	3.18284e+06	-1.20991e+07	-1.17568e+08	2.93573e+06	-9.08972e+07	2.65463e+06	-1.72609e+07	-1.02568e+08	5.87146e+06	-9.08972e+07	5.29303e+06	-1.72609e+07	-9.69936e+07	1.19693e+07	-5.92332e+06	6.04597e+06	7.89573e+07	-3.95549e+07	3.94024e+07	8.20226e+07	-4.10474e+07	4.09751e+07	1.0072e+08	-4.97877e+07	5.09325e+07	1.16923e+08	-5.83675e+07	5.85555e+07	8.76056e+07	-4.38166e+07	4.3789e+07	9.31886e+07
2084	4.13268e+06	-9.54196e+07	-1.5292e+07	-3.36746e+07	-1.40253e+08	9.60623e+06	-8.20327e+07	2.84531e+06	-2.22054e+07	-9.17866e+07	0	-9.15101e+07	0	-1.86453e+07	-1.10155e+08	-7.15908e+06	-1.02066e+08	3.37273e+06	-1.36494e+07	-1.19502e+08	2.31184e+06	-9.15101e+07	2.88747e+06	-1.86453e+07	-1.04956e+08	4.62369e+06	-9.15101e+07	5.75878e+06	-1.86453e+07	-9.97729e+07	1.32275e+07	-6.58816e+06	6.63938e+06	7.997e+07	-4.00148e+07	3.99552e+07	8.30901e+07	-4.15331e+07	4.1557e+07	1.01291e+08	-4.99765e+07	5.13145e+07	1.20797e+08	-6.02731e+07	6.05235e+07	8.9131e+07	-4.45341e+07	4.45968e+07	9.51718e+07
2085	3.44058e+06	-9.68698e+07	-1.50703e+07	-3.487e+07	-1.4337e+08	9.59135e+06	-8.2746e+07	2.68617e+06	-2.34425e+07	-9.3911e+07	0	-9.21028e+07	0	-2.00257e+07	-1.12128e+08	-7.31679e+06	-1.02709e+08	3.22136e+06	-1.51927e+07	-1.21997e+08	1.68406e+06	-9.21028e+07	3.12968e+06	-2.00257e+07	-1.07315e+08	3.36813e+06	-9.21028e+07	6.24739e+06	-2.00257e+07	-1.02513e+08	1.45503e+07	-7.32631e+06	7.22402e+06	8.16415e+07	-4.08707e+07	4.07708e+07	8.42222e+07	-4.20711e+07	4.2151e+07	1.0252e+08	-5.05458e+07	5.19747e+07	1.24735e+08	-6.23128e+07	6.24219e+07	9.07209e+07	-4.53175e+07	4.54034e+07	9.72196e+07
2086	2.71838e+06	-9.83231e+07	-1.4851e+07	-3.6064e+07	-1.4652e+08	9.51532e+06	-8.34661e+07	2.52579e+06	-2.46764e+07	-9.61015e+07	0	-9.26774e+07	0	-2.14025e+07	-1.1408e+08	-7.18201e+06	-1.03296e+08	3.07579e+06	-1.67297e+07	-1.24132e+08	1.05239e+06	-9.26774e+07	3.371e+06	-2.14025e+07	-1.09657e+08	2.10477e+06	-9.26774e+07	6.73429e+06	-2.14025e+07	-1.05241e+08	1.59377e+07	-8.09785e+06	7.8398e+06	8.2873e+07	-4.14708e+07	4.14022e+07	8.54188e+07	-4.2646e+07	4.27728e+07	1.03189e+08	-5.0793e+07	5.23961e+07	1.28737e+08	-6.43844e+07	6.43529e+07	9.23754e+07	-4.61367e+07	4.62386e+07	9.93319e+07
2087	1.97021e+06	-9.97735e+07	-1.46339e+07	-3.73089e+07	-1.49746e+08	9.4204e+06	-8.41931e+07	2.71144e+06	-2.59072e+07	-9.79685e+07	0	-9.32358e+07	0	-2.2854e+07	-1.1609e+08	-7.0502e+06	-1.03832e+08	3.27628e+06	-1.83513e+07	-1.25957e+08	416798	-9.32358e+07	3.61549e+06	-2.2854e+07	-1.12058e+08	833596	-9.32358e+07	7.22335e+06	-2.2854e+07	-1.08033e+08	1.73895e+07	-8.90278e+06	8.48674e+06	8.4169e+07	-4.21053e+07	4.20637e+07	8.668e+07	-4.32573e+07	4.34227e+07	1.03953e+08	-5.1096e+07	5.28574e+07	1.32804e+08	-6.64878e+07	6.63167e+07	9.40943e+07	-4.69917e+07	4.71026e+07	1.01509e+08
2088	1.20336e+06	-1.01219e+08	-1.44189e+07	-3.85518e+07	-1.52987e+08	9.40595e+06	-8.48429e+07	2.87704e+06	-2.71701e+07	-9.973e+07	0	-9.37796e+07	0	-2.43015e+07	-1.18081e+08	-7.20804e+06	-1.04321e+08	3.4699e+06	-1.9967e+07	-1.28026e+08	0	-9.37796e+07	3.59419e+06	-2.43015e+07	-1.14487e+08	0	-9.37796e+07	7.18081e+06	-2.43015e+07	-1.109e+08	1.89059e+07	-9.74107e+06	9.16486e+06	8.6124e+07	-4.31209e+07	4.30031e+07	8.80057e+07	-4.39048e+07	4.41008e+07	1.05377e+08	-5.17836e+07	5.3593e+07	1.36936e+08	-6.8623e+07	6.83131e+07	9.542e+07	-4.76172e+07	4.78029e+07	1.02834e+08
2089	524992	-1.02552e+08	-1.4206e+07	-3.97928e+07	-1.56026e+08	9.46021e+06	-8.54867e+07	2.69578e+06	-2.843e+07	-1.01761e+08	0	-9.43102e+07	0	-2.5745e+07	-1.20055e+08	-7.37269e+06	-1.04767e+08	3.31669e+06	-2.15772e+07	-1.30401e+08	0	-9.43102e+07	3.57334e+06	-2.5745e+07	-1.16482e+08	0	-9.43102e+07	7.13915e+06	-2.5745e+07	-1.12916e+08	2.04869e+07	-1.06127e+07	9.87417e+06	8.78978e+07	-4.40291e+07	4.38686e+07	8.93959e+07	-4.45884e+07	4.48074e+07	1.06833e+08	-5.2491e+07	5.43422e+07	1.41132e+08	-7.079e+07	7.03423e+07	9.68103e+07	-4.82791e+07	4.85311e+07	1.04225e+08
2090	-79106	-1.03904e+08	-1.39316e+07	-4.09805e+07	-1.58895e+08	9.69123e+06	-8.61255e+07	2.87802e+06	-2.96869e+07	-1.03243e+08	0	-9.48287e+07	0	-2.71848e+07	-1.22014e+08	-7.25735e+06	-1.05174e+08	3.51388e+06	-2.31823e+07	-1.321e+08	0	-9.48287e+07	3.555e+06	-2.71848e+07	-1.18459e+08	0	-9.48287e+07	7.10253e+06	-2.71848e+07	-1.14911e+08	2.21323e+07	-1.15176e+07	1.06147e+07	8.91418e+07	-4.4626e+07	4.45158e+07	9.08507e+07	-4.53079e+07	4.55427e+07	1.0776e+08	-5.2889e+07	5.48709e+07	1.45393e+08	-7.29888e+07	7.24043e+07	9.8265e+07	-4.89795e+07	4.92855e+07	1.05679e+08
2091	-751352	-1.05172e+08	-1.36592e+07	-4.21664e+07	-1.61749e+08	9.89514e+06	-8.67602e+07	3.06105e+06	-3.09411e+07	-1.04745e+08	0	-9.53363e+07	0	-2.8621e+07	-1.23957e+08	-7.44199e+06	-1.05544e+08	3.70491e+06	-2.47824e+07	-1.34064e+08	0	-9.53363e+07	3.53864e+06	-2.8621e+07	-1.20419e+08	0	-9.53363e+07	7.06987e+06	-2.8621e+07	-1.16887e+08	2.43548e+07	-1.27525e+07	1.16023e+07	9.11345e+07	-4.56548e+07	4.54797e+07	9.237e+07	-4.60632e+07	4.63068e+07	1.09377e+08	-5.36858e+07	5.56909e+07	1.49718e+08	-7.52194e+07	7.44991e+07	9.97844e+07	-4.97176e+07	5.00668e+07	1.07199e+08
2092	-1.36332e+06	-1.05172e+08	-1.46669e+07	-4.46486e+07	-1.65851e+08	1.01094e+07	-8.73911e+07	2.89773e+06	-3.21925e+07	-1.06577e+08	0	-9.58337e+07	0	-3.00536e+07	-1.25887e+08	-7.63044e+06	-1.05881e+08	3.54965e+06	-2.63779e+07	-1.3634e+08	0	-9.58337e+07	3.52386e+06	-3.00536e+07	-1.22363e+08	0	-9.58337e+07	7.04035e+06	-3.00536e+07	-1.18847e+08	2.66418e+07	-1.40192e+07	1.26226e+07	9.31917e+07	-4.67202e+07	4.64715e+07	9.39538e+07	-4.6854e+07	4.70998e+07	1.11027e+08	-5.45022e+07	5.65247e+07	1.54108e+08	-7.74817e+07	7.66266e+07	1.01368e+08	-5.04928e+07	5.08754e+07	1.08783e+08
2093	-911179	-1.05074e+08	-1.56707e+07	-4.71236e+07	-1.68779e+08	1.00828e+07	-8.80937e+07	2.74109e+06	-3.34412e+07	-1.08711e+08	0	-9.63133e+07	0	-3.14867e+07	-1.278e+08	-7.53541e+06	-1.06262e+08	3.40113e+06	-2.79377e+07	-1.38334e+08	0	-9.63133e+07	3.51032e+06	-3.14867e+07	-1.2429e+08	0	-9.63133e+07	7.01333e+06	-3.14867e+07	-1.20787e+08	2.45433e+07	-1.27392e+07	1.18041e+07	9.47191e+07	-4.74746e+07	4.72445e+07	9.56022e+07	-4.76803e+07	4.79219e+07	1.12147e+08	-5.50088e+07	5.71384e+07	1.58563e+08	-7.97757e+07	7.8787e+07	1.03017e+08	-5.13048e+07	5.17118e+07	1.10431e+08
2094	-387757	-1.049e+08	-1.6661e+07	-4.95813e+07	-1.7153e+08	1.00117e+07	-8.88038e+07	2.93113e+06	-3.46873e+07	-1.10548e+08	0	-9.67834e+07	0	-3.29164e+07	-1.297e+08	-7.4392e+06	-1.06626e+08	3.59236e+06	-2.94933e+07	-1.39966e+08	0	-9.67834e+07	3.49782e+06	-3.29164e+07	-1.26202e+08	0	-9.67834e+07	6.98837e+06	-3.29164e+07	-1.22711e+08	2.25095e+07	-1.15007e+07	1.10087e+07	9.64813e+07	-4.83622e+07	4.81191e+07	9.72984e+07	-4.85321e+07	4.87662e+07	1.13502e+08	-5.56503e+07	5.78522e+07	1.63082e+08	-8.21015e+07	8.09802e+07	1.04713e+08	-5.21433e+07	5.25694e+07	1.12127e+08
2095	188367	-1.04671e+08	-1.76404e+07	-5.20246e+07	-1.74148e+08	9.9155e+06	-8.95195e+07	2.77773e+06	-3.59309e+07	-1.12757e+08	0	-9.72445e+07	0	-3.43429e+07	-1.31587e+08	-7.61138e+06	-1.06974e+08	3.44022e+06	-3.10447e+07	-1.4219e+08	0	-9.72445e+07	3.48614e+06	-3.43429e+07	-1.28101e+08	0	-9.72445e+07	6.96505e+06	-3.43429e+07	-1.24622e+08	2.05401e+07	-1.03239e+07	1.02163e+07	9.89024e+07	-4.96311e+07	4.92713e+07	9.90591e+07	-4.94192e+07	4.96398e+07	1.15485e+08	-5.66563e+07	5.88291e+07	1.67665e+08	-8.4459e+07	8.32061e+07	1.06473e+08	-5.3018e+07	5.34555e+07	1.13888e+08
2096	800959	-1.04404e+08	-1.8611e+07	-5.44556e+07	-1.7667e+08	9.79678e+06	-9.02439e+07	2.62349e+06	-3.71721e+07	-1.14996e+08	0	-9.76972e+07	0	-3.57662e+07	-1.33463e+08	-7.50259e+06	-1.07306e+08	3.29427e+06	-3.25922e+07	-1.44106e+08	0	-9.76972e+07	3.47513e+06	-3.57662e+07	-1.29988e+08	0	-9.76972e+07	6.94307e+06	-3.57662e+07	-1.2652e+08	1.86353e+07	-9.2035e+06	9.43183e+06	1.00794e+08	-5.05902e+07	5.02035e+07	1.00884e+08	-5.03416e+07	5.05427e+07	1.16938e+08	-5.7354e+07	5.95845e+07	1.72313e+08	-8.68482e+07	8.54649e+07	1.08299e+08	-5.39286e+07	5.43701e+07	1.15713e+08
2097	1.43567e+06	-1.04116e+08	-1.95743e+07	-5.68761e+07	-1.79131e+08	9.65863e+06	-9.09675e+07	2.81552e+06	-3.84108e+07	-1.16904e+08	0	-9.8142e+07	0	-3.71865e+07	-1.35328e+08	-7.39462e+06	-1.07623e+08	3.48766e+06	-3.41357e+07	-1.45666e+08	0	-9.8142e+07	3.46468e+06	-3.71865e+07	-1.31864e+08	0	-9.8142e+07	6.92221e+06	-3.71865e+07	-1.28406e+08	1.67951e+07	-8.13558e+06	8.65949e+06	1.0275e+08	-5.15822e+07	5.11674e+07	1.02774e+08	-5.12992e+07	5.14749e+07	1.18487e+08	-5.81041e+07	6.03832e+07	1.77026e+08	-8.92691e+07	8.77565e+07	1.10189e+08	-5.48749e+07	5.53136e+07	1.17603e+08
2098	2.15695e+06	-1.03739e+08	-2.05315e+07	-5.92873e+07	-1.81401e+08	9.60058e+06	-9.16887e+07	2.98079e+06	-3.96472e+07	-1.18755e+08	0	-9.85793e+07	0	-3.86037e+07	-1.37183e+08	-7.55757e+06	-1.07844e+08	3.68146e+06	-3.57106e+07	-1.47431e+08	0	-9.85793e+07	3.45471e+06	-3.86037e+07	-1.33728e+08	0	-9.85793e+07	6.90231e+06	-3.86037e+07	-1.30281e+08	1.50193e+07	-7.11707e+06	7.90228e+06	1.05364e+08	-5.29542e+07	5.24101e+07	1.04728e+08	-5.22918e+07	5.24366e+07	1.20664e+08	-5.92176e+07	6.14462e+07	1.81803e+08	-9.17218e+07	9.0081e+07	1.12143e+08	-5.58568e+07	5.6286e+07	1.19557e+08
2099	2.95534e+06	-1.03283e+08	-2.14837e+07	-6.16904e+07	-1.83502e+08	9.62684e+06	-9.24061e+07	2.7994e+06	-4.08813e+07	-1.20861e+08	0	-9.90095e+07	0	-4.0018e+07	-1.39027e+08	-7.73976e+06	-1.0804e+08	3.53563e+06	-3.72818e+07	-1.49526e+08	0	-9.90095e+07	3.44515e+06	-4.0018e+07	-1.35582e+08	0	-9.90095e+07	6.88322e+06	-4.0018e+07	-1.32144e+08	1.33082e+07	-6.14553e+06	7.16263e+06	1.07923e+08	-5.42904e+07	5.36322e+07	1.06747e+08	-5.33194e+07	5.34279e+07	1.22749e+08	-6.02762e+07	6.24729e+07	1.86644e+08	-9.42061e+07	9.24383e+07	1.14162e+08	-5.68741e+07	5.72876e+07	1.21576e+08
2100	3.8223e+06	-1.02758e+08	-2.24317e+07	-6.40862e+07	-1.85453e+08	9.83283e+06	-9.31186e+07	2.98159e+06	-4.21133e+07	-1.22417e+08	0	-9.94327e+07	0	-4.14295e+07	-1.40862e+08	-7.6573e+06	-1.08214e+08	3.72628e+06	-3.88494e+07	-1.50994e+08	0	-9.94327e+07	3.43595e+06	-4.14295e+07	-1.37426e+08	0	-9.94327e+07	6.86485e+06	-4.14295e+07	-1.33997e+08	1.16615e+07	-5.21908e+06	6.44244e+06	1.09951e+08	-5.53141e+07	5.4637e+07	1.08831e+08	-5.43819e+07	5.44488e+07	1.24336e+08	-6.10417e+07	6.32939e+07	1.91551e+08	-9.67221e+07	9.48284e+07	1.16245e+08	-5.79266e+07	5.83185e+07	1.23659e+08
2101	4.75013e+06	-1.02171e+08	-2.33758e+07	-6.64753e+07	-1.87272e+08	1.00145e+07	-9.38254e+07	3.16469e+06	-4.33431e+07	-1.23989e+08	0	-9.98539e+07	0	-4.28382e+07	-1.42692e+08	-7.84237e+06	-1.08369e+08	3.91791e+06	-4.04134e+07	-1.52707e+08	0	-9.98539e+07	3.42707e+06	-4.28382e+07	-1.39265e+08	0	-9.98539e+07	6.84713e+06	-4.28382e+07	-1.35845e+08	1.00794e+07	-4.33621e+06	5.7432e+06	1.12728e+08	-5.67679e+07	5.59603e+07	1.10979e+08	-5.54792e+07	5.54995e+07	1.2655e+08	-6.21687e+07	6.43811e+07	1.96521e+08	-9.92699e+07	9.72514e+07	1.18393e+08	-5.90143e+07	5.93788e+07	1.25807e+08
2102	5.73189e+06	-1.01532e+08	-2.43167e+07	-6.88582e+07	-1.88975e+08	1.02101e+07	-9.45177e+07	3.00157e+06	-4.32147e+07	-1.24521e+08	0	-1.00261e+08	0	-4.42442e+07	-1.44505e+08	-8.04384e+06	-1.08503e+08	3.77036e+06	-4.19741e+07	-1.5475e+08	0	-1.00261e+08	3.41848e+06	-4.42442e+07	-1.41087e+08	0	-1.00261e+08	6.82998e+06	-4.42442e+07	-1.37675e+08	8.56184e+06	-3.49573e+06	5.06611e+06	1.1557e+08	-5.8257e+07	5.7313e+07	1.13191e+08	-5.66112e+07	5.658e+07	1.28829e+08	-6.33326e+07	6.54961e+07	2.01556e+08	-1.01849e+08	9.97072e+07	1.20606e+08	-6.01369e+07	6.04686e+07	1.2802e+08
2103	6.75771e+06	-1.00849e+08	-2.52547e+07	-7.12355e+07	-1.90581e+08	1.01667e+07	-9.52029e+07	2.84509e+06	-4.30901e+07	-1.25281e+08	0	-1.00662e+08	0	-4.56475e+07	-1.46309e+08	-7.97819e+06	-1.08624e+08	3.61554e+06	-4.35314e+07	-1.56518e+08	0	-1.00662e+08	3.41016e+06	-4.56475e+07	-1.42899e+08	0	-1.00662e+08	6.81337e+06	-4.56475e+07	-1.39496e+08	7.10881e+06	-2.6967e+06	4.41211e+06	1.17882e+08	-5.94335e+07	5.84484e+07	1.15468e+08	-5.77778e+07	5.76904e+07	1.30609e+08	-6.42041e+07	6.64047e+07	2.06656e+08	-1.0446e+08	1.02196e+08	1.22883e+08	-6.12944e+07	6.15881e+07	1.30297e+08
2104	7.82187e+06	-1.00128e+08	-2.61901e+07	-7.36075e+07	-1.92104e+08	1.00812e+07	-9.58809e+07	3.03539e+06	-4.298e+07	-1.25744e+08	0	-1.01056e+08	0	-4.70483e+07	-1.48104e+08	-7.87749e+06	-1.08736e+08	3.80755e+06	-4.50854e+07	-1.57892e+08	0	-1.01056e+08	3.40208e+06	-4.70483e+07	-1.44702e+08	0	-1.01056e+08	6.79726e+06	-4.70483e+07	-1.41307e+08	5.72032e+06	-1.93835e+06	3.78196e+06	1.20289e+08	-6.06615e+07	5.9628e+07	1.1781e+08	-5.89789e+07	5.88308e+07	1.32422e+08	-6.50928e+07	6.73296e+07	2.11821e+08	-1.07103e+08	1.04717e+08	1.25224e+08	-6.24868e+07	6.27373e+07	1.32638e+08
2105	8.91921e+06	-9.93766e+07	-2.71231e+07	-7.59745e+07	-1.93555e+08	9.97207e+06	-9.65521e+07	2.88232e+06	-4.28815e+07	-1.26579e+08	0	-1.01445e+08	0	-4.84467e+07	-1.49891e+08	-8.05783e+06	-1.08841e+08	3.66325e+06	-4.66363e+07	-1.59872e+08	0	-1.01445e+08	3.39425e+06	-4.84467e+07	-1.46497e+08	0	-1.01445e+08	6.78162e+06	-4.84467e+07	-1.4311e+08	4.39636e+06	-1.22006e+06	3.1763e+06	1.23356e+08	-6.227e+07	6.1086e+07	1.20216e+08	-6.02146e+07	6.00012e+07	1.34895e+08	-6.63636e+07	6.85312e+07	2.17049e+08	-1.09778e+08	1.07272e+08	1.2763e+08	-6.37139e+07	6.39163e+07	1.35045e+08
2106	1.00451e+07	-9.8598e+07	-2.80538e+07	-7.83368e+07	-1.94944e+08	9.84166e+06	-9.72163e+07	2.72835e+06	-4.27925e+07	-1.27439e+08	0	-1.01828e+08	0	-4.98426e+07	-1.51671e+08	-7.97364e+06	-1.08943e+08	3.51111e+06	-4.81841e+07	-1.6159e+08	0	-1.01828e+08	3.38664e+06	-4.98426e+07	-1.48284e+08	0	-1.01828e+08	6.76643e+06	-4.98426e+07	-1.44904e+08	3.13694e+06	-541304	2.59564e+06	1.25893e+08	-6.35685e+07	6.23242e+07	1.22686e+08	-6.14846e+07	6.12018e+07	1.36869e+08	-6.73445e+07	6.95241e+07	2.22343e+08	-1.12484e+08	1.09859e+08	1.30101e+08	-6.49756e+07	6.51252e+07	1.37515e+08
2107	1.11953e+07	-9.89597e+07	-2.77051e+07	-7.94239e+07	-1.94893e+08	9.69196e+06	-9.78684e+07	2.92071e+06	-4.27113e+07	-1.27967e+08	0	-1.02202e+08	0	-5.12363e+07	-1.53439e+08	-7.85653e+06	-1.09037e+08	3.70537e+06	-4.97289e+07	-1.62917e+08	0	-1.02202e+08	3.37925e+06	-5.12363e+07	-1.50059e+08	0	-1.02202e+08	6.75167e+06	-5.12363e+07	-1.46687e+08	1.94207e+06	98345.5	2.04041e+06	1.28494e+08	-6.48996e+07	6.35943e+07	1.25222e+08	-6.2789e+07	6.24326e+07	1.38876e+08	-6.83416e+07	7.05341e+07	2.27701e+08	-1.15222e+08	1.12479e+08	1.32636e+08	-6.62718e+07	6.63641e+07	1.4005e+08
2108	1.12137e+07	-9.95806e+07	-2.736e+07	-8.05121e+07	-1.96239e+08	9.62316e+06	-9.8512e+07	3.08635e+06	-4.26366e+07	-1.28439e+08	0	-1.02572e+08	0	-5.26276e+07	-1.55199e+08	-8.02224e+06	-1.09126e+08	3.90707e+06	-5.12707e+07	-1.64512e+08	0	-1.02572e+08	3.37207e+06	-5.26276e+07	-1.51827e+08	0	-1.02572e+08	6.73733e+06	-5.26276e+07	-1.48462e+08	5.2131e+06	-1.84887e+06	3.36423e+06	1.31754e+08	-6.66106e+07	6.51434e+07	1.27821e+08	-6.41277e+07	6.36936e+07	1.41542e+08	-6.97201e+07	7.18217e+07	2.33123e+08	-1.17992e+08	1.15131e+08	1.35236e+08	-6.76026e+07	6.76331e+07	1.4265e+08
2109	1.09849e+07	-1.00431e+08	-2.70284e+07	-8.16116e+07	-1.98086e+08	9.63945e+06	-9.91472e+07	2.90531e+06	-4.25674e+07	-1.2917e+08	0	-1.02936e+08	0	-5.40168e+07	-1.56953e+08	-8.22466e+06	-1.09211e+08	3.76212e+06	-5.28098e+07	-1.66483e+08	0	-1.02936e+08	3.36506e+06	-5.40168e+07	-1.53588e+08	0	-1.02936e+08	6.72334e+06	-5.40168e+07	-1.5023e+08	8.54867e+06	-3.82349e+06	4.72519e+06	1.34958e+08	-6.82853e+07	6.66724e+07	1.30486e+08	-6.55006e+07	6.4985e+07	1.44304e+08	-7.11521e+07	7.31514e+07	2.3861e+08	-1.20793e+08	1.17817e+08	1.379e+08	-6.89678e+07	6.89322e+07	1.45314e+08
2110	1.05412e+07	-1.01342e+08	-2.67714e+07	-8.27842e+07	-2.00357e+08	9.83654e+06	-9.9774e+07	3.08784e+06	-4.25031e+07	-1.29353e+08	0	-1.03296e+08	0	-5.54039e+07	-1.587e+08	-8.14571e+06	-1.09293e+08	3.95365e+06	-5.43461e+07	-1.67831e+08	0	-1.03296e+08	3.35825e+06	-5.54039e+07	-1.55342e+08	0	-1.03296e+08	6.70975e+06	-5.54039e+07	-1.5199e+08	1.19488e+07	-5.8055e+06	6.14329e+06	1.37632e+08	-6.96471e+07	6.79845e+07	1.33214e+08	-6.69076e+07	6.63067e+07	1.46535e+08	-7.22722e+07	7.42632e+07	2.44162e+08	-1.23627e+08	1.20535e+08	1.40629e+08	-7.03672e+07	7.02615e+07	1.48043e+08
2111	1.00411e+07	-1.02428e+08	-2.65233e+07	-8.39634e+07	-2.02874e+08	1.00104e+07	-1.00393e+08	3.27134e+06	-4.2443e+07	-1.29554e+08	0	-1.03652e+08	0	-5.67889e+07	-1.60441e+08	-8.33218e+06	-1.09372e+08	4.1532e+06	-5.58797e+07	-1.6943e+08	0	-1.03652e+08	3.35165e+06	-5.67889e+07	-1.57089e+08	0	-1.03652e+08	6.69655e+06	-5.67889e+07	-1.53744e+08	1.48426e+07	-7.4696e+06	7.37304e+06	1.41054e+08	-7.14385e+07	6.96157e+07	1.36008e+08	-6.83487e+07	6.7659e+07	1.49395e+08	-7.37524e+07	7.56427e+07	2.49778e+08	-1.26492e+08	1.23286e+08	1.43422e+08	-7.1801e+07	7.1621e+07	1.50836e+08
2112	9.36971e+06	-1.03519e+08	-2.62826e+07	-8.51479e+07	-2.0558e+08	1.01992e+07	-9.97584e+07	3.10856e+06	-4.37752e+07	-1.30226e+08	0	-1.03998e+08	0	-5.81719e+07	-1.6217e+08	-8.55245e+06	-1.09444e+08	4.00654e+06	-5.74108e+07	-1.71401e+08	0	-1.03998e+08	3.34523e+06	-5.81719e+07	-1.58825e+08	0	-1.03998e+08	6.68375e+06	-5.81719e+07	-1.55486e+08	1.7801e+07	-9.15165e+06	8.64939e+06	1.44541e+08	-7.32647e+07	7.12766e+07	1.38866e+08	-6.98238e+07	6.90417e+07	1.5235e+08	-7.52863e+07	7.70642e+07	2.55458e+08	-1.29388e+08	1.2607e+08	1.4628e+08	-7.3269e+07	7.30109e+07	1.53694e+08
2113	8.68873e+06	-1.04602e+08	-2.60482e+07	-8.63367e+07	-2.08298e+08	1.02499e+07	-9.89535e+07	2.95243e+06	-4.51049e+07	-1.30856e+08	0	-1.0434e+08	0	-5.95531e+07	-1.63893e+08	-8.48891e+06	-1.09516e+08	3.8526e+06	-5.89393e+07	-1.73091e+08	0	-1.0434e+08	3.33902e+06	-5.95531e+07	-1.60554e+08	0	-1.0434e+08	6.67133e+06	-5.95531e+07	-1.57222e+08	2.0824e+07	-1.08572e+07	9.96676e+06	1.451e+08	-7.33893e+07	7.17107e+07	1.41788e+08	-7.13328e+07	7.04551e+07	1.54776e+08	-7.65085e+07	7.82675e+07	2.61204e+08	-1.32317e+08	1.28887e+08	1.49202e+08	-7.47712e+07	7.44311e+07	1.56617e+08
2114	8.00955e+06	-1.05666e+08	-2.58191e+07	-8.75288e+07	-2.11004e+08	1.02852e+07	-9.79966e+07	3.14308e+06	-4.6421e+07	-1.30989e+08	0	-1.04678e+08	0	-6.09324e+07	-1.6561e+08	-8.38791e+06	-1.09587e+08	4.04551e+06	-6.04654e+07	-1.74395e+08	0	-1.04678e+08	3.33299e+06	-6.09324e+07	-1.62277e+08	0	-1.04678e+08	6.65929e+06	-6.09324e+07	-1.58951e+08	2.39114e+07	-1.25876e+07	1.13238e+07	1.45754e+08	-7.35709e+07	7.21835e+07	1.44775e+08	-7.28758e+07	7.1899e+07	1.57235e+08	-7.77469e+07	7.94881e+07	2.67013e+08	-1.35277e+08	1.31736e+08	1.52189e+08	-7.63074e+07	7.58818e+07	1.59604e+08
2115	7.34245e+06	-1.06701e+08	-2.55945e+07	-8.87235e+07	-2.13677e+08	1.0469e+07	-9.69034e+07	2.99035e+06	-4.77262e+07	-1.3117e+08	0	-1.05012e+08	0	-6.23099e+07	-1.67322e+08	-8.56868e+06	-1.09658e+08	3.9021e+06	-6.19891e+07	-1.76314e+08	0	-1.05012e+08	3.32715e+06	-6.23099e+07	-1.63995e+08	0	-1.05012e+08	6.64764e+06	-6.23099e+07	-1.60675e+08	2.70634e+07	-1.43444e+07	1.27191e+07	1.47068e+08	-7.41492e+07	7.29186e+07	1.47826e+08	-7.44526e+07	7.33737e+07	1.60353e+08	-7.93665e+07	8.09863e+07	2.72887e+08	-1.3827e+08	1.34618e+08	1.55241e+08	-7.78777e+07	7.7363e+07	1.62655e+08
2116	6.6967e+06	-1.07699e+08	-2.53739e+07	-8.99205e+07	-2.16297e+08	1.06607e+07	-9.5688e+07	2.83671e+06	-4.90227e+07	-1.31213e+08	0	-1.05343e+08	0	-6.36858e+07	-1.69029e+08	-8.48263e+06	-1.0973e+08	3.75085e+06	-6.35106e+07	-1.77972e+08	0	-1.05343e+08	3.32151e+06	-6.36858e+07	-1.65707e+08	0	-1.05343e+08	6.63635e+06	-6.36858e+07	-1.62393e+08	3.028e+07	-1.61285e+07	1.41515e+07	1.47851e+08	-7.44309e+07	7.34204e+07	1.50942e+08	-7.60632e+07	7.48791e+07	1.62972e+08	-8.06953e+07	8.22766e+07	2.78826e+08	-1.41294e+08	1.37533e+08	1.58357e+08	-7.9482e+07	7.88747e+07	1.65771e+08
2117	6.0807e+06	-1.08732e+08	-2.5157e+07	-9.11193e+07	-2.18927e+08	1.08591e+07	-9.55808e+07	3.0294e+06	-5.03121e+07	-1.32004e+08	0	-1.05664e+08	0	-6.506e+07	-1.70724e+08	-8.36172e+06	-1.09796e+08	3.946e+06	-6.50299e+07	-1.79242e+08	0	-1.05664e+08	3.31604e+06	-6.506e+07	-1.67408e+08	0	-1.05664e+08	6.62544e+06	-6.506e+07	-1.64099e+08	3.35611e+07	-1.79406e+07	1.56205e+07	1.48699e+08	-7.47563e+07	7.3943e+07	1.54123e+08	-7.77076e+07	7.64153e+07	1.65624e+08	-8.20396e+07	8.35848e+07	2.8483e+08	-1.44349e+08	1.4048e+08	1.61537e+08	-8.11202e+07	8.04171e+07	1.68952e+08
2118	5.42479e+06	-1.09794e+08	-2.49433e+07	-9.23197e+07	-2.21632e+08	1.08133e+07	-9.55412e+07	3.19538e+06	-5.15956e+07	-1.33128e+08	0	-1.05982e+08	0	-6.64327e+07	-1.72414e+08	-8.52387e+06	-1.09864e+08	4.14859e+06	-6.6547e+07	-1.80787e+08	0	-1.05982e+08	3.31077e+06	-6.64327e+07	-1.69104e+08	0	-1.05982e+08	6.6149e+06	-6.64327e+07	-1.658e+08	3.69067e+07	-1.97813e+07	1.71254e+07	1.52549e+08	-7.6827e+07	7.57218e+07	1.57368e+08	-7.93856e+07	7.79824e+07	1.68936e+08	-8.37645e+07	8.51714e+07	2.90897e+08	-1.47437e+08	1.4346e+08	1.64782e+08	-8.27923e+07	8.19901e+07	1.72197e+08
2119	4.73387e+06	-1.10881e+08	-2.47326e+07	-9.35215e+07	-2.24402e+08	1.08147e+07	-9.55609e+07	3.01466e+06	-5.28743e+07	-1.34606e+08	0	-1.06296e+08	0	-6.78039e+07	-1.741e+08	-8.7222e+06	-1.09934e+08	4.00452e+06	-6.80621e+07	-1.82714e+08	0	-1.06296e+08	3.30568e+06	-6.78039e+07	-1.70794e+08	0	-1.06296e+08	6.60473e+06	-6.78039e+07	-1.67495e+08	4.03169e+07	-2.1651e+07	1.86659e+07	1.56342e+08	-7.88636e+07	7.74782e+07	1.60678e+08	-8.10972e+07	7.95803e+07	1.72343e+08	-8.55422e+07	8.68008e+07	2.9703e+08	-1.50557e+08	1.46473e+08	1.68092e+08	-8.44981e+07	8.35938e+07	1.75506e+08
2120	4.01242e+06	-1.11989e+08	-2.45247e+07	-9.47246e+07	-2.27226e+08	1.08137e+07	-9.56334e+07	3.19751e+06	-5.41489e+07	-1.35771e+08	0	-1.06607e+08	0	-6.91736e+07	-1.75781e+08	-8.63759e+06	-1.10006e+08	4.19694e+06	-6.95752e+07	-1.84022e+08	0	-1.06607e+08	3.30077e+06	-6.91736e+07	-1.7248e+08	0	-1.06607e+08	6.59492e+06	-6.91736e+07	-1.69186e+08	4.37916e+07	-2.355e+07	2.02416e+07	1.59605e+08	-8.05777e+07	7.90273e+07	1.64052e+08	-8.28425e+07	8.12093e+07	1.7522e+08	-8.70073e+07	8.8213e+07	3.03227e+08	-1.53708e+08	1.49518e+08	1.71466e+08	-8.62378e+07	8.52283e+07	1.78881e+08
2121	3.2645e+06	-1.13114e+08	-2.43085e+07	-9.59289e+07	-2.30087e+08	1.07502e+07	-9.57534e+07	3.28834e+06	-5.45842e+07	-1.36299e+08	0	-1.06915e+08	0	-7.0542e+07	-1.77457e+08	-8.81898e+06	-1.10079e+08	4.2898e+06	-7.10865e+07	-1.85695e+08	0	-1.06915e+08	3.24092e+06	-7.0542e+07	-1.74216e+08	0	-1.06915e+08	6.51979e+06	-7.0542e+07	-1.70937e+08	4.73308e+07	-2.44666e+07	2.28642e+07	1.63617e+08	-8.13977e+07	8.22191e+07	1.6749e+08	-8.34511e+07	8.40394e+07	1.78725e+08	-8.76268e+07	9.10986e+07	3.09488e+08	-1.54754e+08	1.54734e+08	1.74905e+08	-8.68296e+07	8.80752e+07	1.82319e+08
2122	2.49378e+06	-1.14248e+08	-2.4095e+07	-9.71344e+07	-2.32983e+08	1.06665e+07	-9.59165e+07	3.19107e+06	-5.50125e+07	-1.37071e+08	0	-1.07198e+08	0	-7.19361e+07	-1.79134e+08	-9.03388e+06	-1.10149e+08	4.1945e+06	-7.25959e+07	-1.87584e+08	0	-1.07198e+08	3.181e+06	-7.19361e+07	-1.75953e+08	0	-1.07198e+08	6.44476e+06	-7.19361e+07	-1.72689e+08	5.09346e+07	-2.53902e+07	2.55444e+07	1.67693e+08	-8.22233e+07	8.54699e+07	1.70994e+08	-8.40707e+07	8.6923e+07	1.82326e+08	-8.82684e+07	9.40577e+07	3.15814e+08	-1.55805e+08	1.60009e+08	1.78408e+08	-8.74326e+07	9.09755e+07	1.85822e+08
Currently not planning to use the low Aff planting in the results - haven't modelled marginal imports Forest C impact yet
	Marginal domestic supply impact (HWP - existing forest + Aff_lo + BL)																														Marginal import impact - demand for IRW met
	50_35 + Aff35_lo					50_45 + Aff45_lo					50_50 + Aff50_lo					50_55 + Aff55_lo					15%YC12 + Aff50_lo					30%YC12 + Aff50_lo					50_35 + Aff35_lo			50_45 + Aff45_lo			50_50 + Aff50_lo			50_55 + Aff55_lo			Reference			15%YC12+Aff50_lo			30%YC12+Aff50_lo
	Ecosystem C		HWP		Total	Ecosystem C		HWP		Total	Ecosystem C		HWP		Total	Ecosystem C		HWP		Total	Ecosystem C		HWP		Total	Ecosystem C		HWP		Total	Ecosystem C	HWP	Total	Ecosystem C	HWP	Total	Ecosystem C	HWP	Total	Ecosystem C	HWP	Total	Ecosystem C	HWP	Total	Ecosystem C	HWP	Total	Ecosystem C
	Existing forest	New forest	Existing forest	New forest		Existing forest	New forest	Existing forest	New forest		Existing forest	New forest	Existing forest	New forest		Existing forest	New forest	Existing forest	New forest		Existing forest	New forest	Existing forest	New forest		Existing forest	New forest	Existing forest	New forest
2023	0	-597398	0	0	-597398	267411	-595531	303742	0	-24378.2	0	-595531	0	0	-595531	0	-595531	303742	0	-291789	419867	-595531	0	0	-175664	839735	-595531	0	0	244203	0	0	0	0	0	0	0	0	0	-4.73852e-10	2.69843e-10	-2.04009e-10	As above			0	0	0	0
2024	-6736.99	-1.20374e+06	0	0	-1.21047e+06	556483	-1.19539e+06	298641	0	-340260	0	-1.19539e+06	0	0	-1.19539e+06	-273429	-1.19539e+06	298641	0	-1.17017e+06	825729	-1.19539e+06	0	0	-369656	1.65146e+06	-1.19539e+06	0	0	456073	64538.2	-36752.4	27785.8	597916	-340494	257422	64538.2	-36752.4	27785.8	597916	-340494	257422				64538.2	-36752.4	27785.8	64538.2
2025	-23742.5	-1.82392e+06	0	0	-1.84766e+06	862466	-1.80221e+06	291102	0	-648645	0	-1.80221e+06	0	0	-1.80221e+06	-301540	-1.80221e+06	291102	0	-1.81265e+06	1.22052e+06	-1.80221e+06	0	0	-581688	2.44105e+06	-1.80221e+06	0	0	638836	193615	-110505	83109.3	714437	-409146	305291	193615	-110505	83109.3	714437	-409146	305291				193615	-110505	83109.3	193615
2026	-54067	-2.46247e+06	0	0	-2.51654e+06	1.18129e+06	-2.41861e+06	595115	0	-642210	0	-2.41861e+06	0	0	-2.41861e+06	-325277	-2.41861e+06	595115	0	-2.14877e+06	1.60683e+06	-2.41861e+06	0	0	-811777	3.21367e+06	-2.41861e+06	0	0	795057	387229	-221217	166012	895496	-512319	383178	387229	-221217	166012	895496	-512319	383178				387229	-221217	166012	387229
2027	-100329	-3.1236e+06	0	0	-3.22393e+06	1.50977e+06	-3.04715e+06	584932	0	-952442	0	-3.04715e+06	0	0	-3.04715e+06	-623235	-3.04715e+06	584932	0	-3.08545e+06	1.98695e+06	-3.04715e+06	0	0	-1.0602e+06	3.9739e+06	-3.04715e+06	0	0	926755	645382	-368926	276456	1.68703e+06	-964041	722986	645382	-368926	276456	1.68703e+06	-964041	722986				645382	-368926	276456	645382
2028	-164733	-3.81124e+06	0	0	-3.97597e+06	1.60724e+06	-3.69036e+06	569096	0	-1.51403e+06	0	-3.69036e+06	0	0	-3.69036e+06	-668048	-3.69036e+06	569096	0	-3.78931e+06	2.36293e+06	-3.69036e+06	0	0	-1.32743e+06	4.72586e+06	-3.69036e+06	0	0	1.0355e+06	968073	-550291	417782	1.9868e+06	-1.1316e+06	855197	968073	-550291	417782	1.9868e+06	-1.1316e+06	855197				968073	-550291	417782	968073
2029	-249084	-4.52901e+06	0	0	-4.77809e+06	1.68858e+06	-4.35076e+06	869109	0	-1.79307e+06	0	-4.35076e+06	0	0	-4.35076e+06	-705614	-4.35076e+06	869109	0	-4.18726e+06	2.73662e+06	-4.35076e+06	0	0	-1.61414e+06	5.47323e+06	-4.35076e+06	0	0	1.12248e+06	1.3553e+06	-767522	587780	2.35111e+06	-1.333e+06	1.01811e+06	1.3553e+06	-767522	587780	2.35111e+06	-1.333e+06	1.01811e+06				1.3553e+06	-767522	587780	1.3553e+06
2030	-354807	-5.28028e+06	0	0	-5.63508e+06	1.75575e+06	-5.03081e+06	849121	0	-2.42593e+06	0	-5.03081e+06	0	0	-5.03081e+06	-1.01981e+06	-5.03081e+06	849121	0	-5.20149e+06	3.10968e+06	-5.03081e+06	-1073.43	0	-1.9222e+06	6.21937e+06	-5.03081e+06	-1073.43	0	1.18749e+06	1.80707e+06	-1.01894e+06	788127	3.33626e+06	-1.88265e+06	1.4536e+06	1.80707e+06	-1.01894e+06	788127	3.33626e+06	-1.88265e+06	1.4536e+06				1.80707e+06	-1.01894e+06	788127	1.80707e+06
2031	-482969	-6.06813e+06	0	0	-6.5511e+06	1.81033e+06	-5.73294e+06	827254	0	-3.09536e+06	0	-5.73294e+06	0	0	-5.73294e+06	-1.07394e+06	-5.73294e+06	827254	0	-5.97963e+06	3.48364e+06	-5.73294e+06	-2188.23	0	-2.25149e+06	6.96729e+06	-5.73294e+06	-2188.23	0	1.23216e+06	2.32337e+06	-1.30587e+06	1.01751e+06	3.81929e+06	-2.14959e+06	1.6697e+06	2.32337e+06	-1.30587e+06	1.01751e+06	3.81929e+06	-2.14959e+06	1.6697e+06				2.32337e+06	-1.30587e+06	1.01751e+06	2.32337e+06
2032	-634319	-6.89541e+06	0	0	-7.52973e+06	1.85358e+06	-6.45952e+06	1.12564e+06	0	-3.4803e+06	0	-6.45952e+06	0	0	-6.45952e+06	-1.1187e+06	-6.45952e+06	1.12564e+06	0	-6.45258e+06	3.85986e+06	-6.45952e+06	-2188.23	0	-2.60185e+06	7.71971e+06	-6.45952e+06	-2188.23	0	1.258e+06	2.90422e+06	-1.62829e+06	1.27593e+06	4.36687e+06	-2.45014e+06	1.91673e+06	2.90422e+06	-1.62829e+06	1.27593e+06	4.36687e+06	-2.45014e+06	1.91673e+06				2.90422e+06	-1.62829e+06	1.27593e+06	2.90422e+06
2033	-809318	-7.76471e+06	0	0	-8.57403e+06	2.15397e+06	-7.21283e+06	1.39752e+06	0	-3.66134e+06	0	-7.21283e+06	0	0	-7.21283e+06	-1.44309e+06	-7.21283e+06	1.39752e+06	0	-7.25841e+06	4.23955e+06	-7.21283e+06	-2188.23	0	-2.97548e+06	8.47909e+06	-7.21283e+06	-2188.23	0	1.26407e+06	3.5496e+06	-1.98206e+06	1.56754e+06	5.54563e+06	-3.09997e+06	2.44566e+06	3.5496e+06	-1.98206e+06	1.56754e+06	5.54563e+06	-3.09997e+06	2.44566e+06				3.5496e+06	-1.98206e+06	1.56754e+06	3.5496e+06
2034	-1.00818e+06	-8.67838e+06	0	0	-9.68656e+06	2.46666e+06	-7.9951e+06	1.36028e+06	0	-4.16817e+06	0	-7.9951e+06	0	0	-7.9951e+06	-1.77448e+06	-7.9951e+06	1.36028e+06	0	-8.40931e+06	4.62381e+06	-7.9951e+06	-2188.23	0	-3.37348e+06	9.24762e+06	-7.9951e+06	-2188.23	0	1.25033e+06	4.25952e+06	-2.37052e+06	1.88899e+06	6.74533e+06	-3.76032e+06	2.98501e+06	4.25952e+06	-2.37052e+06	1.88899e+06	6.74533e+06	-3.76032e+06	2.98501e+06				4.25952e+06	-2.37052e+06	1.88899e+06	4.25952e+06
2035	-1.2309e+06	-9.63858e+06	0	0	-1.08695e+07	2.78765e+06	-8.80845e+06	1.64619e+06	0	-4.3746e+06	0	-8.80845e+06	0	0	-8.80845e+06	-1.84949e+06	-8.80845e+06	1.64619e+06	0	-9.01175e+06	5.01363e+06	-8.80845e+06	-2188.23	0	-3.79701e+06	1.00273e+07	-8.80845e+06	-2188.23	0	1.21662e+06	5.03398e+06	-2.79364e+06	2.24034e+06	7.46362e+06	-4.14619e+06	3.31744e+06	5.03398e+06	-2.79364e+06	2.24034e+06	7.46362e+06	-4.14619e+06	3.31744e+06				5.03398e+06	-2.79364e+06	2.24034e+06	5.03398e+06
2036	-1.47729e+06	-1.06472e+07	0	0	-1.21245e+07	3.11357e+06	-9.6549e+06	1.90999e+06	0	-4.63134e+06	0	-9.6549e+06	0	0	-9.6549e+06	-2.20318e+06	-9.6549e+06	1.90999e+06	0	-9.94809e+06	5.40987e+06	-9.6549e+06	-2188.23	0	-4.24722e+06	1.08197e+07	-9.6549e+06	-2188.23	0	1.16265e+06	5.87297e+06	-3.25137e+06	2.62161e+06	8.82344e+06	-4.88983e+06	3.93361e+06	5.87297e+06	-3.25137e+06	2.62161e+06	8.82344e+06	-4.88983e+06	3.93361e+06				5.87297e+06	-3.25137e+06	2.62161e+06	5.87297e+06
2037	-1.74702e+06	-1.17061e+07	0	0	-1.34531e+07	3.44184e+06	-1.05364e+07	1.8594e+06	0	-5.23514e+06	0	-1.05364e+07	0	0	-1.05364e+07	-2.55863e+06	-1.05364e+07	1.8594e+06	0	-1.12356e+07	5.81329e+06	-1.05364e+07	-2188.23	0	-4.72528e+06	1.16266e+07	-1.05364e+07	-2188.23	0	1.088e+06	6.77651e+06	-3.74368e+06	3.03283e+06	1.02064e+07	-5.64594e+06	4.56049e+06	6.77651e+06	-3.74368e+06	3.03283e+06	1.02064e+07	-5.64594e+06	4.56049e+06				6.77651e+06	-3.74368e+06	3.03283e+06	6.77651e+06
2038	-2.0396e+06	-1.28167e+07	0	0	-1.48563e+07	3.53232e+06	-1.14547e+07	1.80823e+06	0	-6.11417e+06	0	-1.14547e+07	0	0	-1.14547e+07	-2.64852e+06	-1.14547e+07	1.80823e+06	0	-1.2295e+07	5.80469e+06	-1.14547e+07	-2188.23	0	-5.65222e+06	1.16094e+07	-1.14547e+07	-2188.23	0	152470	7.74458e+06	-4.27056e+06	3.47402e+06	1.10977e+07	-6.12223e+06	4.97543e+06	7.74458e+06	-4.27056e+06	3.47402e+06	1.10977e+07	-6.12223e+06	4.97543e+06				7.74458e+06	-4.27056e+06	3.47402e+06	7.74458e+06
2039	-2.45827e+06	-1.40334e+07	0	0	-1.64916e+07	3.60043e+06	-1.24116e+07	2.07179e+06	0	-6.73941e+06	0	-1.24116e+07	0	0	-1.24116e+07	-2.72013e+06	-1.24116e+07	2.07179e+06	0	-1.306e+07	5.81853e+06	-1.24116e+07	-2188.23	0	-6.59529e+06	1.16371e+07	-1.24116e+07	-2188.23	0	-776755	8.77719e+06	-4.83199e+06	3.9452e+06	1.20534e+07	-6.63249e+06	5.42094e+06	8.77719e+06	-4.83199e+06	3.9452e+06	1.20534e+07	-6.63249e+06	5.42094e+06				8.77719e+06	-4.83199e+06	3.9452e+06	8.77719e+06
2040	-2.98515e+06	-1.52911e+07	-67835.4	-28090.8	-1.83722e+07	3.64856e+06	-1.34087e+07	2.01776e+06	0	-7.74238e+06	0	-1.34087e+07	0	0	-1.34087e+07	-3.05849e+06	-1.34087e+07	2.01776e+06	0	-1.44494e+07	5.85237e+06	-1.34087e+07	-3320.37	0	-7.55966e+06	1.17047e+07	-1.34087e+07	-3320.37	0	-1.70728e+06	9.87434e+06	-5.42373e+06	4.45061e+06	1.363e+07	-7.48602e+06	6.144e+06	9.87434e+06	-5.42373e+06	4.45061e+06	1.363e+07	-7.48602e+06	6.144e+06				9.87434e+06	-5.42373e+06	4.45061e+06	9.87434e+06
2041	-3.47445e+06	-1.66411e+07	-135996	-56331.2	-2.03078e+07	3.67872e+06	-1.44474e+07	1.96259e+06	0	-8.80613e+06	0	-1.44474e+07	0	0	-1.44474e+07	-3.12785e+06	-1.44474e+07	1.96259e+06	0	-1.56127e+07	5.90405e+06	-1.44474e+07	-4474.17	0	-8.54786e+06	1.18081e+07	-1.44474e+07	-4474.17	0	-2.64381e+06	1.06382e+07	-5.82726e+06	4.81097e+06	1.47045e+07	-8.05794e+06	6.64658e+06	1.1036e+07	-6.04968e+06	4.98635e+06	1.47045e+07	-8.05794e+06	6.64658e+06				1.1036e+07	-6.04968e+06	4.98635e+06	1.1036e+07
2042	-4.0515e+06	-1.80835e+07	-204493	-84060.2	-2.24236e+07	3.69259e+06	-1.55292e+07	2.22604e+06	0	-9.61057e+06	0	-1.55292e+07	0	0	-1.55292e+07	-3.17971e+06	-1.55292e+07	2.22604e+06	0	-1.64829e+07	5.97163e+06	-1.55292e+07	-4474.17	0	-9.56204e+06	1.19433e+07	-1.55292e+07	-4474.17	0	-3.59041e+06	1.14667e+07	-6.26549e+06	5.20119e+06	1.58436e+07	-8.6629e+06	7.18065e+06	1.22623e+07	-6.70981e+06	5.55244e+06	1.58436e+07	-8.6629e+06	7.18065e+06				1.22623e+07	-6.70981e+06	5.55244e+06	1.22623e+07
2043	-4.56411e+06	-1.95401e+07	-235511	-111702	-2.44514e+07	3.959e+06	-1.66176e+07	2.43445e+06	-16629.2	-1.02408e+07	0	-1.66176e+07	0	-16629.2	-1.66342e+07	-3.50378e+06	-1.66176e+07	2.46336e+06	-16629.2	-1.76746e+07	6.05334e+06	-1.66176e+07	-469.821	-16629.2	-1.05813e+07	1.21067e+07	-1.66176e+07	-469.821	-16629.2	-4.528e+06	1.23597e+07	-6.73343e+06	5.62623e+06	1.76138e+07	-9.61105e+06	8.00272e+06	1.3553e+07	-7.39672e+06	6.15629e+06	1.76138e+07	-9.61105e+06	8.00272e+06				1.3553e+07	-7.39672e+06	6.15629e+06	1.3553e+07
2044	-5.09301e+06	-2.10101e+07	-266642	-139430	-2.65092e+07	4.31132e+06	-1.77457e+07	2.33554e+06	-33303.9	-1.11322e+07	0	-1.77457e+07	0	-33303.9	-1.7779e+07	-3.82802e+06	-1.77457e+07	2.4009e+06	-33303.9	-1.92061e+07	6.1309e+06	-1.77457e+07	7710.8	-33303.9	-1.16404e+07	1.22618e+07	-1.77457e+07	15880.5	-33303.9	-5.50134e+06	1.34563e+07	-7.31452e+06	6.14176e+06	1.91977e+07	-1.04529e+07	8.74472e+06	1.4822e+07	-8.06885e+06	6.75316e+06	1.93186e+07	-1.05205e+07	8.79811e+06				1.48562e+07	-8.08794e+06	6.76824e+06	1.48904e+07
2045	-5.56397e+06	-2.2493e+07	-297890	-167249	-2.85221e+07	4.69092e+06	-1.89154e+07	2.57959e+06	-50026.5	-1.16949e+07	0	-1.89154e+07	0	-50026.5	-1.89654e+07	-3.90639e+06	-1.89154e+07	2.65259e+06	-50026.5	-2.02192e+07	6.21803e+06	-1.89154e+07	15914.4	-50026.5	-1.27314e+07	1.24361e+07	-1.89154e+07	32276	-50026.5	-6.49704e+06	1.46175e+07	-7.93039e+06	6.68706e+06	2.03002e+07	-1.10214e+07	9.27879e+06	1.61555e+07	-8.77453e+06	7.38101e+06	2.05732e+07	-1.11737e+07	9.39955e+06				1.62239e+07	-8.81265e+06	7.41124e+06	1.62922e+07
2046	-5.97287e+06	-2.39882e+07	-329260	-195164	-3.04855e+07	5.03209e+06	-2.0128e+07	2.80155e+06	-66799.6	-1.23612e+07	0	-2.0128e+07	0	-66799.6	-2.01948e+07	-4.24338e+06	-2.0128e+07	2.88222e+06	-66799.6	-2.1556e+07	6.31345e+06	-2.0128e+07	24142.1	-66799.6	-1.38572e+07	1.26269e+07	-2.0128e+07	48719.3	-66799.6	-7.5192e+06	1.58432e+07	-8.58008e+06	7.26308e+06	2.2134e+07	-1.19962e+07	1.01378e+07	1.75536e+07	-9.51411e+06	8.03951e+06	2.24382e+07	-1.21649e+07	1.02733e+07				1.76561e+07	-9.57103e+06	8.0851e+06	1.77586e+07
2047	-6.31614e+06	-2.54951e+07	-360755	-223177	-3.23952e+07	5.37186e+06	-2.1385e+07	2.71088e+06	-83625.5	-1.33858e+07	0	-2.1385e+07	0	-83625.5	-2.14686e+07	-4.57652e+06	-2.1385e+07	2.8067e+06	-83625.5	-2.32384e+07	6.41592e+06	-2.1385e+07	32395.2	-83625.5	-1.50203e+07	1.28318e+07	-2.1385e+07	65212.8	-83625.5	-8.57154e+06	1.71334e+07	-9.2635e+06	7.8699e+06	2.39909e+07	-1.29831e+07	1.10078e+07	1.90162e+07	-1.02874e+07	8.72879e+06	2.43263e+07	-1.31676e+07	1.11587e+07				1.91529e+07	-1.0363e+07	8.78991e+06	1.92896e+07
2048	-6.66795e+06	-2.70538e+07	-392379	-251292	-3.43654e+07	5.47034e+06	-2.26872e+07	2.62727e+06	-100507	-1.46901e+07	0	-2.26872e+07	0	-100507	-2.27877e+07	-4.65572e+06	-2.26872e+07	2.72338e+06	-100507	-2.47201e+07	6.52429e+06	-2.26872e+07	40674.8	-100507	-1.62228e+07	1.30486e+07	-2.26872e+07	81758.8	-100507	-9.65741e+06	1.84882e+07	-9.98057e+06	8.50762e+06	2.53561e+07	-1.3691e+07	1.16651e+07	2.05434e+07	-1.10944e+07	9.44897e+06	2.57539e+07	-1.39088e+07	1.18451e+07				2.07142e+07	-1.11885e+07	9.52578e+06	2.08851e+07
2049	-7.0277e+06	-2.86645e+07	-424135	-279514	-3.63959e+07	5.52642e+06	-2.40357e+07	2.85678e+06	-117446	-1.57699e+07	0	-2.40357e+07	0	-117446	-2.41531e+07	-4.69768e+06	-2.40357e+07	2.9532e+06	-117446	-2.58976e+07	6.63747e+06	-2.40357e+07	48982.2	-117446	-1.74667e+07	1.32749e+07	-2.40357e+07	98359.6	-117446	-1.07798e+07	1.99075e+07	-1.07312e+07	9.17629e+06	2.6817e+07	-1.44495e+07	1.23675e+07	2.21351e+07	-1.19349e+07	1.02002e+07	2.72148e+07	-1.46658e+07	1.2549e+07				2.23401e+07	-1.20473e+07	1.02928e+07	2.25451e+07
2050	-7.39495e+06	-3.03278e+07	-453408	-307844	-3.8484e+07	5.55701e+06	-2.5431e+07	2.77144e+06	-134444	-1.7237e+07	0	-2.5431e+07	0	-134444	-2.55655e+07	-5.0018e+06	-2.5431e+07	2.875e+06	-134444	-2.76923e+07	6.75446e+06	-2.5431e+07	53567.1	-134444	-1.87574e+07	1.35089e+07	-2.5431e+07	111266	-134444	-1.19453e+07	2.13914e+07	-1.14904e+07	9.90098e+06	2.88988e+07	-1.55196e+07	1.33791e+07	2.37913e+07	-1.2781e+07	1.10103e+07	2.92966e+07	-1.57343e+07	1.35623e+07				2.40305e+07	-1.29112e+07	1.11193e+07	2.42697e+07
2051	-7.7695e+06	-3.20438e+07	-482780	-336288	-4.06324e+07	5.56465e+06	-2.68737e+07	2.68514e+06	-151505	-1.87754e+07	0	-2.68737e+07	0	-151505	-2.70252e+07	-5.04956e+06	-2.68737e+07	2.78893e+06	-151505	-2.92858e+07	6.87426e+06	-2.68737e+07	58133.5	-151505	-2.00928e+07	1.37485e+07	-2.68737e+07	124184	-151505	-1.31525e+07	2.29398e+07	-1.22818e+07	1.0658e+07	3.04784e+07	-1.63138e+07	1.41647e+07	2.5512e+07	-1.36592e+07	1.18529e+07	3.09074e+07	-1.6544e+07	1.43633e+07				2.57854e+07	-1.3807e+07	1.19784e+07	2.60588e+07
2052	-8.14678e+06	-3.38167e+07	-512255	-362548	-4.28382e+07	5.55148e+06	-2.837e+07	2.88268e+06	-167300	-2.01032e+07	0	-2.837e+07	0	-167300	-2.85373e+07	-5.06181e+06	-2.837e+07	3.01365e+06	-167300	-3.05855e+07	6.99826e+06	-2.837e+07	65882.4	-167300	-2.14732e+07	1.39965e+07	-2.837e+07	139672	-167300	-1.44011e+07	2.45527e+07	-1.31054e+07	1.14473e+07	3.21226e+07	-1.71388e+07	1.49838e+07	2.72973e+07	-1.45694e+07	1.27279e+07	3.25515e+07	-1.73679e+07	1.51837e+07				2.76049e+07	-1.47349e+07	1.287e+07	2.79124e+07
2053	-8.53109e+06	-3.56997e+07	-541837	-388891	-4.51615e+07	5.78676e+06	-2.99716e+07	3.05692e+06	-183139	-2.1311e+07	0	-2.99716e+07	0	-183139	-3.01547e+07	-5.34173e+06	-2.99716e+07	3.22206e+06	-183139	-3.22744e+07	7.12172e+06	-2.99716e+07	73652.9	-183139	-2.29593e+07	1.42434e+07	-2.99716e+07	155202	-183139	-1.57561e+07	2.62302e+07	-1.3961e+07	1.22691e+07	3.4277e+07	-1.82406e+07	1.60364e+07	2.91472e+07	-1.55116e+07	1.36356e+07	3.48269e+07	-1.85344e+07	1.62925e+07				2.94889e+07	-1.56946e+07	1.37943e+07	2.98306e+07
2054	-8.92299e+06	-3.76061e+07	-571529	-415322	-4.75159e+07	6.10334e+06	-3.15912e+07	2.95131e+06	-199025	-2.27356e+07	0	-3.15912e+07	0	-199025	-3.17902e+07	-5.63691e+06	-3.15912e+07	3.1307e+06	-199025	-3.42964e+07	7.24374e+06	-3.15912e+07	81445.7	-199025	-2.4465e+07	1.44875e+07	-3.15912e+07	170776	-199025	-1.7132e+07	2.79722e+07	-1.48488e+07	1.31234e+07	3.64524e+07	-1.93512e+07	1.71012e+07	3.10615e+07	-1.64857e+07	1.45758e+07	3.71544e+07	-1.97266e+07	1.74278e+07				3.14374e+07	-1.66862e+07	1.47512e+07	3.18133e+07
2055	-9.32297e+06	-3.9569e+07	-601334	-441842	-4.99352e+07	6.44448e+06	-3.32621e+07	3.15953e+06	-214960	-2.3873e+07	0	-3.32621e+07	0	-214960	-3.3477e+07	-5.66915e+06	-3.32621e+07	3.34627e+06	-214960	-3.57999e+07	7.36355e+06	-3.32621e+07	89262	-214960	-2.60242e+07	1.47271e+07	-3.32621e+07	186397	-214960	-1.85636e+07	2.97787e+07	-1.57685e+07	1.40102e+07	3.82361e+07	-2.02435e+07	1.79926e+07	3.30405e+07	-1.74917e+07	1.55487e+07	3.90005e+07	-2.06509e+07	1.83496e+07				3.34505e+07	-1.77097e+07	1.57409e+07	3.38606e+07
2056	-9.73151e+06	-4.15885e+07	-631255	-468456	-5.24198e+07	6.74486e+06	-3.4984e+07	3.34627e+06	-230945	-2.51239e+07	0	-3.4984e+07	0	-230945	-3.5215e+07	-5.95632e+06	-3.4984e+07	3.54734e+06	-230945	-3.7624e+07	7.48055e+06	-3.4984e+07	97102.8	-230945	-2.76373e+07	1.49611e+07	-3.4984e+07	202066	-230945	-2.00518e+07	3.16498e+07	-1.67202e+07	1.49296e+07	4.06613e+07	-2.14819e+07	1.91795e+07	3.50839e+07	-1.85295e+07	1.65544e+07	4.14569e+07	-2.19037e+07	1.95532e+07				3.55282e+07	-1.87648e+07	1.67633e+07	3.59724e+07
2057	-1.01491e+07	-4.3083e+07	-1.86369e+06	-1.09318e+06	-5.61889e+07	7.04272e+06	-3.67568e+07	3.2349e+06	-246984	-2.67262e+07	0	-3.67568e+07	0	-246984	-3.70038e+07	-6.25553e+06	-3.67568e+07	3.4434e+06	-246984	-3.9816e+07	7.59242e+06	-3.67568e+07	104969	-246984	-2.93064e+07	1.51848e+07	-3.67568e+07	217786	-246984	-2.16012e+07	3.35854e+07	-1.77038e+07	1.58816e+07	4.31098e+07	-2.27305e+07	2.03793e+07	3.71919e+07	-1.95991e+07	1.75928e+07	4.39677e+07	-2.31837e+07	2.07839e+07				3.76703e+07	-1.98518e+07	1.78186e+07	3.81487e+07
2058	-9.42738e+06	-4.45478e+07	-3.09172e+06	-1.71575e+06	-5.87826e+07	7.09688e+06	-3.85784e+07	3.12328e+06	-263077	-2.86213e+07	0	-3.85784e+07	0	-263077	-3.88414e+07	-6.28449e+06	-3.85784e+07	3.33231e+06	-263077	-4.17936e+07	7.70045e+06	-3.85784e+07	112862	-263077	-3.10281e+07	1.54009e+07	-3.85784e+07	233558	-263077	-2.3207e+07	3.22817e+07	-1.69189e+07	1.53628e+07	4.50976e+07	-2.37227e+07	2.13749e+07	3.93644e+07	-2.07005e+07	1.8664e+07	4.59867e+07	-2.41905e+07	2.17961e+07				3.9877e+07	-2.09704e+07	1.89066e+07	4.03896e+07
2059	-8.55866e+06	-4.59929e+07	-4.30548e+06	-2.33127e+06	-6.11884e+07	7.10638e+06	-4.04479e+07	3.31734e+06	-279226	-3.03034e+07	0	-4.04479e+07	0	-279226	-4.07272e+07	-6.27393e+06	-4.04479e+07	3.52692e+06	-279226	-4.34742e+07	7.82116e+06	-4.04479e+07	120781	-279226	-3.27852e+07	1.56423e+07	-4.04479e+07	249384	-279226	-2.48355e+07	3.10424e+07	-1.61726e+07	1.48698e+07	4.715e+07	-2.47462e+07	2.24037e+07	4.16015e+07	-2.18335e+07	1.9768e+07	4.8039e+07	-2.52117e+07	2.28273e+07				4.21483e+07	-2.21206e+07	2.00276e+07	4.2695e+07
2060	-7.56143e+06	-4.74269e+07	-5.50765e+06	-2.94106e+06	-6.3437e+07	7.08903e+06	-4.23645e+07	3.20354e+06	-295434	-3.23674e+07	0	-4.23645e+07	0	-295434	-4.26599e+07	-6.52529e+06	-4.23645e+07	3.42065e+06	-295434	-4.57646e+07	7.93919e+06	-4.23645e+07	121118	-295434	-3.45996e+07	1.58784e+07	-4.23645e+07	250042	-295434	-2.65315e+07	2.98677e+07	-1.54796e+07	1.43881e+07	4.98232e+07	-2.61069e+07	2.37163e+07	4.39031e+07	-2.29982e+07	2.09049e+07	5.07122e+07	-2.65701e+07	2.41421e+07				4.44499e+07	-2.32839e+07	2.11659e+07	4.49966e+07
2061	-6.45183e+06	-4.88198e+07	-6.70035e+06	-3.54618e+06	-6.55182e+07	7.04749e+06	-4.42902e+07	3.08888e+06	-311702	-3.44655e+07	0	-4.42902e+07	0	-311702	-4.46019e+07	-6.51883e+06	-4.42902e+07	3.30661e+06	-311702	-4.78141e+07	8.05441e+06	-4.42902e+07	121471	-311702	-3.6426e+07	1.61088e+07	-4.42902e+07	250735	-311702	-2.82423e+07	2.87575e+07	-1.4836e+07	1.39216e+07	5.19943e+07	-2.71912e+07	2.48031e+07	4.62692e+07	-2.41945e+07	2.20747e+07	5.29145e+07	-2.76695e+07	2.5245e+07				4.6816e+07	-2.44789e+07	2.23371e+07	4.73628e+07
2062	-5.24409e+06	-5.02107e+07	-7.88518e+06	-4.14744e+06	-6.74874e+07	6.98405e+06	-4.62567e+07	3.28511e+06	-328032	-3.63156e+07	0	-4.62567e+07	0	-328032	-4.65848e+07	-6.47542e+06	-4.62567e+07	3.50348e+06	-328032	-4.95567e+07	8.16674e+06	-4.62567e+07	121842	-328032	-3.82962e+07	1.63335e+07	-4.62567e+07	251461	-328032	-2.99998e+07	2.77119e+07	-1.42384e+07	1.34735e+07	5.42299e+07	-2.83061e+07	2.59238e+07	4.86999e+07	-2.54224e+07	2.32775e+07	5.51501e+07	-2.87827e+07	2.63675e+07				4.92467e+07	-2.57056e+07	2.35411e+07	4.97935e+07
2063	-3.95629e+06	-5.16061e+07	-9.06342e+06	-4.74546e+06	-6.93712e+07	7.16738e+06	-4.82617e+07	3.43122e+06	-344425	-3.80075e+07	0	-4.82617e+07	0	-344425	-4.86061e+07	-6.70014e+06	-4.82617e+07	3.68414e+06	-344425	-5.16221e+07	8.27466e+06	-4.82617e+07	122229	-344425	-4.02092e+07	1.65493e+07	-4.82617e+07	252220	-344425	-3.18046e+07	2.67308e+07	-1.36845e+07	1.30463e+07	5.70967e+07	-2.97634e+07	2.73333e+07	5.11951e+07	-2.6682e+07	2.45132e+07	5.8017e+07	-3.02382e+07	2.77787e+07				5.17419e+07	-2.69641e+07	2.47778e+07	5.22887e+07
2064	-2.59982e+06	-5.30496e+07	-1.0236e+07	-5.34073e+06	-7.12262e+07	7.43043e+06	-5.0343e+07	3.27758e+06	-360884	-3.99959e+07	0	-5.0343e+07	0	-360884	-5.07039e+07	-6.94035e+06	-5.0343e+07	3.56514e+06	-360884	-5.40791e+07	8.37818e+06	-5.0343e+07	122632	-360884	-4.22031e+07	1.67564e+07	-5.0343e+07	253012	-360884	-3.36945e+07	2.58142e+07	-1.31723e+07	1.26419e+07	5.98635e+07	-3.1163e+07	2.87005e+07	5.37549e+07	-2.7973e+07	2.57819e+07	6.09359e+07	-3.17193e+07	2.92166e+07				5.43017e+07	-2.82542e+07	2.60475e+07	5.48484e+07
2065	-1.18491e+06	-5.45145e+07	-1.14038e+07	-5.93364e+06	-7.30369e+07	7.71767e+06	-5.2469e+07	3.45784e+06	-377410	-4.16709e+07	0	-5.2469e+07	0	-377410	-5.28464e+07	-6.91671e+06	-5.2469e+07	3.75318e+06	-377410	-5.60099e+07	8.47737e+06	-5.2469e+07	123052	-377410	-4.4246e+07	1.69547e+07	-5.2469e+07	253835	-377410	-3.56378e+07	2.49622e+07	-1.27004e+07	1.22618e+07	6.21489e+07	-3.22947e+07	2.98543e+07	5.63792e+07	-2.92956e+07	2.70836e+07	6.33734e+07	-3.29322e+07	3.04413e+07				5.6926e+07	-2.95759e+07	2.735e+07	5.74727e+07
2066	279252	-5.60047e+07	-1.25674e+07	-6.5245e+06	-7.48173e+07	7.9639e+06	-5.46389e+07	3.61671e+06	-394004	-4.34523e+07	0	-5.46389e+07	0	-394004	-5.50329e+07	-7.14892e+06	-5.46389e+07	3.92681e+06	-394004	-5.8255e+07	8.57237e+06	-5.46389e+07	123487	-394004	-4.6337e+07	1.71447e+07	-5.46389e+07	254689	-394004	-3.76335e+07	2.41747e+07	-1.22676e+07	1.19071e+07	6.51656e+07	-3.38215e+07	3.13442e+07	5.9068e+07	-3.06497e+07	2.84184e+07	6.64213e+07	-3.44734e+07	3.19479e+07				5.96148e+07	-3.09293e+07	2.86855e+07	6.01616e+07
2067	1.78435e+06	-5.75235e+07	-1.37271e+07	-7.11353e+06	-7.65798e+07	8.2075e+06	-5.6243e+07	3.47061e+06	-1.0489e+06	-4.56138e+07	0	-5.68522e+07	0	-410668	-5.72628e+07	-7.39373e+06	-5.68522e+07	3.79553e+06	-410668	-6.0861e+07	8.66107e+06	-5.68522e+07	123938	-410668	-4.84778e+07	1.73221e+07	-5.68522e+07	255572	-410668	-3.96851e+07	2.34518e+07	-1.18729e+07	1.15789e+07	6.82055e+07	-3.53588e+07	3.28468e+07	6.18214e+07	-3.20352e+07	2.97862e+07	6.95235e+07	-3.60417e+07	3.34819e+07				6.23682e+07	-3.23141e+07	3.0054e+07	6.29149e+07
2068	3.31675e+06	-5.90738e+07	-1.48836e+07	-7.70094e+06	-7.83415e+07	8.3267e+06	-5.78065e+07	3.33128e+06	-1.70146e+06	-4.78499e+07	0	-5.91049e+07	0	-427404	-5.95323e+07	-7.36858e+06	-5.91049e+07	3.6572e+06	-427404	-6.32437e+07	8.74633e+06	-5.91049e+07	124403	-427404	-5.06616e+07	1.74927e+07	-5.91049e+07	256486	-427404	-4.17832e+07	2.27934e+07	-1.15157e+07	1.12777e+07	6.95824e+07	-3.59843e+07	3.35981e+07	6.46393e+07	-3.34523e+07	3.1187e+07	7.2134e+07	-3.73365e+07	3.47975e+07				6.51861e+07	-3.37305e+07	3.14555e+07	6.57328e+07
2069	4.86958e+06	-6.06582e+07	-1.60369e+07	-8.28687e+06	-8.01124e+07	8.42743e+06	-5.93378e+07	3.49771e+06	-2.34646e+06	-4.97591e+07	0	-6.13967e+07	0	-444212	-6.18409e+07	-7.30473e+06	-6.13967e+07	3.82466e+06	-444212	-6.53209e+07	8.8285e+06	-6.13967e+07	124883	-444212	-5.28875e+07	1.7657e+07	-6.13967e+07	257428	-444212	-4.39264e+07	2.21995e+07	-1.11953e+07	1.10043e+07	7.1055e+07	-3.66604e+07	3.43946e+07	6.75218e+07	-3.49008e+07	3.2621e+07	7.47778e+07	-3.86456e+07	3.61322e+07				6.80685e+07	-3.51784e+07	3.28901e+07	6.86153e+07
2070	6.43665e+06	-6.22815e+07	-1.71874e+07	-8.87146e+06	-8.19038e+07	8.67402e+06	-6.08467e+07	3.35637e+06	-2.98531e+06	-5.18016e+07	0	-6.37291e+07	0	-461096	-6.41902e+07	-7.50351e+06	-6.37291e+07	3.69134e+06	-461096	-6.80024e+07	8.90783e+06	-6.37291e+07	125377	-461096	-5.5157e+07	1.78157e+07	-6.37291e+07	258399	-461096	-4.61161e+07	2.16702e+07	-1.09112e+07	1.0759e+07	7.31485e+07	-3.76813e+07	3.54672e+07	7.04687e+07	-3.63807e+07	3.40881e+07	7.80425e+07	-4.02918e+07	3.77507e+07				7.10155e+07	-3.66578e+07	3.43577e+07	7.15623e+07
2071	8.01238e+06	-6.3942e+07	-1.83353e+07	-9.45481e+06	-8.37198e+07	8.92631e+06	-6.23357e+07	3.21425e+06	-3.61914e+06	-5.38143e+07	0	-6.6098e+07	0	-478055	-6.6576e+07	-7.44486e+06	-6.6098e+07	3.55034e+06	-478055	-7.04706e+07	8.98452e+06	-6.6098e+07	125885	-478055	-5.74656e+07	1.7969e+07	-6.6098e+07	259397	-478055	-4.83476e+07	2.12054e+07	-1.0663e+07	1.05424e+07	7.47398e+07	-3.84318e+07	3.6308e+07	7.34803e+07	-3.7892e+07	3.55882e+07	8.08362e+07	-4.16789e+07	3.91573e+07				7.4027e+07	-3.81686e+07	3.58585e+07	7.45738e+07
2072	9.59172e+06	-6.50474e+07	-1.80022e+07	-1.0037e+07	-8.34949e+07	9.18323e+06	-6.32164e+07	3.38151e+06	-4.2488e+06	-5.49005e+07	0	-6.7225e+07	0	-1.22172e+06	-6.84467e+07	-7.35019e+06	-6.79088e+07	3.74569e+06	-495091	-7.20084e+07	9.06053e+06	-6.7225e+07	151763	-1.22172e+06	-5.92344e+07	1.81211e+07	-6.7225e+07	285778	-1.22172e+06	-5.00399e+07	2.08052e+07	-1.04505e+07	1.03546e+07	7.63957e+07	-3.92179e+07	3.71777e+07	7.65563e+07	-3.94348e+07	3.71216e+07	8.36633e+07	-4.30796e+07	4.05837e+07				7.71031e+07	-3.97108e+07	3.73923e+07	7.76499e+07
2073	9.78128e+06	-6.62408e+07	-1.76656e+07	-1.06141e+07	-8.47391e+07	9.17256e+06	-6.40841e+07	3.23363e+06	-4.87314e+06	-5.6551e+07	0	-6.82984e+07	0	-1.96201e+06	-7.02604e+07	-7.53878e+06	-6.97477e+07	3.63278e+06	-512012	-7.41657e+07	8.91161e+06	-6.82984e+07	401541	-1.96201e+06	-6.09472e+07	1.78232e+07	-6.82984e+07	785421	-1.96201e+06	-5.16517e+07	2.31363e+07	-1.1722e+07	1.14143e+07	7.85618e+07	-4.0269e+07	3.82928e+07	7.8317e+07	-4.02414e+07	3.80756e+07	8.71216e+07	-4.48053e+07	4.23162e+07				7.93216e+07	-4.07662e+07	3.85553e+07	8.03262e+07
2074	9.69716e+06	-6.75162e+07	-1.73446e+07	-1.11899e+07	-8.63535e+07	9.20646e+06	-6.49446e+07	3.1044e+06	-5.49427e+06	-5.8128e+07	0	-6.93288e+07	0	-2.6934e+06	-7.20222e+07	-7.47155e+06	-7.16155e+07	3.51861e+06	-529007	-7.60975e+07	8.33967e+06	-6.93288e+07	650095	-2.6934e+06	-6.30324e+07	1.66793e+07	-6.93288e+07	1.28282e+06	-2.6934e+06	-5.406e+07	2.5532e+07	-1.30227e+07	1.25094e+07	8.02154e+07	-4.10411e+07	3.91744e+07	8.01421e+07	-4.10818e+07	3.90603e+07	9.00986e+07	-4.62652e+07	4.38333e+07				8.16046e+07	-4.18545e+07	3.97501e+07	8.3067e+07
2075	9.3764e+06	-6.87939e+07	-1.72267e+07	-1.15203e+07	-8.81645e+07	9.23573e+06	-6.57996e+07	3.19956e+06	-5.81785e+06	-5.91822e+07	0	-7.0322e+07	0	-3.08195e+06	-7.3404e+07	-7.38754e+06	-7.35096e+07	3.62195e+06	-546077	-7.78212e+07	7.76143e+06	-7.0322e+07	780419	-3.08195e+06	-6.48621e+07	1.55229e+07	-7.0322e+07	1.54371e+06	-3.08195e+06	-5.63374e+07	2.79923e+07	-1.37212e+07	1.42711e+07	8.20234e+07	-4.14408e+07	4.05826e+07	8.20318e+07	-4.14868e+07	4.05451e+07	9.31401e+07	-4.69895e+07	4.61506e+07				8.39521e+07	-4.23889e+07	4.15632e+07	8.58724e+07
2076	8.98121e+06	-7.01323e+07	-1.69913e+07	-1.21258e+07	-9.02682e+07	9.20049e+06	-6.6649e+07	3.06667e+06	-6.43369e+06	-6.08155e+07	0	-7.12811e+07	0	-3.80008e+06	-7.50812e+07	-7.56528e+06	-7.54253e+07	3.50423e+06	-563224	-8.00495e+07	7.17683e+06	-7.12811e+07	1.0235e+06	-3.80008e+06	-6.68808e+07	1.43537e+07	-7.12811e+07	2.03006e+06	-3.80008e+06	-5.86974e+07	3.00899e+07	-1.48263e+07	1.52636e+07	8.44729e+07	-4.26459e+07	4.1827e+07	8.39861e+07	-4.24056e+07	4.15805e+07	9.6792e+07	-4.88091e+07	4.79829e+07				8.63642e+07	-4.355e+07	4.28142e+07	8.87423e+07
2077	8.39982e+06	-7.14499e+07	-1.67416e+07	-1.26312e+07	-9.24229e+07	9.1433e+06	-6.74942e+07	2.93565e+06	-6.96814e+06	-6.23834e+07	0	-7.22102e+07	0	-4.42431e+06	-7.66345e+07	-7.48324e+06	-7.66157e+07	3.37749e+06	-1.28328e+06	-8.20048e+07	6.58582e+06	-7.22102e+07	1.2371e+06	-4.42431e+06	-6.88116e+07	1.31716e+07	-7.22102e+07	2.45742e+06	-4.42431e+06	-6.10054e+07	3.2252e+07	-1.58253e+07	1.64268e+07	8.63996e+07	-4.34492e+07	4.29504e+07	8.60048e+07	-4.32403e+07	4.27645e+07	9.99523e+07	-5.01675e+07	4.97849e+07				8.88408e+07	-4.45975e+07	4.42433e+07	9.16768e+07
2078	7.79632e+06	-7.27433e+07	-1.65212e+07	-1.32347e+07	-9.47029e+07	9.16379e+06	-6.83366e+07	3.11478e+06	-7.57973e+06	-6.36378e+07	0	-7.31129e+07	0	-5.13316e+06	-7.8246e+07	-7.36958e+06	-7.77371e+07	3.55803e+06	-2.09709e+06	-8.36458e+07	5.98985e+06	-7.31129e+07	1.47643e+06	-5.13316e+06	-7.07798e+07	1.19797e+07	-7.31129e+07	2.93621e+06	-5.13316e+06	-6.33301e+07	3.44787e+07	-1.69809e+07	1.74978e+07	8.83868e+07	-4.43975e+07	4.39893e+07	8.80881e+07	-4.42321e+07	4.38561e+07	1.01674e+08	-5.09258e+07	5.07478e+07				9.1382e+07	-4.58276e+07	4.55543e+07	9.46758e+07
2079	7.18409e+06	-7.40104e+07	-1.63064e+07	-1.38373e+07	-9.697e+07	9.17257e+06	-6.91786e+07	2.97056e+06	-8.18946e+06	-6.5225e+07	0	-7.39936e+07	0	-5.83836e+06	-7.98319e+07	-7.52513e+06	-7.87992e+07	3.41527e+06	-2.90109e+06	-8.58102e+07	5.38887e+06	-7.39936e+07	1.7143e+06	-5.83836e+06	-7.27288e+07	1.07777e+07	-7.39936e+07	3.41207e+06	-5.83836e+06	-6.56421e+07	3.67699e+07	-1.81643e+07	1.86056e+07	9.10328e+07	-4.57042e+07	4.53286e+07	9.0236e+07	-4.5259e+07	4.4977e+07	1.04023e+08	-5.20269e+07	5.19957e+07				9.39877e+07	-4.70915e+07	4.68962e+07	9.77393e+07
2080	6.57502e+06	-7.52475e+07	-1.60963e+07	-1.4439e+07	-9.92077e+07	9.33285e+06	-7.00203e+07	2.82518e+06	-8.79747e+06	-6.66597e+07	0	-7.48541e+07	0	-6.54035e+06	-8.13944e+07	-7.40129e+06	-7.9808e+07	3.27833e+06	-3.6971e+06	-8.76281e+07	4.78288e+06	-7.48541e+07	1.95092e+06	-6.54035e+06	-7.46606e+07	9.56576e+06	-7.48541e+07	3.8854e+06	-6.54035e+06	-6.79433e+07	3.91256e+07	-1.93764e+07	1.97492e+07	9.3149e+07	-4.67201e+07	4.64289e+07	9.24484e+07	-4.63204e+07	4.6128e+07	1.05842e+08	-5.28453e+07	5.29965e+07				9.66579e+07	-4.83886e+07	4.82693e+07	1.00867e+08
2081	5.9797e+06	-7.64481e+07	-1.58903e+07	-1.50398e+07	-1.01398e+08	9.50358e+06	-7.08587e+07	3.0055e+06	-9.40385e+06	-6.77535e+07	0	-7.56929e+07	0	-7.23952e+06	-8.29324e+07	-7.27677e+06	-8.07656e+07	3.4602e+06	-4.4865e+06	-8.90687e+07	4.17184e+06	-7.56929e+07	2.18643e+06	-7.23952e+06	-7.65742e+07	8.34367e+06	-7.56929e+07	4.35651e+06	-7.23952e+06	-7.02323e+07	4.15459e+07	-2.06176e+07	2.09283e+07	9.53298e+07	-4.77673e+07	4.75625e+07	9.47253e+07	-4.74159e+07	4.73095e+07	1.07757e+08	-5.37185e+07	5.40382e+07				9.93927e+07	-4.97187e+07	4.9674e+07	1.0406e+08
2082	5.40762e+06	-7.76497e+07	-1.56878e+07	-1.56397e+07	-1.0357e+08	9.68305e+06	-7.16941e+07	2.86235e+06	-1.00087e+07	-6.91574e+07	0	-7.65118e+07	0	-7.93614e+06	-8.44479e+07	-7.42277e+06	-8.16765e+07	3.31866e+06	-5.27037e+06	-9.1051e+07	3.55572e+06	-7.65118e+07	2.42097e+06	-7.93614e+06	-7.84712e+07	7.11145e+06	-7.65118e+07	4.82566e+06	-7.93614e+06	-7.25108e+07	4.40308e+07	-2.18884e+07	2.21424e+07	9.81694e+07	-4.91725e+07	4.8997e+07	9.70668e+07	-4.8545e+07	4.85218e+07	1.10299e+08	-5.49379e+07	5.53614e+07				1.02192e+08	-5.10814e+07	5.11105e+07	1.07317e+08
2083	4.79006e+06	-7.88505e+07	-1.54884e+07	-1.62389e+07	-1.05788e+08	9.62023e+06	-7.25263e+07	2.69102e+06	-1.06121e+07	-7.08272e+07	0	-7.73118e+07	0	-8.63046e+06	-8.59422e+07	-7.28967e+06	-8.25442e+07	3.18284e+06	-6.04955e+06	-9.27006e+07	2.93573e+06	-7.73118e+07	2.65463e+06	-8.63046e+06	-8.03519e+07	5.87146e+06	-7.73118e+07	5.29303e+06	-8.63046e+06	-7.47777e+07	4.65801e+07	-2.31889e+07	2.33912e+07	1.00479e+08	-5.02864e+07	5.01929e+07	9.94728e+07	-4.97075e+07	4.97653e+07	1.12312e+08	-5.58702e+07	5.64419e+07				1.05056e+08	-5.24766e+07	5.25792e+07	1.10639e+08
2084	4.13268e+06	-8.00513e+07	-1.5292e+07	-1.68373e+07	-1.08048e+08	9.60623e+06	-7.33579e+07	2.84531e+06	-1.12142e+07	-7.21205e+07	0	-7.80966e+07	0	-9.32265e+06	-8.74192e+07	-7.15908e+06	-8.33745e+07	3.37273e+06	-6.8247e+06	-9.39855e+07	2.31184e+06	-7.80966e+07	2.88747e+06	-9.32265e+06	-8.22199e+07	4.62369e+06	-7.80966e+07	5.75878e+06	-9.32265e+06	-7.70367e+07	4.9194e+07	-2.45194e+07	2.46746e+07	1.02733e+08	-5.13653e+07	5.13674e+07	1.01943e+08	-5.09031e+07	5.10403e+07	1.14421e+08	-5.68538e+07	5.75668e+07				1.07984e+08	-5.39041e+07	5.40801e+07	1.14025e+08
2085	3.44058e+06	-8.12507e+07	-1.50703e+07	-1.7435e+07	-1.10315e+08	9.59135e+06	-7.41888e+07	2.68617e+06	-1.18149e+07	-7.37261e+07	0	-7.88671e+07	0	-1.00129e+07	-8.888e+07	-7.31679e+06	-8.41701e+07	3.22136e+06	-7.59633e+06	-9.58618e+07	1.68406e+06	-7.88671e+07	3.12968e+06	-1.00129e+07	-8.40663e+07	3.36813e+06	-7.88671e+07	6.24739e+06	-1.00129e+07	-7.92645e+07	5.18724e+07	-2.59589e+07	2.59135e+07	1.05645e+08	-5.28754e+07	5.27696e+07	1.04478e+08	-5.2192e+07	5.22865e+07	1.17188e+08	-5.82631e+07	5.89249e+07				1.10977e+08	-5.54383e+07	5.55388e+07	1.17476e+08
2086	2.71838e+06	-8.24444e+07	-1.4851e+07	-1.8032e+07	-1.12609e+08	9.51532e+06	-7.50159e+07	2.52579e+06	-1.24144e+07	-7.53892e+07	0	-7.96216e+07	0	-1.07012e+07	-9.03228e+07	-7.18201e+06	-8.49307e+07	3.07579e+06	-8.36484e+06	-9.74018e+07	1.05239e+06	-7.96216e+07	3.371e+06	-1.07012e+07	-8.58994e+07	2.10477e+06	-7.96216e+07	6.73429e+06	-1.07012e+07	-8.14837e+07	5.46154e+07	-2.74302e+07	2.71852e+07	1.08117e+08	-5.41278e+07	5.39894e+07	1.07078e+08	-5.35152e+07	5.35629e+07	1.19394e+08	-5.93461e+07	6.00484e+07				1.14035e+08	-5.70059e+07	5.70286e+07	1.20991e+08
2087	1.97021e+06	-8.36294e+07	-1.46339e+07	-1.86545e+07	-1.14948e+08	9.4204e+06	-7.58392e+07	2.71144e+06	-1.30453e+07	-7.67527e+07	0	-8.03606e+07	0	-1.1427e+07	-9.17876e+07	-7.0502e+06	-8.56586e+07	3.27628e+06	-9.17566e+06	-9.86081e+07	416798	-8.03606e+07	3.61549e+06	-1.1427e+07	-8.77553e+07	833596	-8.03606e+07	7.22335e+06	-1.1427e+07	-8.37307e+07	5.74229e+07	-2.89334e+07	2.84896e+07	1.10654e+08	-5.5413e+07	5.52411e+07	1.09742e+08	-5.48725e+07	5.48697e+07	1.21697e+08	-6.04813e+07	6.12152e+07				1.17157e+08	-5.8607e+07	5.85496e+07	1.24571e+08
2088	1.20336e+06	-8.48043e+07	-1.44189e+07	-1.92759e+07	-1.17296e+08	9.40595e+06	-7.66161e+07	2.87704e+06	-1.36923e+07	-7.80254e+07	0	-8.10845e+07	0	-1.21507e+07	-9.32352e+07	-7.20804e+06	-8.63552e+07	3.4699e+06	-9.98352e+06	-1.00077e+08	0	-8.10845e+07	3.59419e+06	-1.21507e+07	-8.9641e+07	0	-8.10845e+07	7.18081e+06	-1.21507e+07	-8.60544e+07	6.0295e+07	-3.04684e+07	2.98266e+07	1.1385e+08	-5.70776e+07	5.67722e+07	1.12471e+08	-5.62639e+07	5.6207e+07	1.24658e+08	-6.19978e+07	6.26598e+07				1.19885e+08	-5.99763e+07	5.9909e+07	1.273e+08
2089	524992	-8.59177e+07	-1.4206e+07	-1.98964e+07	-1.19495e+08	9.46021e+06	-7.73849e+07	2.69578e+06	-1.43378e+07	-7.95667e+07	0	-8.17966e+07	0	-1.28725e+07	-9.46692e+07	-7.37269e+06	-8.70252e+07	3.31669e+06	-1.07886e+07	-1.0187e+08	0	-8.17966e+07	3.57334e+06	-1.28725e+07	-9.10958e+07	0	-8.17966e+07	7.13915e+06	-1.28725e+07	-8.753e+07	6.32316e+07	-3.20352e+07	3.11963e+07	1.16942e+08	-5.86785e+07	5.82639e+07	1.15264e+08	-5.76892e+07	5.75749e+07	1.27652e+08	-6.3531e+07	6.41209e+07				1.22679e+08	-6.13799e+07	6.12986e+07	1.30093e+08
2090	-79106	-8.70351e+07	-1.39316e+07	-2.04902e+07	-1.21536e+08	9.69123e+06	-7.8146e+07	2.87802e+06	-1.49818e+07	-8.05586e+07	0	-8.24976e+07	0	-1.35924e+07	-9.609e+07	-7.25735e+06	-8.76703e+07	3.51388e+06	-1.15911e+07	-1.03005e+08	0	-8.24976e+07	3.555e+06	-1.35924e+07	-9.2535e+07	0	-8.24976e+07	7.10253e+06	-1.35924e+07	-8.89875e+07	6.62327e+07	-3.3634e+07	3.25987e+07	1.19505e+08	-5.99662e+07	5.95389e+07	1.18122e+08	-5.91484e+07	5.89735e+07	1.30117e+08	-6.4752e+07	6.53645e+07				1.25536e+08	-6.28199e+07	6.27163e+07	1.32951e+08
2091	-751352	-8.81018e+07	-1.36592e+07	-2.10832e+07	-1.23595e+08	9.89514e+06	-7.8896e+07	3.06105e+06	-1.56245e+07	-8.15642e+07	0	-8.3184e+07	0	-1.43105e+07	-9.74945e+07	-7.44199e+06	-8.82881e+07	3.70491e+06	-1.23912e+07	-1.04416e+08	0	-8.3184e+07	3.53864e+06	-1.43105e+07	-9.39558e+07	0	-8.3184e+07	7.06987e+06	-1.43105e+07	-9.04246e+07	6.96962e+07	-3.54949e+07	3.42013e+07	1.22816e+08	-6.16837e+07	6.11328e+07	1.21044e+08	-6.06413e+07	6.04029e+07	1.33271e+08	-6.63691e+07	6.69021e+07				1.28459e+08	-6.42957e+07	6.41629e+07	1.35873e+08
2092	-1.36332e+06	-8.85254e+07	-1.46669e+07	-2.23243e+07	-1.2688e+08	1.01094e+07	-7.96349e+07	2.89773e+06	-1.62658e+07	-8.28936e+07	0	-8.38562e+07	0	-1.50268e+07	-9.8883e+07	-7.63044e+06	-8.888e+07	3.54965e+06	-1.3189e+07	-1.0615e+08	0	-8.38562e+07	3.52386e+06	-1.50268e+07	-9.53591e+07	0	-8.38562e+07	7.04035e+06	-1.50268e+07	-9.18426e+07	7.32241e+07	-3.73866e+07	3.58375e+07	1.26192e+08	-6.34359e+07	6.27564e+07	1.24031e+08	-6.21678e+07	6.18632e+07	1.36459e+08	-6.80032e+07	6.84559e+07				1.31445e+08	-6.58067e+07	6.56388e+07	1.3886e+08
2093	-911179	-8.88904e+07	-1.56707e+07	-2.35618e+07	-1.29034e+08	1.00828e+07	-8.04004e+07	2.74109e+06	-1.68901e+07	-8.44667e+07	0	-8.45103e+07	0	-1.57433e+07	-1.00254e+08	-7.53541e+06	-8.94848e+07	3.40113e+06	-1.39689e+07	-1.07588e+08	0	-8.45103e+07	3.51032e+06	-1.57433e+07	-9.67433e+07	0	-8.45103e+07	7.01333e+06	-1.57433e+07	-9.32403e+07	7.34878e+07	-3.73803e+07	3.61075e+07	1.29038e+08	-6.48753e+07	6.41632e+07	1.27082e+08	-6.3728e+07	6.33544e+07	1.39117e+08	-6.93252e+07	6.97922e+07				1.34497e+08	-6.73525e+07	6.71443e+07	1.41911e+08
2094	-387757	-8.92123e+07	-1.6661e+07	-2.47907e+07	-1.31052e+08	1.00117e+07	-8.11642e+07	2.93113e+06	-1.75133e+07	-8.57347e+07	0	-8.5154e+07	0	-1.64582e+07	-1.01612e+08	-7.4392e+06	-9.00755e+07	3.59236e+06	-1.47466e+07	-1.08669e+08	0	-8.5154e+07	3.49782e+06	-1.64582e+07	-9.81144e+07	0	-8.5154e+07	6.98837e+06	-1.64582e+07	-9.46239e+07	7.3816e+07	-3.74119e+07	3.64041e+07	1.3205e+08	-6.64059e+07	6.56439e+07	1.3019e+08	-6.53168e+07	6.48732e+07	1.41941e+08	-7.07393e+07	7.12015e+07				1.37604e+08	-6.8928e+07	6.86764e+07	1.45019e+08
2095	188367	-8.87564e+07	-1.76404e+07	-2.60123e+07	-1.32221e+08	9.9155e+06	-8.11808e+07	2.77773e+06	-1.81351e+07	-8.66227e+07	0	-8.50432e+07	0	-1.71715e+07	-1.02215e+08	-7.61138e+06	-8.99079e+07	3.44022e+06	-1.55224e+07	-1.09601e+08	0	-8.50432e+07	3.48614e+06	-1.71715e+07	-9.87285e+07	0	-8.50432e+07	6.96505e+06	-1.71715e+07	-9.52496e+07	7.42087e+07	-3.74967e+07	3.6712e+07	1.3572e+08	-6.83163e+07	6.74038e+07	1.33362e+08	-6.69391e+07	6.6423e+07	1.45392e+08	-7.2516e+07	7.2876e+07				1.40776e+08	-7.05379e+07	7.02386e+07	1.48191e+08
2096	800959	-8.81907e+07	-1.8611e+07	-2.72278e+07	-1.33229e+08	9.79678e+06	-8.11104e+07	2.62349e+06	-1.87558e+07	-8.74459e+07	0	-8.4837e+07	0	-1.78831e+07	-1.0272e+08	-7.50259e+06	-8.96414e+07	3.29427e+06	-1.62961e+07	-1.10146e+08	0	-8.4837e+07	3.47513e+06	-1.78831e+07	-9.9245e+07	0	-8.4837e+07	6.94307e+06	-1.78831e+07	-9.57771e+07	7.4666e+07	-3.76308e+07	3.70352e+07	1.38861e+08	-6.99158e+07	6.89448e+07	1.36599e+08	-6.85949e+07	6.80038e+07	1.48313e+08	-7.39826e+07	7.43308e+07				1.44013e+08	-7.21819e+07	7.18312e+07	1.51428e+08
2097	1.43567e+06	-8.75334e+07	-1.95743e+07	-2.8438e+07	-1.3411e+08	9.65863e+06	-8.09592e+07	2.81552e+06	-1.93753e+07	-8.78603e+07	0	-8.45464e+07	0	-1.85932e+07	-1.0314e+08	-7.39462e+06	-8.92872e+07	3.48766e+06	-1.70679e+07	-1.10262e+08	0	-8.45464e+07	3.46468e+06	-1.85932e+07	-9.9675e+07	0	-8.45464e+07	6.92221e+06	-1.85932e+07	-9.62174e+07	7.51878e+07	-3.78113e+07	3.73766e+07	1.42066e+08	-7.15471e+07	7.05185e+07	1.399e+08	-7.02842e+07	6.96157e+07	1.5133e+08	-7.54999e+07	7.58305e+07				1.47314e+08	-7.38599e+07	7.34544e+07	1.54729e+08
2098	2.15695e+06	-8.75048e+07	-2.05315e+07	-2.96437e+07	-1.35523e+08	9.60058e+06	-8.14798e+07	2.98079e+06	-1.99937e+07	-8.88921e+07	0	-8.49251e+07	0	-1.93019e+07	-1.04227e+08	-7.55757e+06	-8.95574e+07	3.68146e+06	-1.78553e+07	-1.11289e+08	0	-8.49251e+07	3.45471e+06	-1.93019e+07	-1.00772e+08	0	-8.49251e+07	6.90231e+06	-1.93019e+07	-9.73246e+07	7.57742e+07	-3.80358e+07	3.77384e+07	1.45929e+08	-7.35573e+07	7.23722e+07	1.43266e+08	-7.20068e+07	7.12588e+07	1.54975e+08	-7.73789e+07	7.75962e+07				1.5068e+08	-7.55718e+07	7.51082e+07	1.58094e+08
2099	2.95534e+06	-8.74591e+07	-2.14837e+07	-3.08452e+07	-1.36833e+08	9.62684e+06	-8.20207e+07	2.7994e+06	-2.0611e+07	-9.02054e+07	0	-8.53224e+07	0	-2.0009e+07	-1.05331e+08	-7.73976e+06	-8.98376e+07	3.53563e+06	-1.86409e+07	-1.12683e+08	0	-8.53224e+07	3.44515e+06	-2.0009e+07	-1.01886e+08	0	-8.53224e+07	6.88322e+06	-2.0009e+07	-9.84482e+07	7.6425e+07	-3.83026e+07	3.81225e+07	1.49737e+08	-7.55305e+07	7.42064e+07	1.46696e+08	-7.37628e+07	7.29331e+07	1.58607e+08	-7.92465e+07	7.93601e+07				1.5411e+08	-7.73174e+07	7.67928e+07	1.61525e+08
2100	3.8223e+06	-8.73973e+07	-2.24317e+07	-3.20431e+07	-1.3805e+08	9.83283e+06	-8.25777e+07	2.98159e+06	-2.12272e+07	-9.09905e+07	0	-8.57348e+07	0	-2.07147e+07	-1.0645e+08	-7.6573e+06	-9.01254e+07	3.72628e+06	-1.94247e+07	-1.13481e+08	0	-8.57348e+07	3.43595e+06	-2.07147e+07	-1.03014e+08	0	-8.57348e+07	6.86485e+06	-2.07147e+07	-9.95847e+07	7.71405e+07	-3.86103e+07	3.85302e+07	1.53015e+08	-7.71901e+07	7.58245e+07	1.50191e+08	-7.5552e+07	7.46386e+07	1.61739e+08	-8.08191e+07	8.09202e+07				1.57605e+08	-7.90967e+07	7.85083e+07	1.65019e+08
2101	4.75013e+06	-8.73208e+07	-2.33758e+07	-3.32376e+07	-1.39184e+08	1.00145e+07	-8.31478e+07	3.16469e+06	-2.18423e+07	-9.18109e+07	0	-8.6162e+07	0	-2.14191e+07	-1.07581e+08	-7.84237e+06	-9.04195e+07	3.91791e+06	-2.02067e+07	-1.14551e+08	0	-8.6162e+07	3.42707e+06	-2.14191e+07	-1.04154e+08	0	-8.6162e+07	6.84713e+06	-2.14191e+07	-1.00734e+08	7.79204e+07	-3.89577e+07	3.89627e+07	1.57041e+08	-7.92787e+07	7.77622e+07	1.5375e+08	-7.73745e+07	7.63754e+07	1.655e+08	-8.27511e+07	8.27487e+07				1.61164e+08	-8.09096e+07	8.02547e+07	1.68579e+08
2102	5.73189e+06	-8.72312e+07	-2.43167e+07	-3.44291e+07	-1.40245e+08	1.02101e+07	-8.37242e+07	3.00157e+06	-2.24565e+07	-9.2969e+07	0	-8.65958e+07	0	-2.21221e+07	-1.08718e+08	-8.04384e+06	-9.07166e+07	3.77036e+06	-2.0987e+07	-1.15977e+08	0	-8.65958e+07	3.41848e+06	-2.21221e+07	-1.05299e+08	0	-8.65958e+07	6.82998e+06	-2.21221e+07	-1.01888e+08	7.87649e+07	-3.93442e+07	3.94208e+07	1.61132e+08	-8.14014e+07	7.97304e+07	1.57374e+08	-7.92302e+07	7.81436e+07	1.69325e+08	-8.47178e+07	8.4607e+07				1.64788e+08	-8.2756e+07	8.20322e+07	1.72203e+08
2103	6.75771e+06	-8.71301e+07	-2.52547e+07	-3.56178e+07	-1.41245e+08	1.01667e+07	-8.43072e+07	2.84509e+06	-2.30697e+07	-9.43652e+07	0	-8.70366e+07	0	-2.28238e+07	-1.0986e+08	-7.97819e+06	-9.1018e+07	3.61554e+06	-2.17657e+07	-1.17146e+08	0	-8.70366e+07	3.41016e+06	-2.28238e+07	-1.0645e+08	0	-8.70366e+07	6.81337e+06	-2.28238e+07	-1.03047e+08	7.9674e+07	-3.97688e+07	3.99052e+07	1.64693e+08	-8.32106e+07	8.14822e+07	1.61062e+08	-8.11191e+07	7.99431e+07	1.72651e+08	-8.63901e+07	8.62611e+07				1.68477e+08	-8.46358e+07	8.38408e+07	1.75891e+08
2104	7.82187e+06	-8.70191e+07	-2.61901e+07	-3.68038e+07	-1.42191e+08	1.00812e+07	-8.48953e+07	3.03539e+06	-2.36819e+07	-9.54607e+07	0	-8.74829e+07	0	-2.35242e+07	-1.11007e+08	-7.87749e+06	-9.13231e+07	3.80755e+06	-2.25427e+07	-1.17936e+08	0	-8.74829e+07	3.40208e+06	-2.35242e+07	-1.07605e+08	0	-8.74829e+07	6.79726e+06	-2.35242e+07	-1.0421e+08	8.06475e+07	-4.02311e+07	4.04164e+07	1.6835e+08	-8.50702e+07	8.32794e+07	1.64815e+08	-8.30411e+07	8.1774e+07	1.76011e+08	-8.80777e+07	8.79332e+07				1.7223e+08	-8.6549e+07	8.56805e+07	1.79644e+08
2105	8.91921e+06	-8.68996e+07	-2.71231e+07	-3.79873e+07	-1.43091e+08	9.97207e+06	-8.54873e+07	2.88232e+06	-2.42932e+07	-9.69261e+07	0	-8.79336e+07	0	-2.42233e+07	-1.12157e+08	-8.05783e+06	-9.16316e+07	3.66325e+06	-2.33181e+07	-1.19344e+08	0	-8.79336e+07	3.39425e+06	-2.42233e+07	-1.08763e+08	0	-8.79336e+07	6.78162e+06	-2.42233e+07	-1.05375e+08	8.16857e+07	-4.07307e+07	4.0955e+07	1.72665e+08	-8.73091e+07	8.53561e+07	1.68633e+08	-8.49962e+07	8.36364e+07	1.80029e+08	-9.01456e+07	8.98839e+07				1.76047e+08	-8.84955e+07	8.75515e+07	1.83461e+08
2106	1.00451e+07	-8.67733e+07	-2.80538e+07	-3.91684e+07	-1.43951e+08	9.84166e+06	-8.60825e+07	2.72835e+06	-2.49037e+07	-9.84162e+07	0	-8.83883e+07	0	-2.49213e+07	-1.1331e+08	-7.97364e+06	-9.19458e+07	3.51111e+06	-2.4092e+07	-1.205e+08	0	-8.83883e+07	3.38664e+06	-2.49213e+07	-1.09923e+08	0	-8.83883e+07	6.76643e+06	-2.49213e+07	-1.06543e+08	8.27883e+07	-4.12671e+07	4.15212e+07	1.76451e+08	-8.92372e+07	8.72139e+07	1.72515e+08	-8.69844e+07	8.55302e+07	1.83549e+08	-9.19218e+07	9.16277e+07				1.79929e+08	-9.04753e+07	8.94537e+07	1.87343e+08
2107	1.11953e+07	-8.72231e+07	-2.77051e+07	-3.97119e+07	-1.43445e+08	9.69196e+06	-8.66775e+07	2.92071e+06	-2.55132e+07	-9.9578e+07	0	-8.88444e+07	0	-2.56181e+07	-1.14463e+08	-7.85653e+06	-9.22616e+07	3.70537e+06	-2.48644e+07	-1.21277e+08	0	-8.88444e+07	3.37925e+06	-2.56181e+07	-1.11083e+08	0	-8.88444e+07	6.75167e+06	-2.56181e+07	-1.07711e+08	8.39555e+07	-4.18401e+07	4.21154e+07	1.80301e+08	-9.11969e+07	8.91046e+07	1.76461e+08	-8.90056e+07	8.74556e+07	1.87103e+08	-9.37125e+07	9.33903e+07				1.83876e+08	-9.24884e+07	9.13871e+07	1.9129e+08
2108	1.12137e+07	-8.78076e+07	-2.736e+07	-4.02561e+07	-1.4421e+08	9.62316e+06	-8.72732e+07	3.08635e+06	-2.6122e+07	-1.00686e+08	0	-8.93031e+07	0	-2.63138e+07	-1.15617e+08	-8.02224e+06	-9.25801e+07	3.90707e+06	-2.56354e+07	-1.22331e+08	0	-8.93031e+07	3.37207e+06	-2.63138e+07	-1.12245e+08	0	-8.93031e+07	6.73733e+06	-2.63138e+07	-1.0888e+08	8.84912e+07	-4.43622e+07	4.41289e+07	1.84811e+08	-9.35355e+07	9.12753e+07	1.80472e+08	-9.10598e+07	8.94124e+07	1.91315e+08	-9.58829e+07	9.54321e+07				1.87887e+08	-9.45347e+07	9.33519e+07	1.95301e+08
2109	1.09849e+07	-8.85111e+07	-2.70284e+07	-4.08058e+07	-1.4536e+08	9.63945e+06	-8.78692e+07	2.90531e+06	-2.673e+07	-1.02054e+08	0	-8.97637e+07	0	-2.70084e+07	-1.16772e+08	-8.22466e+06	-9.29012e+07	3.76212e+06	-2.64049e+07	-1.23769e+08	0	-8.97637e+07	3.36506e+06	-2.70084e+07	-1.13407e+08	0	-8.97637e+07	6.72334e+06	-2.70084e+07	-1.10049e+08	9.30914e+07	-4.69122e+07	4.61792e+07	1.89264e+08	-9.58369e+07	9.34267e+07	1.84548e+08	-9.3147e+07	9.14009e+07	1.95623e+08	-9.81052e+07	9.75178e+07				1.91962e+08	-9.66142e+07	9.53481e+07	1.99377e+08
2110	1.05412e+07	-8.92497e+07	-2.67714e+07	-4.13921e+07	-1.46872e+08	9.83654e+06	-8.84655e+07	3.08784e+06	-2.73372e+07	-1.02878e+08	0	-9.02266e+07	0	-2.77019e+07	-1.17929e+08	-8.14571e+06	-9.3225e+07	3.95365e+06	-2.7173e+07	-1.2459e+08	0	-9.02266e+07	3.35825e+06	-2.77019e+07	-1.1457e+08	0	-9.02266e+07	6.70975e+06	-2.77019e+07	-1.11219e+08	9.77562e+07	-4.9475e+07	4.82812e+07	1.93187e+08	-9.78245e+07	9.53621e+07	1.88688e+08	-9.52671e+07	9.34209e+07	1.99401e+08	-1.00014e+08	9.93869e+07				1.96102e+08	-9.87268e+07	9.73756e+07	2.03517e+08
2111	1.00411e+07	-9.00795e+07	-2.65233e+07	-4.19817e+07	-1.48543e+08	1.00104e+07	-8.90617e+07	3.27134e+06	-2.79437e+07	-1.03724e+08	0	-9.06913e+07	0	-2.83944e+07	-1.19086e+08	-8.33218e+06	-9.35512e+07	4.1532e+06	-2.79399e+07	-1.2567e+08	0	-9.06913e+07	3.35165e+06	-2.83944e+07	-1.15734e+08	0	-9.06913e+07	6.69655e+06	-2.83944e+07	-1.12389e+08	1.02058e+08	-5.18071e+07	5.02511e+07	1.97858e+08	-1.00241e+08	9.76175e+07	1.92893e+08	-9.74201e+07	9.54726e+07	2.03807e+08	-1.02282e+08	1.01525e+08				2.00307e+08	-1.00872e+08	9.94346e+07	2.07721e+08
2112	9.36971e+06	-9.0915e+07	-2.62826e+07	-4.2574e+07	-1.50402e+08	1.01992e+07	-8.90348e+07	3.10856e+06	-2.92438e+07	-1.04971e+08	0	-9.11546e+07	0	-2.9086e+07	-1.20241e+08	-8.55245e+06	-9.38776e+07	4.00654e+06	-2.87054e+07	-1.27129e+08	0	-9.11546e+07	3.34523e+06	-2.9086e+07	-1.16895e+08	0	-9.11546e+07	6.68375e+06	-2.9086e+07	-1.13557e+08	1.06425e+08	-5.41601e+07	5.22648e+07	2.02595e+08	-1.02691e+08	9.99034e+07	1.97162e+08	-9.96061e+07	9.75559e+07	2.08309e+08	-1.04601e+08	1.03707e+08				2.04576e+08	-1.03051e+08	1.01525e+08	2.11991e+08
2113	8.68873e+06	-9.17498e+07	-2.60482e+07	-4.31684e+07	-1.52278e+08	1.02499e+07	-8.89256e+07	2.95243e+06	-3.05402e+07	-1.06264e+08	0	-9.16189e+07	0	-2.97765e+07	-1.21395e+08	-8.48891e+06	-9.42067e+07	3.8526e+06	-2.94696e+07	-1.28313e+08	0	-9.16189e+07	3.33902e+06	-2.97765e+07	-1.18056e+08	0	-9.16189e+07	6.67133e+06	-2.97765e+07	-1.14724e+08	1.10856e+08	-5.6538e+07	5.4318e+07	2.05602e+08	-1.04134e+08	1.01468e+08	2.01496e+08	-1.01825e+08	9.96708e+07	2.1228e+08	-1.06608e+08	1.05672e+08				2.0891e+08	-1.05263e+08	1.03647e+08	2.16325e+08
2114	8.00955e+06	-9.25775e+07	-2.58191e+07	-4.37644e+07	-1.54151e+08	1.02852e+07	-8.87428e+07	3.14308e+06	-3.18276e+07	-1.07142e+08	0	-9.20835e+07	0	-3.04662e+07	-1.2255e+08	-8.38791e+06	-9.4538e+07	4.04551e+06	-3.02327e+07	-1.29113e+08	0	-9.20835e+07	3.33299e+06	-3.04662e+07	-1.19217e+08	0	-9.20835e+07	6.65929e+06	-3.04662e+07	-1.1589e+08	1.15352e+08	-5.8942e+07	5.64098e+07	2.08705e+08	-1.05629e+08	1.03076e+08	2.05894e+08	-1.04077e+08	1.01817e+08	2.16285e+08	-1.08629e+08	1.07656e+08				2.13308e+08	-1.07508e+08	1.058e+08	2.20723e+08
2115	7.34245e+06	-9.33926e+07	-2.55945e+07	-4.43618e+07	-1.56006e+08	1.0469e+07	-8.84937e+07	2.99035e+06	-3.31075e+07	-1.08142e+08	0	-9.25482e+07	0	-3.1155e+07	-1.23703e+08	-8.56868e+06	-9.48712e+07	3.9021e+06	-3.09946e+07	-1.30532e+08	0	-9.25482e+07	3.32715e+06	-3.1155e+07	-1.20376e+08	0	-9.25482e+07	6.64764e+06	-3.1155e+07	-1.17056e+08	1.19912e+08	-6.13731e+07	5.85389e+07	2.12466e+08	-1.07512e+08	1.04954e+08	2.10357e+08	-1.06361e+08	1.03996e+08	2.20949e+08	-1.11031e+08	1.09919e+08				2.17771e+08	-1.09786e+08	1.07985e+08	2.25186e+08
2116	6.6967e+06	-9.41487e+07	-2.53739e+07	-4.49602e+07	-1.57786e+08	1.06607e+07	-8.81432e+07	2.83671e+06	-3.43811e+07	-1.09027e+08	0	-9.29708e+07	0	-3.18429e+07	-1.24814e+08	-8.48263e+06	-9.51641e+07	3.75085e+06	-3.17553e+07	-1.31651e+08	0	-9.29708e+07	3.32151e+06	-3.18429e+07	-1.21492e+08	0	-9.29708e+07	6.63635e+06	-3.18429e+07	-1.18177e+08	1.24537e+08	-6.38322e+07	6.07046e+07	2.15698e+08	-1.09091e+08	1.06607e+08	2.14884e+08	-1.08678e+08	1.06206e+08	2.25115e+08	-1.1314e+08	1.11975e+08				2.22299e+08	-1.12097e+08	1.10202e+08	2.29713e+08
2117	6.0807e+06	-9.49171e+07	-2.5157e+07	-4.55596e+07	-1.59553e+08	1.08591e+07	-8.83417e+07	3.0294e+06	-3.49711e+07	-1.09424e+08	0	-9.33834e+07	0	-3.253e+07	-1.25913e+08	-8.36172e+06	-9.54496e+07	3.946e+06	-3.25149e+07	-1.3238e+08	0	-9.33834e+07	3.31604e+06	-3.253e+07	-1.22597e+08	0	-9.33834e+07	6.62544e+06	-3.253e+07	-1.19288e+08	1.29226e+08	-6.63197e+07	6.29064e+07	2.18995e+08	-1.10707e+08	1.08288e+08	2.19476e+08	-1.11028e+08	1.08448e+08	2.29313e+08	-1.15264e+08	1.1405e+08				2.26891e+08	-1.14441e+08	1.1245e+08	2.34305e+08
2118	5.42479e+06	-9.5696e+07	-2.49433e+07	-4.61598e+07	-1.61374e+08	1.08133e+07	-8.85696e+07	3.19538e+06	-3.55593e+07	-1.1012e+08	0	-9.37899e+07	0	-3.32163e+07	-1.27006e+08	-8.52387e+06	-9.57313e+07	4.14859e+06	-3.32735e+07	-1.3338e+08	0	-9.37899e+07	3.31077e+06	-3.32163e+07	-1.23696e+08	0	-9.37899e+07	6.6149e+06	-3.32163e+07	-1.20391e+08	1.3398e+08	-6.88362e+07	6.51438e+07	2.24121e+08	-1.13385e+08	1.10737e+08	2.24133e+08	-1.13411e+08	1.10721e+08	2.34171e+08	-1.17767e+08	1.16404e+08				2.31547e+08	-1.16818e+08	1.14729e+08	2.38961e+08
2119	4.73387e+06	-9.65248e+07	-2.47326e+07	-4.67608e+07	-1.63284e+08	1.08147e+07	-8.88646e+07	3.01466e+06	-3.61515e+07	-1.11187e+08	0	-9.42322e+07	0	-3.39019e+07	-1.28134e+08	-8.7222e+06	-9.60512e+07	4.00452e+06	-3.40311e+07	-1.348e+08	0	-9.42322e+07	3.30568e+06	-3.39019e+07	-1.24828e+08	0	-9.42322e+07	6.60473e+06	-3.39019e+07	-1.21529e+08	1.38798e+08	-7.13819e+07	6.74165e+07	2.29192e+08	-1.16027e+08	1.13165e+08	2.28854e+08	-1.15827e+08	1.13027e+08	2.39124e+08	-1.20321e+08	1.18803e+08				2.36268e+08	-1.19228e+08	1.1704e+08	2.43682e+08
2120	4.01242e+06	-9.73656e+07	-2.45247e+07	-4.73623e+07	-1.6524e+08	1.08137e+07	-8.91877e+07	3.19751e+06	-3.67468e+07	-1.11923e+08	0	-9.46745e+07	0	-3.45868e+07	-1.29261e+08	-8.63759e+06	-9.63738e+07	4.19694e+06	-3.47876e+07	-1.35602e+08	0	-9.46745e+07	3.30077e+06	-3.45868e+07	-1.25961e+08	0	-9.46745e+07	6.59492e+06	-3.45868e+07	-1.22666e+08	1.43681e+08	-7.39571e+07	6.97243e+07	2.33732e+08	-1.1835e+08	1.15382e+08	2.33639e+08	-1.18275e+08	1.15364e+08	2.43548e+08	-1.22562e+08	1.20986e+08				2.41054e+08	-1.21671e+08	1.19383e+08	2.48468e+08
2121	3.2645e+06	-9.82174e+07	-2.43085e+07	-4.79645e+07	-1.67226e+08	1.07502e+07	-8.95372e+07	3.28834e+06	-3.73443e+07	-1.12843e+08	0	-9.5118e+07	0	-3.5271e+07	-1.30389e+08	-8.81898e+06	-9.67001e+07	4.2898e+06	-3.55432e+07	-1.36773e+08	0	-9.5118e+07	3.24092e+06	-3.5271e+07	-1.27148e+08	0	-9.5118e+07	6.51979e+06	-3.5271e+07	-1.23869e+08	1.48629e+08	-7.50205e+07	7.36084e+07	2.39021e+08	-1.19327e+08	1.19694e+08	2.38489e+08	-1.19103e+08	1.19387e+08	2.48599e+08	-1.23438e+08	1.25161e+08				2.45904e+08	-1.22481e+08	1.23423e+08	2.53318e+08
2122	2.49378e+06	-9.90759e+07	-2.4095e+07	-4.85672e+07	-1.69244e+08	1.06665e+07	-8.99102e+07	3.19107e+06	-3.79435e+07	-1.13996e+08	0	-9.5551e+07	0	-3.5968e+07	-1.31519e+08	-9.03388e+06	-9.70264e+07	4.1945e+06	-3.6298e+07	-1.38164e+08	0	-9.5551e+07	3.181e+06	-3.5968e+07	-1.28338e+08	0	-9.5551e+07	6.44476e+06	-3.5968e+07	-1.25074e+08	1.53641e+08	-7.60889e+07	7.7552e+07	2.44375e+08	-1.2031e+08	1.24065e+08	2.43404e+08	-1.19938e+08	1.23466e+08	2.53746e+08	-1.24333e+08	1.29413e+08				2.50818e+08	-1.233e+08	1.27519e+08	2.58233e+08
																																													Final year
																																												Hi demand	low expansion
																																												Hi demand	high expansion
																																												Low demand	low expansion
																																												Low demand	high expansion
[truncated: 18 more columns]

## Sheet: Total_impact_lo (Aff50yrs)
Marginal impact results for low wood demand projection, all scenarios with 50-year afforestation duration																															Forest ecosystem C impact per tC harvested:		xxx
Units Mg CO2e
	Marginal domestic supply impact (HWP - existing forest + Aff_hi)																														Lo_projection Marginal import impact - demand for IRW met by increased harvest elsewhere
	50_35 + Aff35_hi					50_45 + Aff45_hi					50_50 + Aff50_hi					50_55 + Aff55_hi					15%YC12 + Aff50_hi					30%YC12 + Aff50_hi					50_35 + Aff35_hi			50_45 + Aff45_hi			50_50 + Aff50_hi			50_55 + Aff55_hi			Reference			15%YC12+Aff50_hi			30%YC12+Aff50_hi
	Ecosystem C		HWP		Total	Ecosystem C		HWP		Total	Ecosystem C		HWP		Total	Ecosystem C		HWP		Total	Ecosystem C		HWP		Total	Ecosystem C		HWP		Total	Ecosystem C	HWP	Total	Ecosystem C	HWP	Total	Ecosystem C	HWP	Total	Ecosystem C	HWP	Total	Ecosystem C	HWP	Total	Ecosystem C	HWP	Total	Ecosystem C
	Existing forest C	New forest C	Existing forest HWP	New forest HWP		Existing forest	New forest	Existing forest	New forest		Existing forest	New forest	Existing forest	New forest		Existing forest	New forest	Existing forest	New forest		Existing forest	New forest	Existing forest	New forest		Existing forest	New forest	Existing forest	New forest
2023	0	-596630	0	0	-596630	267411	-592896	303742	0	-21743.2	0	-592896	0	0	-592896	0	-592896	303742	0	-289154	419867	-592896	0	0	-173029	839735	-592896	0	0	246838	0	0	0	0	0	0	-6.05686e-11	0	-6.05686e-11	-4.13283e-10	2.69843e-10	-1.4344e-10	0	0	0	0	0	0	0
2024	-6736.99	-1.20374e+06	0	0	-1.21048e+06	556483	-1.18704e+06	298641	0	-331915	0	-1.18704e+06	0	0	-1.18704e+06	-273429	-1.18704e+06	298641	0	-1.16183e+06	825729	-1.18704e+06	0	0	-361310	1.65146e+06	-1.18704e+06	0	0	464419	28893.4	-17577.2	11316.2	528183	-321319	206864	28893.4	-17577.2	11316.2	528183	-321319	206864	28893.4	-17577.2	11316.2	28893.4	-17577.2	11316.2	28893.4
2025	-23742.5	-1.82875e+06	0	0	-1.85249e+06	862466	-1.78534e+06	291102	0	-631768	0	-1.78534e+06	0	0	-1.78534e+06	-301540	-1.78534e+06	291102	0	-1.79577e+06	1.22052e+06	-1.78534e+06	0	0	-564811	2.44105e+06	-1.78534e+06	0	0	655713	84707.5	-52850.3	31857.2	561149	-351492	209657	84707.5	-52850.3	31857.2	561149	-351492	209657	84707.5	-52850.3	31857.2	84707.5	-52850.3	31857.2	84707.5
2026	-54067	-2.47878e+06	0	0	-2.53285e+06	1.18129e+06	-2.39106e+06	595115	0	-614661	0	-2.39106e+06	0	0	-2.39106e+06	-325277	-2.39106e+06	595115	0	-2.12122e+06	1.60683e+06	-2.39106e+06	0	0	-784229	3.21367e+06	-2.39106e+06	0	0	822605	167442	-105799	61642.9	626984	-396901	230083	167442	-105799	61642.9	626984	-396901	230083	167442	-105799	61642.9	167442	-105799	61642.9	167442
2027	-100329	-3.16069e+06	0	0	-3.26102e+06	1.50977e+06	-3.00778e+06	584932	0	-913074	0	-3.00778e+06	0	0	-3.00778e+06	-623235	-3.00778e+06	584932	0	-3.04608e+06	1.98695e+06	-3.00778e+06	0	0	-1.02083e+06	3.9739e+06	-3.00778e+06	0	0	966123	277098	-176443	100655	1.21223e+06	-771558	440669	277098	-176443	100655	1.21223e+06	-771558	440669	277098	-176443	100655	277098	-176443	100655	277098
2028	-164733	-3.88101e+06	0	0	-4.04574e+06	1.60724e+06	-3.63925e+06	569096	0	-1.46292e+06	0	-3.63925e+06	0	0	-3.63925e+06	-668048	-3.63925e+06	569096	0	-3.7382e+06	2.36293e+06	-3.63925e+06	0	0	-1.27632e+06	4.72586e+06	-3.63925e+06	0	0	1.08661e+06	413674	-263183	150492	1.32389e+06	-844495	479394	413674	-263183	150492	1.32389e+06	-844495	479394	413674	-263183	150492	413674	-263183	150492	413674
2029	-249084	-4.64589e+06	0	0	-4.89498e+06	1.68858e+06	-4.28938e+06	869109	0	-1.7317e+06	0	-4.28938e+06	0	0	-4.28938e+06	-705614	-4.28938e+06	869109	0	-4.12589e+06	2.73662e+06	-4.28938e+06	0	0	-1.55277e+06	5.47323e+06	-4.28938e+06	0	0	1.18385e+06	577171	-367076	210096	1.46388e+06	-932552	531326	577171	-367076	210096	1.46388e+06	-932552	531326	577171	-367076	210096	577171	-367076	210096	577171
2030	-354807	-5.46113e+06	0	0	-5.81593e+06	1.75575e+06	-4.96219e+06	849121	0	-2.35732e+06	0	-4.96219e+06	0	0	-4.96219e+06	-1.01981e+06	-4.96219e+06	849121	0	-5.13288e+06	3.10968e+06	-4.96219e+06	-1073.43	0	-1.85358e+06	6.21937e+06	-4.96219e+06	-1073.43	0	1.2561e+06	767589	-487320	280269	2.12575e+06	-1.35103e+06	774713	767589	-487320	280269	2.12575e+06	-1.35103e+06	774713	767589	-487320	280269	767589	-487320	280269	767589
2031	-482969	-6.3321e+06	0	0	-6.81507e+06	1.81033e+06	-5.66172e+06	827254	0	-3.02413e+06	0	-5.66172e+06	0	0	-5.66172e+06	-1.07394e+06	-5.66172e+06	827254	0	-5.9084e+06	3.48364e+06	-5.66172e+06	-2188.23	0	-2.18026e+06	6.96729e+06	-5.66172e+06	-2188.23	0	1.30338e+06	984927	-624545	360383	2.31088e+06	-1.46827e+06	842613	984927	-624545	360383	2.31088e+06	-1.46827e+06	842613	984927	-624545	360383	984927	-624545	360383	984927
2032	-634319	-7.2638e+06	0	0	-7.89812e+06	1.85358e+06	-6.39201e+06	1.12564e+06	0	-3.41279e+06	0	-6.39201e+06	0	0	-6.39201e+06	-1.1187e+06	-6.39201e+06	1.12564e+06	0	-6.38507e+06	3.85986e+06	-6.39201e+06	-2188.23	0	-2.53434e+06	7.71971e+06	-6.39201e+06	-2188.23	0	1.32551e+06	1.22919e+06	-778745	450441	2.52358e+06	-1.6006e+06	922973	1.22919e+06	-778745	450441	2.52358e+06	-1.6006e+06	922973	1.22919e+06	-778745	450441	1.22919e+06	-778745	450441	1.22919e+06
2033	-809318	-8.26083e+06	0	0	-9.07015e+06	2.15397e+06	-7.15708e+06	1.39752e+06	0	-3.60559e+06	0	-7.15708e+06	0	0	-7.15708e+06	-1.44309e+06	-7.15708e+06	1.39752e+06	0	-7.20266e+06	4.23955e+06	-7.15708e+06	-2188.23	0	-2.91973e+06	8.47909e+06	-7.15708e+06	-2188.23	0	1.31982e+06	1.50037e+06	-947941	552425	3.26446e+06	-2.06585e+06	1.1986e+06	1.50037e+06	-947941	552425	3.26446e+06	-2.06585e+06	1.1986e+06	1.50037e+06	-947941	552425	1.50037e+06	-947941	552425	1.50037e+06
2034	-1.00818e+06	-9.32744e+06	0	0	-1.03356e+07	2.46666e+06	-7.96088e+06	1.36028e+06	0	-4.13395e+06	0	-7.96088e+06	0	0	-7.96088e+06	-1.77448e+06	-7.96088e+06	1.36028e+06	0	-8.37509e+06	4.62381e+06	-7.96088e+06	-2188.23	0	-3.33926e+06	9.24762e+06	-7.96088e+06	-2188.23	0	1.28455e+06	1.79847e+06	-1.13373e+06	664738	3.99301e+06	-2.52352e+06	1.46949e+06	1.79847e+06	-1.13373e+06	664738	3.99301e+06	-2.52352e+06	1.46949e+06	1.79847e+06	-1.13373e+06	664738	1.79847e+06	-1.13373e+06	664738	1.79847e+06
2035	-1.2309e+06	-1.04675e+07	0	0	-1.16984e+07	2.78765e+06	-8.80724e+06	1.64619e+06	0	-4.3734e+06	0	-8.80724e+06	0	0	-8.80724e+06	-1.84949e+06	-8.80724e+06	1.64619e+06	0	-9.01054e+06	5.01363e+06	-8.80724e+06	-2188.23	0	-3.7958e+06	1.00273e+07	-8.80724e+06	-2188.23	0	1.21783e+06	2.12349e+06	-1.33609e+06	787400	4.26646e+06	-2.68864e+06	1.57783e+06	2.12349e+06	-1.33609e+06	787400	4.26646e+06	-2.68864e+06	1.57783e+06	2.12349e+06	-1.33609e+06	787400	2.12349e+06	-1.33609e+06	787400	2.12349e+06
2036	-1.47729e+06	-1.16846e+07	0	0	-1.31619e+07	3.11357e+06	-9.69989e+06	1.90999e+06	0	-4.67634e+06	0	-9.69989e+06	0	0	-9.69989e+06	-2.20318e+06	-9.69989e+06	1.90999e+06	0	-9.99308e+06	5.40987e+06	-9.69989e+06	-2188.23	0	-4.29222e+06	1.08197e+07	-9.69989e+06	-2188.23	0	1.11765e+06	2.47543e+06	-1.555e+06	920429	5.0757e+06	-3.19347e+06	1.88224e+06	2.47543e+06	-1.555e+06	920429	5.0757e+06	-3.19347e+06	1.88224e+06	2.47543e+06	-1.555e+06	920429	2.47543e+06	-1.555e+06	920429	2.47543e+06
2037	-1.74702e+06	-1.29818e+07	0	0	-1.47289e+07	3.44184e+06	-1.06424e+07	1.8594e+06	0	-5.34118e+06	0	-1.06424e+07	0	0	-1.06424e+07	-2.55863e+06	-1.06424e+07	1.8594e+06	0	-1.13416e+07	5.81329e+06	-1.06424e+07	-2188.23	0	-4.83133e+06	1.16266e+07	-1.06424e+07	-2188.23	0	981958	2.85429e+06	-1.79046e+06	1.06384e+06	5.87503e+06	-3.69271e+06	2.18231e+06	2.85429e+06	-1.79046e+06	1.06384e+06	5.87503e+06	-3.69271e+06	2.18231e+06	2.85429e+06	-1.79046e+06	1.06384e+06	2.85429e+06	-1.79046e+06	1.06384e+06	2.85429e+06
2038	-2.0396e+06	-1.43622e+07	0	0	-1.64018e+07	3.53232e+06	-1.16383e+07	1.80823e+06	0	-6.29772e+06	0	-1.16383e+07	0	0	-1.16383e+07	-2.64852e+06	-1.16383e+07	1.80823e+06	0	-1.24786e+07	5.80469e+06	-1.16383e+07	-2188.23	0	-5.83577e+06	1.16094e+07	-1.16383e+07	-2188.23	0	-31076.7	3.26008e+06	-2.04244e+06	1.21763e+06	6.21135e+06	-3.89411e+06	2.31723e+06	3.26008e+06	-2.04244e+06	1.21763e+06	6.21135e+06	-3.89411e+06	2.31723e+06	3.26008e+06	-2.04244e+06	1.21763e+06	3.26008e+06	-2.04244e+06	1.21763e+06	3.26008e+06
2039	-2.45827e+06	-1.59342e+07	0	0	-1.83925e+07	3.60043e+06	-1.26907e+07	2.07179e+06	0	-7.01848e+06	0	-1.26907e+07	0	0	-1.26907e+07	-2.72013e+06	-1.26907e+07	2.07179e+06	0	-1.3339e+07	5.81853e+06	-1.26907e+07	-2188.23	0	-6.87435e+06	1.16371e+07	-1.26907e+07	-2188.23	0	-1.05582e+06	3.69278e+06	-2.31095e+06	1.38183e+06	6.57488e+06	-4.11145e+06	2.46343e+06	3.69278e+06	-2.31095e+06	1.38183e+06	6.57488e+06	-4.11145e+06	2.46343e+06	3.69278e+06	-2.31095e+06	1.38183e+06	3.69278e+06	-2.31095e+06	1.38183e+06	3.69278e+06
2040	-2.98515e+06	-1.75676e+07	-67835.4	-56181.5	-2.06768e+07	3.64856e+06	-1.38028e+07	2.01776e+06	0	-8.13649e+06	0	-1.38028e+07	0	0	-1.38028e+07	-3.05849e+06	-1.38028e+07	2.01776e+06	0	-1.48435e+07	5.85237e+06	-1.38028e+07	-3320.37	0	-7.95377e+06	1.17047e+07	-1.38028e+07	-3320.37	0	-2.10139e+06	4.15241e+06	-2.59396e+06	1.55845e+06	7.45471e+06	-4.65625e+06	2.79845e+06	4.15241e+06	-2.59396e+06	1.55845e+06	7.45471e+06	-4.65625e+06	2.79845e+06	4.15241e+06	-2.59396e+06	1.55845e+06	4.15241e+06	-2.59396e+06	1.55845e+06	4.15241e+06
2041	-3.47445e+06	-1.93648e+07	-135996	-112662	-2.30879e+07	3.67872e+06	-1.49775e+07	1.96259e+06	0	-9.33623e+06	0	-1.49775e+07	0	0	-1.49775e+07	-3.12785e+06	-1.49775e+07	1.96259e+06	0	-1.61428e+07	5.90405e+06	-1.49775e+07	-4474.17	0	-9.07797e+06	1.18081e+07	-1.49775e+07	-4474.17	0	-3.17392e+06	4.18859e+06	-2.60682e+06	1.58177e+06	7.86321e+06	-4.90159e+06	2.96162e+06	4.63895e+06	-2.89332e+06	1.74563e+06	7.86321e+06	-4.90159e+06	2.96162e+06	4.63895e+06	-2.89332e+06	1.74563e+06	4.63895e+06	-2.89332e+06	1.74563e+06	4.63895e+06
2042	-4.0515e+06	-2.13262e+07	-204493	-168120	-2.57504e+07	3.69259e+06	-1.62176e+07	2.22604e+06	0	-1.0299e+07	0	-1.62176e+07	0	0	-1.62176e+07	-3.17971e+06	-1.62176e+07	2.22604e+06	0	-1.71713e+07	5.97163e+06	-1.62176e+07	-4474.17	0	-1.02505e+07	1.19433e+07	-1.62176e+07	-4474.17	0	-4.27882e+06	4.25203e+06	-2.63668e+06	1.61535e+06	8.29884e+06	-5.16213e+06	3.13671e+06	5.15242e+06	-3.20904e+06	1.94338e+06	8.29884e+06	-5.16213e+06	3.13671e+06	5.15242e+06	-3.20904e+06	1.94338e+06	5.15242e+06	-3.20904e+06	1.94338e+06	5.15242e+06
2043	-4.56411e+06	-2.32952e+07	-235511	-223403	-2.83183e+07	3.959e+06	-1.74503e+07	2.43445e+06	-33258.4	-1.10901e+07	0	-1.74503e+07	0	-33258.4	-1.74835e+07	-3.50378e+06	-1.74503e+07	2.46336e+06	-33258.4	-1.85239e+07	6.05334e+06	-1.74503e+07	-469.821	-33258.4	-1.14306e+07	1.21067e+07	-1.74503e+07	-469.821	-33258.4	-5.3773e+06	4.34269e+06	-2.68313e+06	1.65956e+06	9.25922e+06	-5.75189e+06	3.50733e+06	5.69281e+06	-3.53756e+06	2.15524e+06	9.25922e+06	-5.75189e+06	3.50733e+06	5.69281e+06	-3.53756e+06	2.15524e+06	5.69281e+06	-3.53756e+06	2.15524e+06	5.69281e+06
2044	-5.09301e+06	-2.52705e+07	-266642	-278860	-3.0909e+07	4.31132e+06	-1.87418e+07	2.33554e+06	-66607.7	-1.21615e+07	0	-1.87418e+07	0	-66607.7	-1.88084e+07	-3.82802e+06	-1.87418e+07	2.4009e+06	-66607.7	-2.02355e+07	6.1309e+06	-1.87418e+07	7710.8	-66607.7	-1.26698e+07	1.22618e+07	-1.87418e+07	15880.5	-66607.7	-6.5307e+06	4.58267e+06	-2.82587e+06	1.7568e+06	9.96504e+06	-6.1791e+06	3.78594e+06	6.12326e+06	-3.79501e+06	2.32825e+06	1.00712e+07	-6.24666e+06	3.82457e+06	6.24541e+06	-3.87272e+06	2.37269e+06	6.15327e+06	-3.8141e+06	2.33917e+06	6.18327e+06
2045	-5.56397e+06	-2.7251e+07	-297890	-334499	-3.34474e+07	4.69092e+06	-2.00958e+07	2.57959e+06	-100053	-1.29253e+07	0	-2.00958e+07	0	-100053	-2.01959e+07	-3.90639e+06	-2.00958e+07	2.65259e+06	-100053	-2.14496e+07	6.21803e+06	-2.00958e+07	15914.4	-100053	-1.39619e+07	1.24361e+07	-2.00958e+07	32276	-100053	-7.72751e+06	4.84972e+06	-2.98644e+06	1.86329e+06	1.02186e+07	-6.31554e+06	3.90306e+06	6.58072e+06	-4.06871e+06	2.51201e+06	1.04583e+07	-6.46786e+06	3.99043e+06	6.82494e+06	-4.22387e+06	2.60107e+06	6.64071e+06	-4.10682e+06	2.53389e+06	6.7007e+06
2046	-5.97287e+06	-2.92358e+07	-329260	-390328	-3.59283e+07	5.03209e+06	-2.15155e+07	2.80155e+06	-133599	-1.38155e+07	0	-2.15155e+07	0	-133599	-2.16491e+07	-4.24338e+06	-2.15155e+07	2.88222e+06	-133599	-2.30103e+07	6.31345e+06	-2.15155e+07	24142.1	-133599	-1.53115e+07	1.26269e+07	-2.15155e+07	48719.3	-133599	-8.97348e+06	5.14383e+06	-3.16382e+06	1.98001e+06	1.10844e+07	-6.84141e+06	4.24303e+06	7.06517e+06	-4.35934e+06	2.70583e+06	1.13514e+07	-7.0101e+06	4.34132e+06	7.4314e+06	-4.59108e+06	2.84031e+06	7.15513e+06	-4.41627e+06	2.73887e+06	7.24509e+06
2047	-6.31614e+06	-3.1224e+07	-360755	-446354	-3.83472e+07	5.37186e+06	-2.30036e+07	2.71088e+06	-167251	-1.50881e+07	0	-2.30036e+07	0	-167251	-2.31708e+07	-4.57652e+06	-2.30036e+07	2.8067e+06	-167251	-2.49406e+07	6.41592e+06	-2.30036e+07	32395.2	-167251	-1.67225e+07	1.28318e+07	-2.30036e+07	65212.8	-167251	-1.02738e+07	5.46497e+06	-3.35787e+06	2.10711e+06	1.19409e+07	-7.36239e+06	4.57847e+06	7.5766e+06	-4.66669e+06	2.90991e+06	1.22351e+07	-7.54686e+06	4.68826e+06	8.06478e+06	-4.97431e+06	3.09047e+06	7.69652e+06	-4.74226e+06	2.95426e+06	7.81644e+06
2048	-6.66795e+06	-3.32954e+07	-392379	-502585	-4.08583e+07	5.47034e+06	-2.45623e+07	2.62727e+06	-201014	-1.66657e+07	0	-2.45623e+07	0	-201014	-2.47633e+07	-4.65572e+06	-2.45623e+07	2.72338e+06	-201014	-2.66957e+07	6.52429e+06	-2.45623e+07	40674.8	-201014	-1.81984e+07	1.30486e+07	-2.45623e+07	81758.8	-201014	-1.1633e+07	5.81314e+06	-3.56847e+06	2.24467e+06	1.23362e+07	-7.58725e+06	4.74899e+06	8.11501e+06	-4.99061e+06	3.1244e+06	1.26851e+07	-7.80504e+06	4.88009e+06	8.7251e+06	-5.37353e+06	3.35157e+06	8.26487e+06	-5.08467e+06	3.1802e+06	8.41473e+06
2049	-7.0277e+06	-3.54512e+07	-424135	-559027	-4.34621e+07	5.52642e+06	-2.61936e+07	2.85678e+06	-234891	-1.80453e+07	0	-2.61936e+07	0	-234891	-2.64285e+07	-4.69768e+06	-2.61936e+07	2.9532e+06	-234891	-2.8173e+07	6.63747e+06	-2.61936e+07	48982.2	-234891	-1.97421e+07	1.32749e+07	-2.61936e+07	98359.6	-234891	-1.30552e+07	6.18832e+06	-3.79555e+06	2.39277e+06	1.27861e+07	-7.84555e+06	4.94052e+06	8.68038e+06	-5.33095e+06	3.34943e+06	1.31349e+07	-8.06183e+06	5.07305e+06	9.41233e+06	-5.7887e+06	3.62363e+06	8.86018e+06	-5.44339e+06	3.41679e+06	9.03998e+06
2050	-7.39495e+06	-3.76926e+07	-453408	-615688	-4.61567e+07	5.55701e+06	-2.78991e+07	2.77144e+06	-266314	-1.9837e+07	0	-2.78991e+07	0	-268889	-2.8168e+07	-5.0018e+06	-2.78991e+07	2.875e+06	-268889	-3.02948e+07	6.75446e+06	-2.78991e+07	53567.1	-268889	-2.136e+07	1.35089e+07	-2.78991e+07	111266	-268889	-1.45478e+07	6.5905e+06	-4.03105e+06	2.55946e+06	1.37507e+07	-8.41469e+06	5.336e+06	9.27271e+06	-5.676e+06	3.59671e+06	1.40994e+07	-8.62934e+06	5.47009e+06	1.01265e+07	-6.2061e+06	3.9204e+06	9.48244e+06	-5.80622e+06	3.67622e+06	9.69217e+06
2051	-7.7695e+06	-4.00203e+07	-482780	-672575	-4.89452e+07	5.56465e+06	-2.968e+07	2.68514e+06	-297819	-2.1728e+07	0	-2.968e+07	0	-303010	-2.9983e+07	-5.04956e+06	-2.968e+07	2.78893e+06	-303010	-3.22437e+07	6.87426e+06	-2.968e+07	58133.5	-303010	-2.30506e+07	1.37485e+07	-2.968e+07	124184	-303010	-1.61103e+07	7.01968e+06	-4.28234e+06	2.73734e+06	1.42455e+07	-8.69133e+06	5.55415e+06	9.89201e+06	-6.03672e+06	3.85529e+06	1.46215e+07	-8.92161e+06	5.69987e+06	1.08676e+07	-6.63879e+06	4.2288e+06	1.01317e+07	-6.18461e+06	3.94704e+06	1.03713e+07
2052	-8.14678e+06	-4.24351e+07	-512255	-725095	-5.18192e+07	5.55148e+06	-3.15418e+07	2.88268e+06	-329408	-2.34371e+07	0	-3.15418e+07	0	-334599	-3.18764e+07	-5.06181e+06	-3.15418e+07	3.01365e+06	-334599	-3.39246e+07	6.99826e+06	-3.15418e+07	65882.4	-334599	-2.48123e+07	1.39965e+07	-3.15418e+07	139672	-334599	-1.77403e+07	7.47584e+06	-4.54937e+06	2.92647e+06	1.47673e+07	-8.98244e+06	5.78487e+06	1.05383e+07	-6.41302e+06	4.12524e+06	1.51433e+07	-9.21151e+06	5.93175e+06	1.16356e+07	-7.08676e+06	4.54885e+06	1.08078e+07	-6.57851e+06	4.2293e+06	1.10774e+07
2053	-8.53109e+06	-4.49339e+07	-541837	-777782	-5.47846e+07	5.78676e+06	-3.34776e+07	3.05692e+06	-361086	-2.4995e+07	0	-3.34776e+07	0	-366278	-3.38439e+07	-5.34173e+06	-3.34776e+07	3.22206e+06	-366278	-3.59635e+07	7.12172e+06	-3.34776e+07	73652.9	-366278	-2.66485e+07	1.42434e+07	-3.34776e+07	155202	-366278	-1.94452e+07	7.95899e+06	-4.83208e+06	3.1269e+06	1.57068e+07	-9.53383e+06	6.17292e+06	1.12115e+07	-6.80483e+06	4.40662e+06	1.61886e+07	-9.82762e+06	6.36101e+06	1.24305e+07	-7.54996e+06	4.88057e+06	1.15109e+07	-6.98787e+06	4.52305e+06	1.18104e+07
2054	-8.92299e+06	-4.75172e+07	-571529	-830643	-5.78424e+07	6.10334e+06	-3.54875e+07	2.95131e+06	-392858	-2.68257e+07	0	-3.54875e+07	0	-398050	-3.58855e+07	-5.63691e+06	-3.54875e+07	3.1307e+06	-398050	-3.83917e+07	7.24374e+06	-3.54875e+07	81445.7	-398050	-2.85603e+07	1.44875e+07	-3.54875e+07	170776	-398050	-2.12273e+07	8.46911e+06	-5.13043e+06	3.33867e+06	1.66349e+07	-1.00776e+07	6.55732e+06	1.19116e+07	-7.21212e+06	4.69949e+06	1.725e+07	-1.0453e+07	6.797e+06	1.32524e+07	-8.02839e+06	5.224e+06	1.2241e+07	-7.41263e+06	4.82833e+06	1.25703e+07
2055	-9.32297e+06	-5.01856e+07	-601334	-883684	-6.09935e+07	6.44448e+06	-3.75716e+07	3.15953e+06	-424728	-2.83923e+07	0	-3.75716e+07	0	-429920	-3.80015e+07	-5.66915e+06	-3.75716e+07	3.34627e+06	-429920	-4.03244e+07	7.36355e+06	-3.75716e+07	89262	-429920	-3.05487e+07	1.47271e+07	-3.75716e+07	186397	-429920	-2.3088e+07	9.00619e+06	-5.44438e+06	3.56182e+06	1.71904e+07	-1.03866e+07	6.80375e+06	1.26387e+07	-7.63484e+06	5.00387e+06	1.786e+07	-1.0794e+07	7.06598e+06	1.41012e+07	-8.52203e+06	5.57916e+06	1.2998e+07	-7.85277e+06	5.14518e+06	1.33572e+07
2056	-9.73151e+06	-5.29392e+07	-631255	-936911	-6.42389e+07	6.74486e+06	-3.97303e+07	3.34627e+06	-456699	-3.00958e+07	0	-3.97303e+07	0	-461891	-4.01921e+07	-5.95632e+06	-3.97303e+07	3.54734e+06	-461891	-4.26011e+07	7.48055e+06	-3.97303e+07	97102.8	-461891	-3.26145e+07	1.49611e+07	-3.97303e+07	202066	-461891	-2.5029e+07	9.57025e+06	-5.77388e+06	3.79637e+06	1.82782e+07	-1.10253e+07	7.25297e+06	1.33927e+07	-8.07293e+06	5.31981e+06	1.89751e+07	-1.14471e+07	7.52799e+06	1.49769e+07	-9.03084e+06	5.94605e+06	1.37819e+07	-8.30824e+06	5.47364e+06	1.4171e+07
2057	-1.01491e+07	-5.46158e+07	-1.86369e+06	-2.18636e+06	-6.8815e+07	7.04272e+06	-4.19635e+07	3.2349e+06	-488776	-3.21747e+07	0	-4.19635e+07	0	-493968	-4.24575e+07	-6.25553e+06	-4.19635e+07	3.4434e+06	-493968	-4.52696e+07	7.59242e+06	-4.19635e+07	104969	-493968	-3.47601e+07	1.51848e+07	-4.19635e+07	217786	-493968	-2.70548e+07	1.01613e+07	-6.1189e+06	4.04236e+06	1.93568e+07	-1.16577e+07	7.69907e+06	1.41737e+07	-8.52638e+06	5.64734e+06	2.01081e+07	-1.2111e+07	7.99714e+06	1.58795e+07	-9.55482e+06	6.3247e+06	1.45927e+07	-8.77901e+06	5.81373e+06	1.50118e+07
2058	-9.42738e+06	-5.62066e+07	-3.09172e+06	-3.43151e+06	-7.21572e+07	7.09688e+06	-4.42678e+07	3.12328e+06	-520962	-3.45686e+07	0	-4.42678e+07	0	-526154	-4.4794e+07	-6.28449e+06	-4.42678e+07	3.33231e+06	-526154	-4.77462e+07	7.70045e+06	-4.42678e+07	112862	-526154	-3.69807e+07	1.54009e+07	-4.42678e+07	233558	-526154	-2.91595e+07	6.92483e+06	-4.081e+06	2.84383e+06	2.00024e+07	-1.20174e+07	7.98499e+06	1.49817e+07	-8.99516e+06	5.9865e+06	2.07809e+07	-1.24852e+07	8.2957e+06	1.68091e+07	-1.0094e+07	6.71512e+06	1.54305e+07	-9.26507e+06	6.16548e+06	1.58794e+07
2059	-8.55866e+06	-5.77333e+07	-4.30548e+06	-4.66253e+06	-7.526e+07	7.10638e+06	-4.66433e+07	3.31734e+06	-553261	-3.67729e+07	0	-4.66433e+07	0	-558453	-4.72018e+07	-6.27393e+06	-4.66433e+07	3.52692e+06	-558453	-4.99488e+07	7.82116e+06	-4.66433e+07	120781	-558453	-3.92598e+07	1.56423e+07	-4.66433e+07	249384	-558453	-3.13101e+07	3.71619e+06	-2.06757e+06	1.64862e+06	2.06749e+07	-1.2392e+07	8.28297e+06	1.58165e+07	-9.47922e+06	6.33729e+06	2.14534e+07	-1.28574e+07	8.59601e+06	1.77656e+07	-1.06482e+07	7.11734e+06	1.62953e+07	-9.76638e+06	6.5289e+06	1.6774e+07
2060	-7.56143e+06	-5.92148e+07	-5.50765e+06	-5.88212e+06	-7.8166e+07	7.08903e+06	-4.90901e+07	3.20354e+06	-585677	-3.93832e+07	0	-4.90901e+07	0	-590868	-4.96809e+07	-6.52529e+06	-4.90901e+07	3.42065e+06	-590868	-5.27856e+07	7.93919e+06	-4.90901e+07	121118	-590868	-4.16206e+07	1.58784e+07	-4.90901e+07	250042	-590868	-3.35525e+07	535285	-98308.8	436976	2.18616e+07	-1.30873e+07	8.77429e+06	1.66783e+07	-9.97856e+06	6.69975e+06	2.264e+07	-1.35505e+07	9.08948e+06	1.8749e+07	-1.12176e+07	7.53136e+06	1.7157e+07	-1.02643e+07	6.89273e+06	1.76357e+07
2061	-6.45183e+06	-6.06674e+07	-6.70035e+06	-7.09236e+06	-8.09119e+07	7.04749e+06	-5.16082e+07	3.08888e+06	-618212	-4.209e+07	0	-5.16082e+07	0	-623404	-5.22316e+07	-6.51883e+06	-5.16082e+07	3.30661e+06	-623404	-5.54438e+07	8.05441e+06	-5.16082e+07	121471	-623404	-4.40557e+07	1.61088e+07	-5.16082e+07	250735	-623404	-3.5872e+07	-2.61795e+06	1.83219e+06	-785759	2.25791e+07	-1.34898e+07	9.08921e+06	1.7567e+07	-1.04931e+07	7.0739e+06	2.33847e+07	-1.39681e+07	9.41654e+06	1.97593e+07	-1.18021e+07	7.9572e+06	1.80457e+07	-1.07775e+07	7.26822e+06	1.85244e+07
2062	-5.24409e+06	-6.21056e+07	-7.88518e+06	-8.29488e+06	-8.35297e+07	6.98405e+06	-5.41977e+07	3.28511e+06	-650872	-4.45794e+07	0	-5.41977e+07	0	-656063	-5.48537e+07	-6.47542e+06	-5.41977e+07	3.50348e+06	-656063	-5.78257e+07	8.16674e+06	-5.41977e+07	121842	-656063	-4.65651e+07	1.63335e+07	-5.41977e+07	251461	-656063	-3.82688e+07	-5.74358e+06	3.72817e+06	-2.01541e+06	2.33235e+07	-1.39066e+07	9.41689e+06	1.84827e+07	-1.1023e+07	7.45975e+06	2.41291e+07	-1.43832e+07	9.74589e+06	2.07965e+07	-1.24016e+07	8.39487e+06	1.89613e+07	-1.13061e+07	7.65522e+06	1.944e+07
2063	-3.95629e+06	-6.3542e+07	-9.06342e+06	-9.49092e+06	-8.60527e+07	7.16738e+06	-5.68533e+07	3.43122e+06	-683658	-4.69383e+07	0	-5.68533e+07	0	-688850	-5.75421e+07	-6.70014e+06	-5.68533e+07	3.68414e+06	-688850	-6.05581e+07	8.27466e+06	-5.68533e+07	122229	-688850	-4.91452e+07	1.65493e+07	-5.68533e+07	252220	-688850	-4.07406e+07	-8.84164e+06	5.59284e+06	-3.2488e+06	2.4591e+07	-1.46494e+07	9.94153e+06	1.94253e+07	-1.1568e+07	7.85733e+06	2.53964e+07	-1.51243e+07	1.02722e+07	2.18607e+07	-1.30163e+07	8.84439e+06	1.99039e+07	-1.18501e+07	8.0538e+06	2.03825e+07
2064	-2.59982e+06	-6.49881e+07	-1.0236e+07	-1.06815e+07	-8.85054e+07	7.43043e+06	-5.9575e+07	3.27758e+06	-716576	-4.95835e+07	0	-5.9575e+07	0	-721768	-6.02967e+07	-6.94035e+06	-5.9575e+07	3.56514e+06	-721768	-6.36719e+07	8.37818e+06	-5.9575e+07	122632	-721768	-5.17959e+07	1.67564e+07	-5.9575e+07	253012	-721768	-4.32874e+07	-1.19122e+07	7.42874e+06	-4.48345e+06	2.57413e+07	-1.53182e+07	1.0423e+07	2.03949e+07	-1.21282e+07	8.26664e+06	2.66798e+07	-1.58745e+07	1.08053e+07	2.29518e+07	-1.3646e+07	9.30576e+06	2.08734e+07	-1.24094e+07	8.464e+06	2.13519e+07
2065	-1.18491e+06	-6.64539e+07	-1.14038e+07	-1.18673e+07	-9.09099e+07	7.71767e+06	-6.23628e+07	3.45784e+06	-749628	-5.19369e+07	0	-6.23628e+07	0	-754819	-6.31176e+07	-6.91671e+06	-6.23628e+07	3.75318e+06	-754819	-6.62812e+07	8.47737e+06	-6.23628e+07	123052	-754819	-5.45172e+07	1.69547e+07	-6.23628e+07	253835	-754819	-4.59091e+07	-1.49553e+07	9.23784e+06	-5.71743e+06	2.64407e+07	-1.57027e+07	1.0738e+07	2.13913e+07	-1.27036e+07	8.68772e+06	2.75123e+07	-1.63402e+07	1.11722e+07	2.40698e+07	-1.42908e+07	9.779e+06	2.18698e+07	-1.2984e+07	8.88587e+06	2.23483e+07
2066	279252	-6.79484e+07	-1.25674e+07	-1.3049e+07	-9.32856e+07	7.9639e+06	-6.52168e+07	3.61671e+06	-782816	-5.4419e+07	0	-6.52168e+07	0	-788007	-6.60048e+07	-7.14892e+06	-6.52168e+07	3.92681e+06	-788007	-6.92269e+07	8.57237e+06	-6.52168e+07	123487	-788007	-5.7309e+07	1.71447e+07	-6.52168e+07	254689	-788007	-4.86054e+07	-1.79709e+07	1.10217e+07	-6.94921e+06	2.77507e+07	-1.64659e+07	1.12847e+07	2.24147e+07	-1.32942e+07	9.12057e+06	2.88495e+07	-1.71179e+07	1.17316e+07	2.52147e+07	-1.49506e+07	1.02641e+07	2.28932e+07	-1.35738e+07	9.31944e+06	2.33717e+07
2067	1.78435e+06	-6.94797e+07	-1.37271e+07	-1.42271e+07	-9.56496e+07	8.2075e+06	-6.69187e+07	3.47061e+06	-2.0926e+06	-5.73332e+07	0	-6.8137e+07	0	-821336	-6.89583e+07	-7.39373e+06	-6.8137e+07	3.79553e+06	-821336	-7.25565e+07	8.66107e+06	-6.8137e+07	123938	-821336	-6.01733e+07	1.73221e+07	-6.8137e+07	255572	-821336	-5.13806e+07	-2.09591e+07	1.27815e+07	-8.17762e+06	2.90513e+07	-1.72234e+07	1.18279e+07	2.34651e+07	-1.38999e+07	9.5652e+06	3.02046e+07	-1.79063e+07	1.22983e+07	2.63866e+07	-1.56254e+07	1.07611e+07	2.39435e+07	-1.41788e+07	9.76472e+06	2.44219e+07
2068	3.31675e+06	-7.1055e+07	-1.48836e+07	-1.54019e+07	-9.80237e+07	8.3267e+06	-6.85203e+07	3.33128e+06	-3.39774e+06	-6.02601e+07	0	-7.11172e+07	0	-854807	-7.1972e+07	-7.36858e+06	-7.11172e+07	3.6572e+06	-854807	-7.56834e+07	8.74633e+06	-7.11172e+07	124403	-854807	-6.31013e+07	1.74927e+07	-7.11172e+07	256486	-854807	-5.42229e+07	-2.392e+07	1.45183e+07	-9.40171e+06	2.78425e+07	-1.64145e+07	1.14281e+07	2.45423e+07	-1.45207e+07	1.00216e+07	3.10998e+07	-1.84049e+07	1.26949e+07	2.75853e+07	-1.63153e+07	1.127e+07	2.50207e+07	-1.4799e+07	1.02218e+07	2.54991e+07
2069	4.86958e+06	-7.26807e+07	-1.60369e+07	-1.65737e+07	-1.00422e+08	8.42743e+06	-7.00398e+07	3.49771e+06	-4.68772e+06	-6.28024e+07	0	-7.41575e+07	0	-888425	-7.50459e+07	-7.30473e+06	-7.41575e+07	3.82466e+06	-888425	-7.8526e+07	8.8285e+06	-7.41575e+07	124883	-888425	-6.60925e+07	1.7657e+07	-7.41575e+07	257428	-888425	-5.71315e+07	-2.68535e+07	1.62328e+07	-1.06207e+07	2.66883e+07	-1.56423e+07	1.10461e+07	2.56465e+07	-1.51567e+07	1.04898e+07	3.19948e+07	-1.89015e+07	1.30933e+07	2.8811e+07	-1.70202e+07	1.17908e+07	2.61249e+07	-1.54343e+07	1.06905e+07	2.66032e+07
2070	6.43665e+06	-7.43626e+07	-1.71874e+07	-1.77429e+07	-1.02856e+08	8.67402e+06	-7.14929e+07	3.35637e+06	-5.96543e+06	-6.5428e+07	0	-7.72577e+07	0	-922191	-7.81799e+07	-7.50351e+06	-7.72577e+07	3.69134e+06	-922191	-8.19921e+07	8.90783e+06	-7.72577e+07	125377	-922191	-6.91467e+07	1.78157e+07	-7.72577e+07	258399	-922191	-6.01058e+07	-2.97597e+07	1.79257e+07	-1.18341e+07	2.6048e+07	-1.52061e+07	1.08419e+07	2.67776e+07	-1.58078e+07	1.09699e+07	3.34034e+07	-1.97189e+07	1.36845e+07	3.00636e+07	-1.77402e+07	1.23235e+07	2.7256e+07	-1.60849e+07	1.11711e+07	2.77343e+07
2071	8.01238e+06	-7.61059e+07	-1.83353e+07	-1.89096e+07	-1.05338e+08	8.92631e+06	-7.28934e+07	3.21425e+06	-7.23308e+06	-6.79859e+07	0	-8.04179e+07	0	-956110	-8.1374e+07	-7.44486e+06	-8.04179e+07	3.55034e+06	-956110	-8.52685e+07	8.98452e+06	-8.04179e+07	125885	-956110	-7.22636e+07	1.7969e+07	-8.04179e+07	259397	-956110	-6.31455e+07	-3.26386e+07	1.95974e+07	-1.30413e+07	2.49392e+07	-1.44895e+07	1.04497e+07	2.79357e+07	-1.6474e+07	1.14617e+07	3.43705e+07	-2.02608e+07	1.41098e+07	3.13432e+07	-1.84751e+07	1.28681e+07	2.8414e+07	-1.67505e+07	1.16635e+07	2.88923e+07
2072	9.59172e+06	-7.73212e+07	-1.80022e+07	-2.0074e+07	-1.05806e+08	9.18323e+06	-7.36592e+07	3.38151e+06	-8.4924e+06	-6.95869e+07	0	-8.16764e+07	0	-2.44344e+06	-8.41199e+07	-7.35019e+06	-8.3044e+07	3.74569e+06	-990183	-8.76387e+07	9.06053e+06	-8.16764e+07	151763	-2.44344e+06	-7.49076e+07	1.81211e+07	-8.16764e+07	285778	-2.44344e+06	-6.5713e+07	-3.54903e+07	2.12484e+07	-1.42419e+07	2.38575e+07	-1.37973e+07	1.00602e+07	2.91206e+07	-1.71552e+07	1.19654e+07	3.53374e+07	-2.08001e+07	1.45373e+07	3.26497e+07	-1.9225e+07	1.34246e+07	2.95989e+07	-1.74313e+07	1.21676e+07	3.00772e+07
2073	9.78128e+06	-7.87099e+07	-1.76656e+07	-2.12281e+07	-1.07822e+08	9.17256e+06	-7.43965e+07	3.23363e+06	-9.74109e+06	-7.17314e+07	0	-8.28251e+07	0	-3.92401e+06	-8.67491e+07	-7.53878e+06	-8.57238e+07	3.63278e+06	-1.02402e+06	-9.06538e+07	8.91161e+06	-8.28251e+07	401541	-3.92401e+06	-7.74359e+07	1.78232e+07	-8.28251e+07	785421	-3.92401e+06	-6.81404e+07	-3.5982e+07	2.14176e+07	-1.45644e+07	2.31929e+07	-1.33683e+07	9.82461e+06	2.79592e+07	-1.63667e+07	1.15925e+07	3.68268e+07	-2.1657e+07	1.51698e+07	3.39423e+07	-1.99569e+07	1.39854e+07	2.88379e+07	-1.68915e+07	1.19464e+07	2.97166e+07
2074	9.69716e+06	-8.02561e+07	-1.73446e+07	-2.23797e+07	-1.10283e+08	9.20646e+06	-7.51128e+07	3.1044e+06	-1.09833e+07	-7.37853e+07	0	-8.38812e+07	0	-5.38679e+06	-8.9268e+07	-7.47155e+06	-8.84548e+07	3.51861e+06	-1.05801e+06	-9.34657e+07	8.33967e+06	-8.38812e+07	650095	-5.38679e+06	-8.02783e+07	1.66793e+07	-8.38812e+07	1.28282e+06	-5.38679e+06	-7.13059e+07	-3.64467e+07	2.15722e+07	-1.48746e+07	2.20508e+07	-1.26482e+07	9.40257e+06	2.68249e+07	-1.5599e+07	1.12259e+07	3.78657e+07	-2.22321e+07	1.56336e+07	3.52619e+07	-2.07036e+07	1.45584e+07	2.8104e+07	-1.63716e+07	1.17323e+07	2.93831e+07
2075	9.3764e+06	-8.18027e+07	-1.72267e+07	-2.30406e+07	-1.12694e+08	9.23573e+06	-7.58142e+07	3.19956e+06	-1.16305e+07	-7.50094e+07	0	-8.4859e+07	0	-6.1639e+06	-9.10229e+07	-7.38754e+06	-9.1234e+07	3.62195e+06	-1.09215e+06	-9.60918e+07	7.76143e+06	-8.4859e+07	780419	-6.1639e+06	-8.2481e+07	1.55229e+07	-8.4859e+07	1.54371e+06	-6.1639e+06	-7.39563e+07	-3.68845e+07	2.15977e+07	-1.52868e+07	2.10143e+07	-1.2296e+07	8.7183e+06	2.57177e+07	-1.51825e+07	1.05352e+07	3.89316e+07	-2.25138e+07	1.64178e+07	3.66085e+07	-2.10773e+07	1.55312e+07	2.73972e+07	-1.60847e+07	1.13125e+07	2.90767e+07
2076	8.98121e+06	-8.34722e+07	-1.69913e+07	-2.42516e+07	-1.15734e+08	9.20049e+06	-7.65056e+07	3.06667e+06	-1.28622e+07	-7.71006e+07	0	-8.57698e+07	0	-7.60016e+06	-9.33699e+07	-7.56528e+06	-9.40581e+07	3.50423e+06	-1.12645e+06	-9.92456e+07	7.17683e+06	-8.57698e+07	1.0235e+06	-7.60016e+06	-8.51696e+07	1.43537e+07	-8.57698e+07	2.03006e+06	-7.60016e+06	-7.69862e+07	-3.77945e+07	2.20552e+07	-1.57393e+07	2.05096e+07	-1.19831e+07	8.52641e+06	2.46378e+07	-1.44776e+07	1.01602e+07	4.05018e+07	-2.34167e+07	1.70851e+07	3.79819e+07	-2.18538e+07	1.61281e+07	2.67176e+07	-1.5622e+07	1.10956e+07	2.87973e+07
2077	8.39982e+06	-8.51026e+07	-1.67416e+07	-2.52624e+07	-1.18707e+08	9.1433e+06	-7.71912e+07	2.93565e+06	-1.39311e+07	-7.90433e+07	0	-8.66231e+07	0	-8.84861e+06	-9.54717e+07	-7.48324e+06	-9.54342e+07	3.37749e+06	-2.56656e+06	-1.02106e+08	6.58582e+06	-8.66231e+07	1.2371e+06	-8.84861e+06	-8.76488e+07	1.31716e+07	-8.66231e+07	2.45742e+06	-8.84861e+06	-7.98426e+07	-3.86775e+07	2.2443e+07	-1.62345e+07	1.95183e+07	-1.14385e+07	8.07982e+06	2.3585e+07	-1.38719e+07	9.7131e+06	4.16126e+07	-2.39557e+07	1.76569e+07	3.93823e+07	-2.25492e+07	1.68331e+07	2.6065e+07	-1.5229e+07	1.0836e+07	2.85451e+07
2078	7.79632e+06	-8.66875e+07	-1.65212e+07	-2.64695e+07	-1.21882e+08	9.16379e+06	-7.78742e+07	3.11478e+06	-1.51233e+07	-8.0719e+07	0	-8.74267e+07	0	-1.02663e+07	-9.76931e+07	-7.36958e+06	-9.66752e+07	3.55803e+06	-4.19417e+06	-1.04681e+08	5.98985e+06	-8.74267e+07	1.47643e+06	-1.02663e+07	-9.02268e+07	1.19797e+07	-8.74267e+07	2.93621e+06	-1.02663e+07	-8.27772e+07	-3.95334e+07	2.2878e+07	-1.66555e+07	1.85506e+07	-1.08419e+07	7.70871e+06	2.25593e+07	-1.32192e+07	9.3401e+06	4.01515e+07	-2.29657e+07	1.71858e+07	4.08096e+07	-2.33555e+07	1.74541e+07	2.54396e+07	-1.48147e+07	1.06248e+07	2.83199e+07
2079	7.18409e+06	-8.82209e+07	-1.63064e+07	-2.76746e+07	-1.25018e+08	9.17257e+06	-7.85574e+07	2.97056e+06	-1.63117e+07	-8.2726e+07	0	-8.81873e+07	0	-1.16767e+07	-9.9864e+07	-7.52513e+06	-9.77986e+07	3.41527e+06	-5.80218e+06	-1.07711e+08	5.38887e+06	-8.81873e+07	1.7143e+06	-1.16767e+07	-9.27609e+07	1.07777e+07	-8.81873e+07	3.41207e+06	-1.16767e+07	-8.56742e+07	-4.03624e+07	2.32992e+07	-1.70632e+07	1.81297e+07	-1.05899e+07	7.53979e+06	2.15607e+07	-1.25901e+07	8.97065e+06	3.92102e+07	-2.23058e+07	1.69044e+07	4.22639e+07	-2.41766e+07	1.80872e+07	2.48412e+07	-1.44226e+07	1.04186e+07	2.81218e+07
2080	6.57502e+06	-8.96971e+07	-1.60963e+07	-2.88779e+07	-1.28096e+08	9.33285e+06	-7.92428e+07	2.82518e+06	-1.74967e+07	-8.45815e+07	0	-8.89103e+07	0	-1.30807e+07	-1.01991e+08	-7.40129e+06	-9.88183e+07	3.27833e+06	-7.39419e+06	-1.10335e+08	4.78288e+06	-8.89103e+07	1.95092e+06	-1.30807e+07	-9.52572e+07	9.56576e+06	-8.89103e+07	3.8854e+06	-1.30807e+07	-8.85399e+07	-4.11643e+07	2.37058e+07	-1.74585e+07	1.72161e+07	-1.00331e+07	7.18305e+06	2.05893e+07	-1.19833e+07	8.60596e+06	3.77763e+07	-2.13572e+07	1.64191e+07	4.3745e+07	-2.50125e+07	1.87325e+07	2.427e+07	-1.40515e+07	1.02184e+07	2.79507e+07
2081	5.9797e+06	-9.11108e+07	-1.58903e+07	-3.00795e+07	-1.31101e+08	9.50358e+06	-7.9932e+07	3.0055e+06	-1.86784e+07	-8.61013e+07	0	-8.96004e+07	0	-1.4479e+07	-1.04079e+08	-7.27677e+06	-9.97459e+07	3.4602e+06	-8.97299e+06	-1.12535e+08	4.17184e+06	-8.96004e+07	2.18643e+06	-1.4479e+07	-9.77212e+07	8.34367e+06	-8.96004e+07	4.35651e+06	-1.4479e+07	-9.13793e+07	-4.19393e+07	2.40976e+07	-1.78417e+07	1.63297e+07	-9.4934e+06	6.83628e+06	1.96449e+07	-1.13979e+07	8.24697e+06	3.63968e+07	-2.04556e+07	1.59412e+07	4.52531e+07	-2.58632e+07	1.939e+07	2.37258e+07	-1.37008e+07	1.0025e+07	2.78066e+07
2082	5.40762e+06	-9.25375e+07	-1.56878e+07	-3.12794e+07	-1.34097e+08	9.68305e+06	-8.06262e+07	2.86235e+06	-1.9857e+07	-8.79378e+07	0	-9.02616e+07	0	-1.58723e+07	-1.06134e+08	-7.42277e+06	-1.00591e+08	3.31866e+06	-1.05407e+07	-1.15236e+08	3.55572e+06	-9.02616e+07	2.42097e+06	-1.58723e+07	-1.00157e+08	7.11145e+06	-9.02616e+07	4.82566e+06	-1.58723e+07	-9.41968e+07	-4.26873e+07	2.44742e+07	-1.8213e+07	1.599e+07	-9.29749e+06	6.69247e+06	1.87277e+07	-1.08332e+07	7.89442e+06	3.55368e+07	-1.98909e+07	1.56459e+07	4.67881e+07	-2.67285e+07	2.00596e+07	2.32087e+07	-1.33697e+07	9.83898e+06	2.76896e+07
2083	4.79006e+06	-9.39747e+07	-1.54884e+07	-3.24778e+07	-1.37151e+08	9.62023e+06	-8.13262e+07	2.69102e+06	-2.10326e+07	-9.00476e+07	0	-9.08972e+07	0	-1.72609e+07	-1.08158e+08	-7.28967e+06	-1.01362e+08	3.18284e+06	-1.20991e+07	-1.17568e+08	2.93573e+06	-9.08972e+07	2.65463e+06	-1.72609e+07	-1.02568e+08	5.87146e+06	-9.08972e+07	5.29303e+06	-1.72609e+07	-9.69936e+07	-4.34082e+07	2.48355e+07	-1.85727e+07	1.51576e+07	-8.79604e+06	6.36161e+06	1.78375e+07	-1.02886e+07	7.54891e+06	3.41844e+07	-1.90288e+07	1.51555e+07	4.835e+07	-2.76087e+07	2.07414e+07	2.27186e+07	-1.30577e+07	9.66085e+06	2.75997e+07
2084	4.13268e+06	-9.54196e+07	-1.5292e+07	-3.36746e+07	-1.40253e+08	9.60623e+06	-8.20327e+07	2.84531e+06	-2.22054e+07	-9.17866e+07	0	-9.15101e+07	0	-1.86453e+07	-1.10155e+08	-7.15908e+06	-1.02066e+08	3.37273e+06	-1.36494e+07	-1.19502e+08	2.31184e+06	-9.15101e+07	2.88747e+06	-1.86453e+07	-1.04956e+08	4.62369e+06	-9.15101e+07	5.75878e+06	-1.86453e+07	-9.97729e+07	-4.41022e+07	2.51814e+07	-1.89208e+07	1.42467e+07	-8.24522e+06	6.00145e+06	1.69744e+07	-9.76352e+06	7.21088e+06	3.28863e+07	-1.82069e+07	1.46794e+07	4.99389e+07	-2.85035e+07	2.14354e+07	2.22556e+07	-1.27646e+07	9.491e+06	2.75367e+07
2085	3.44058e+06	-9.68698e+07	-1.50703e+07	-3.487e+07	-1.4337e+08	9.59135e+06	-8.2746e+07	2.68617e+06	-2.34425e+07	-9.3911e+07	0	-9.21028e+07	0	-2.00257e+07	-1.12128e+08	-7.31679e+06	-1.02709e+08	3.22136e+06	-1.51927e+07	-1.21997e+08	1.68406e+06	-9.21028e+07	3.12968e+06	-2.00257e+07	-1.07315e+08	3.36813e+06	-9.21028e+07	6.24739e+06	-2.00257e+07	-1.02513e+08	-4.47692e+07	2.55249e+07	-1.92444e+07	1.38823e+07	-8.01951e+06	5.86284e+06	1.61384e+07	-9.21995e+06	6.91844e+06	3.21349e+07	-1.76946e+07	1.44403e+07	5.15547e+07	-2.94616e+07	2.20931e+07	2.18196e+07	-1.24663e+07	9.35334e+06	2.75008e+07
2086	2.71838e+06	-9.83231e+07	-1.4851e+07	-3.6064e+07	-1.4652e+08	9.51532e+06	-8.34661e+07	2.52579e+06	-2.46764e+07	-9.61015e+07	0	-9.26774e+07	0	-2.14025e+07	-1.1408e+08	-7.18201e+06	-1.03296e+08	3.07579e+06	-1.67297e+07	-1.24132e+08	1.05239e+06	-9.26774e+07	3.371e+06	-2.14025e+07	-1.09657e+08	2.10477e+06	-9.26774e+07	6.73429e+06	-2.14025e+07	-1.05241e+08	-4.54093e+07	2.58515e+07	-1.95577e+07	1.3104e+07	-7.52139e+06	5.58257e+06	1.53294e+07	-8.69656e+06	6.63287e+06	3.08638e+07	-1.68436e+07	1.40202e+07	5.31974e+07	-3.0435e+07	2.27624e+07	2.14107e+07	-1.21873e+07	9.22333e+06	2.74919e+07
2087	1.97021e+06	-9.97735e+07	-1.46339e+07	-3.73089e+07	-1.49746e+08	9.4204e+06	-8.41931e+07	2.71144e+06	-2.59072e+07	-9.79685e+07	0	-9.32358e+07	0	-2.2854e+07	-1.1609e+08	-7.0502e+06	-1.03832e+08	3.27628e+06	-1.83513e+07	-1.25957e+08	416798	-9.32358e+07	3.61549e+06	-2.2854e+07	-1.12058e+08	833596	-9.32358e+07	7.22335e+06	-2.2854e+07	-1.08033e+08	-4.60223e+07	2.61614e+07	-1.9861e+07	1.23526e+07	-7.04114e+06	5.31147e+06	1.45475e+07	-8.1931e+06	6.35443e+06	2.9647e+07	-1.60319e+07	1.36152e+07	5.4867e+07	-3.14236e+07	2.34434e+07	2.10288e+07	-1.19276e+07	9.10121e+06	2.751e+07
2088	1.20336e+06	-1.01219e+08	-1.44189e+07	-3.85518e+07	-1.52987e+08	9.40595e+06	-8.48429e+07	2.87704e+06	-2.71701e+07	-9.973e+07	0	-9.37796e+07	0	-2.43015e+07	-1.18081e+08	-7.20804e+06	-1.04321e+08	3.4699e+06	-1.9967e+07	-1.28026e+08	0	-9.37796e+07	3.59419e+06	-2.43015e+07	-1.14487e+08	0	-9.37796e+07	7.18081e+06	-2.43015e+07	-1.109e+08	-4.66084e+07	2.64544e+07	-2.0154e+07	1.21479e+07	-6.92542e+06	5.22245e+06	1.37927e+07	-7.70935e+06	6.08333e+06	2.89769e+07	-1.55881e+07	1.33888e+07	5.65636e+07	-3.24275e+07	2.4136e+07	2.02737e+07	-1.14217e+07	8.852e+06	2.67547e+07
2089	524992	-1.02552e+08	-1.4206e+07	-3.97928e+07	-1.56026e+08	9.46021e+06	-8.54867e+07	2.69578e+06	-2.843e+07	-1.01761e+08	0	-9.43102e+07	0	-2.5745e+07	-1.20055e+08	-7.37269e+06	-1.04767e+08	3.31669e+06	-2.15772e+07	-1.30401e+08	0	-9.43102e+07	3.57334e+06	-2.5745e+07	-1.16482e+08	0	-9.43102e+07	7.13915e+06	-2.5745e+07	-1.12916e+08	-4.71675e+07	2.67306e+07	-2.04369e+07	1.17554e+07	-6.68582e+06	5.06959e+06	1.30649e+07	-7.24511e+06	5.81976e+06	2.83066e+07	-1.51477e+07	1.31589e+07	5.8287e+07	-3.34467e+07	2.48403e+07	1.95457e+07	-1.09358e+07	8.60987e+06	2.60265e+07
2090	-79106	-1.03904e+08	-1.39316e+07	-4.09805e+07	-1.58895e+08	9.69123e+06	-8.61255e+07	2.87802e+06	-2.96869e+07	-1.03243e+08	0	-9.48287e+07	0	-2.71848e+07	-1.22014e+08	-7.25735e+06	-1.05174e+08	3.51388e+06	-2.31823e+07	-1.321e+08	0	-9.48287e+07	3.555e+06	-2.71848e+07	-1.18459e+08	0	-9.48287e+07	7.10253e+06	-2.71848e+07	-1.14911e+08	-4.76997e+07	2.69901e+07	-2.07096e+07	1.08705e+07	-6.1183e+06	4.75215e+06	1.23641e+07	-6.80022e+06	5.56389e+06	2.71438e+07	-1.43813e+07	1.27624e+07	6.00374e+07	-3.44811e+07	2.55563e+07	1.88447e+07	-1.04718e+07	8.37293e+06	2.53253e+07
2091	-751352	-1.05172e+08	-1.36592e+07	-4.21664e+07	-1.61749e+08	9.89514e+06	-8.67602e+07	3.06105e+06	-3.09411e+07	-1.04745e+08	0	-9.53363e+07	0	-2.8621e+07	-1.23957e+08	-7.44199e+06	-1.05544e+08	3.70491e+06	-2.47824e+07	-1.34064e+08	0	-9.53363e+07	3.53864e+06	-2.8621e+07	-1.20419e+08	0	-9.53363e+07	7.06987e+06	-2.8621e+07	-1.16887e+08	-4.7757e+07	2.69362e+07	-2.08208e+07	1.06105e+07	-5.96613e+06	4.64438e+06	1.16904e+07	-6.37453e+06	5.31584e+06	2.65548e+07	-1.39972e+07	1.25577e+07	6.18147e+07	-3.55307e+07	2.6284e+07	1.81708e+07	-1.00289e+07	8.14183e+06	2.46512e+07
2092	-1.36332e+06	-1.05172e+08	-1.46669e+07	-4.46486e+07	-1.65851e+08	1.01094e+07	-8.73911e+07	2.89773e+06	-3.21925e+07	-1.06577e+08	0	-9.58337e+07	0	-3.00536e+07	-1.25887e+08	-7.63044e+06	-1.05881e+08	3.54965e+06	-2.63779e+07	-1.3634e+08	0	-9.58337e+07	3.52386e+06	-3.00536e+07	-1.22363e+08	0	-9.58337e+07	7.04035e+06	-3.00536e+07	-1.18847e+08	-4.77874e+07	2.68669e+07	-2.09205e+07	1.03776e+07	-5.83414e+06	4.54343e+06	1.10437e+07	-5.96792e+06	5.07575e+06	2.59656e+07	-1.36161e+07	1.23495e+07	6.3619e+07	-3.65956e+07	2.70234e+07	1.75239e+07	-9.60675e+06	7.91712e+06	2.40041e+07
2093	-911179	-1.05074e+08	-1.56707e+07	-4.71236e+07	-1.68779e+08	1.00828e+07	-8.80937e+07	2.74109e+06	-3.34412e+07	-1.08711e+08	0	-9.63133e+07	0	-3.14867e+07	-1.278e+08	-7.53541e+06	-1.06262e+08	3.40113e+06	-2.79377e+07	-1.38334e+08	0	-9.63133e+07	3.51032e+06	-3.14867e+07	-1.2429e+08	0	-9.63133e+07	7.01333e+06	-3.14867e+07	-1.20787e+08	-5.16799e+07	2.93608e+07	-2.23191e+07	9.65216e+06	-5.37449e+06	4.27767e+06	1.0424e+07	-5.58026e+06	4.84373e+06	2.4884e+07	-1.29088e+07	1.19753e+07	6.54501e+07	-3.76757e+07	2.77745e+07	1.6904e+07	-9.20477e+06	7.69924e+06	2.3384e+07
2094	-387757	-1.049e+08	-1.6661e+07	-4.95813e+07	-1.7153e+08	1.00117e+07	-8.88038e+07	2.93113e+06	-3.46873e+07	-1.10548e+08	0	-9.67834e+07	0	-3.29164e+07	-1.297e+08	-7.4392e+06	-1.06626e+08	3.59236e+06	-2.94933e+07	-1.39966e+08	0	-9.67834e+07	3.49782e+06	-3.29164e+07	-1.26202e+08	0	-9.67834e+07	6.98837e+06	-3.29164e+07	-1.22711e+08	-5.55453e+07	3.18298e+07	-2.37155e+07	9.10261e+06	-5.03167e+06	4.07094e+06	9.81669e+06	-5.20158e+06	4.61511e+06	2.39783e+07	-1.23198e+07	1.16586e+07	6.73082e+07	-3.8771e+07	2.85373e+07	1.62965e+07	-8.81279e+06	7.48372e+06	2.27763e+07
2095	188367	-1.04671e+08	-1.76404e+07	-5.20246e+07	-1.74148e+08	9.9155e+06	-8.95195e+07	2.77773e+06	-3.59309e+07	-1.12757e+08	0	-9.72445e+07	0	-3.43429e+07	-1.31587e+08	-7.61138e+06	-1.06974e+08	3.44022e+06	-3.10447e+07	-1.4219e+08	0	-9.72445e+07	3.48614e+06	-3.43429e+07	-1.28101e+08	0	-9.72445e+07	6.96505e+06	-3.43429e+07	-1.24622e+08	-5.93836e+07	3.42537e+07	-2.51299e+07	9.0995e+06	-5.05354e+06	4.04595e+06	9.23641e+06	-4.84169e+06	4.39472e+06	2.35918e+07	-1.20788e+07	1.15131e+07	6.91932e+07	-3.98814e+07	2.93118e+07	1.57161e+07	-8.44044e+06	7.27562e+06	2.21957e+07
2096	800959	-1.04404e+08	-1.8611e+07	-5.44556e+07	-1.7667e+08	9.79678e+06	-9.02439e+07	2.62349e+06	-3.71721e+07	-1.14996e+08	0	-9.76972e+07	0	-3.57662e+07	-1.33463e+08	-7.50259e+06	-1.07306e+08	3.29427e+06	-3.25922e+07	-1.44106e+08	0	-9.76972e+07	3.47513e+06	-3.57662e+07	-1.29988e+08	0	-9.76972e+07	6.94307e+06	-3.57662e+07	-1.2652e+08	-6.31947e+07	3.66376e+07	-2.65571e+07	8.60395e+06	-4.74911e+06	3.85484e+06	8.68314e+06	-4.50057e+06	4.18257e+06	2.27129e+07	-1.15129e+07	1.12e+07	7.11052e+07	-4.10071e+07	3.0098e+07	1.51626e+07	-8.08753e+06	7.07508e+06	2.16421e+07
2097	1.43567e+06	-1.04116e+08	-1.95743e+07	-5.68761e+07	-1.79131e+08	9.65863e+06	-9.09675e+07	2.81552e+06	-3.84108e+07	-1.16904e+08	0	-9.8142e+07	0	-3.71865e+07	-1.35328e+08	-7.39462e+06	-1.07623e+08	3.48766e+06	-3.41357e+07	-1.45666e+08	0	-9.8142e+07	3.46468e+06	-3.71865e+07	-1.31864e+08	0	-9.8142e+07	6.92221e+06	-3.71865e+07	-1.28406e+08	-6.69787e+07	3.89855e+07	-2.79932e+07	8.13541e+06	-4.46106e+06	3.67434e+06	8.15688e+06	-4.17811e+06	3.97877e+06	2.18883e+07	-1.0983e+07	1.09053e+07	7.3044e+07	-4.2148e+07	3.0896e+07	1.46362e+07	-7.75385e+06	6.88233e+06	2.11155e+07
2098	2.15695e+06	-1.03739e+08	-2.05315e+07	-5.92873e+07	-1.81401e+08	9.60058e+06	-9.16887e+07	2.98079e+06	-3.96472e+07	-1.18755e+08	0	-9.85793e+07	0	-3.86037e+07	-1.37183e+08	-7.55757e+06	-1.07844e+08	3.68146e+06	-3.57106e+07	-1.47431e+08	0	-9.85793e+07	3.45471e+06	-3.86037e+07	-1.33728e+08	0	-9.85793e+07	6.90231e+06	-3.86037e+07	-1.30281e+08	-7.07356e+07	4.13006e+07	-2.9435e+07	8.21326e+06	-4.5366e+06	3.67666e+06	7.65762e+06	-3.87421e+06	3.78342e+06	2.15829e+07	-1.08e+07	1.07829e+07	7.50098e+07	-4.33041e+07	3.17057e+07	1.41368e+07	-7.43921e+06	6.69755e+06	2.06159e+07
2099	2.95534e+06	-1.03283e+08	-2.14837e+07	-6.16904e+07	-1.83502e+08	9.62684e+06	-9.24061e+07	2.7994e+06	-4.08813e+07	-1.20861e+08	0	-9.90095e+07	0	-4.0018e+07	-1.39027e+08	-7.73976e+06	-1.0804e+08	3.53563e+06	-3.72818e+07	-1.49526e+08	0	-9.90095e+07	3.44515e+06	-4.0018e+07	-1.35582e+08	0	-9.90095e+07	6.88322e+06	-4.0018e+07	-1.32144e+08	-7.44653e+07	4.35851e+07	-3.08802e+07	8.21239e+06	-4.55978e+06	3.65261e+06	7.18537e+06	-3.58877e+06	3.5966e+06	2.11683e+07	-1.05455e+07	1.06228e+07	7.70025e+07	-4.44754e+07	3.25271e+07	1.36643e+07	-7.14344e+06	6.52091e+06	2.01433e+07
2100	3.8223e+06	-1.02758e+08	-2.24317e+07	-6.40862e+07	-1.85453e+08	9.83283e+06	-9.31186e+07	2.98159e+06	-4.21133e+07	-1.22417e+08	0	-9.94327e+07	0	-4.14295e+07	-1.40862e+08	-7.6573e+06	-1.08214e+08	3.72628e+06	-3.88494e+07	-1.50994e+08	0	-9.94327e+07	3.43595e+06	-4.14295e+07	-1.37426e+08	0	-9.94327e+07	6.86485e+06	-4.14295e+07	-1.33997e+08	-7.8168e+07	4.58411e+07	-3.23268e+07	7.71914e+06	-4.25393e+06	3.46521e+06	6.74012e+06	-3.3217e+06	3.41842e+06	2.02885e+07	-9.98145e+06	1.03071e+07	7.90221e+07	-4.56619e+07	3.33602e+07	1.32189e+07	-6.8664e+06	6.35253e+06	1.96978e+07
2101	4.75013e+06	-1.02171e+08	-2.33758e+07	-6.64753e+07	-1.87272e+08	1.00145e+07	-9.38254e+07	3.16469e+06	-4.33431e+07	-1.23989e+08	0	-9.98539e+07	0	-4.28382e+07	-1.42692e+08	-7.84237e+06	-1.08369e+08	3.91791e+06	-4.04134e+07	-1.52707e+08	0	-9.98539e+07	3.42707e+06	-4.28382e+07	-1.39265e+08	0	-9.98539e+07	6.84713e+06	-4.28382e+07	-1.35845e+08	-8.18435e+07	4.80701e+07	-3.37734e+07	7.85068e+06	-4.36167e+06	3.48902e+06	6.32186e+06	-3.07291e+06	3.24895e+06	1.99279e+07	-9.76245e+06	1.01655e+07	8.10686e+07	-4.68636e+07	3.42051e+07	1.28005e+07	-6.60798e+06	6.19255e+06	1.92792e+07
2102	5.73189e+06	-1.01532e+08	-2.43167e+07	-6.88582e+07	-1.88975e+08	1.02101e+07	-9.45177e+07	3.00157e+06	-4.32147e+07	-1.24521e+08	0	-1.00261e+08	0	-4.42442e+07	-1.44505e+08	-8.04384e+06	-1.08503e+08	3.77036e+06	-4.19741e+07	-1.5475e+08	0	-1.00261e+08	3.41848e+06	-4.42442e+07	-1.41087e+08	0	-1.00261e+08	6.82998e+06	-4.42442e+07	-1.37675e+08	-8.54919e+07	5.02731e+07	-3.52188e+07	8.0092e+06	-4.48812e+06	3.52108e+06	5.9306e+06	-2.84232e+06	3.08828e+06	1.95943e+07	-9.56373e+06	1.00306e+07	8.31421e+07	-4.80804e+07	3.50617e+07	1.24091e+07	-6.36805e+06	6.04107e+06	1.88876e+07
2103	6.75771e+06	-1.00849e+08	-2.52547e+07	-7.12355e+07	-1.90581e+08	1.01667e+07	-9.52029e+07	2.84509e+06	-4.30901e+07	-1.25281e+08	0	-1.00662e+08	0	-4.56475e+07	-1.46309e+08	-7.97819e+06	-1.08624e+08	3.61554e+06	-4.35314e+07	-1.56518e+08	0	-1.00662e+08	3.41016e+06	-4.56475e+07	-1.42899e+08	0	-1.00662e+08	6.81337e+06	-4.56475e+07	-1.39496e+08	-8.91133e+07	5.24512e+07	-3.66621e+07	7.67535e+06	-4.28558e+06	3.38977e+06	5.56633e+06	-2.62984e+06	2.93649e+06	1.87956e+07	-9.05615e+06	9.73945e+06	8.52425e+07	-4.93125e+07	3.593e+07	1.20447e+07	-6.1465e+06	5.89819e+06	1.85231e+07
2104	7.82187e+06	-1.00128e+08	-2.61901e+07	-7.36075e+07	-1.92104e+08	1.00812e+07	-9.58809e+07	3.03539e+06	-4.298e+07	-1.25744e+08	0	-1.01056e+08	0	-4.70483e+07	-1.48104e+08	-7.87749e+06	-1.08736e+08	3.80755e+06	-4.50854e+07	-1.57892e+08	0	-1.01056e+08	3.40208e+06	-4.70483e+07	-1.44702e+08	0	-1.01056e+08	6.79726e+06	-4.70483e+07	-1.41307e+08	-9.27076e+07	5.46052e+07	-3.81024e+07	7.39573e+06	-4.11799e+06	3.27773e+06	5.22904e+06	-2.4354e+06	2.79364e+06	1.79967e+07	-8.54925e+06	9.44742e+06	8.73698e+07	-5.05598e+07	3.68101e+07	1.17073e+07	-5.94325e+06	5.76401e+06	1.81855e+07
2105	8.91921e+06	-9.93766e+07	-2.71231e+07	-7.59745e+07	-1.93555e+08	9.97207e+06	-9.65521e+07	2.88232e+06	-4.28815e+07	-1.26579e+08	0	-1.01445e+08	0	-4.84467e+07	-1.49891e+08	-8.05783e+06	-1.08841e+08	3.66325e+06	-4.66363e+07	-1.59872e+08	0	-1.01445e+08	3.39425e+06	-4.84467e+07	-1.46497e+08	0	-1.01445e+08	6.78162e+06	-4.84467e+07	-1.4311e+08	-9.62748e+07	5.67356e+07	-3.95392e+07	7.66239e+06	-4.3143e+06	3.34809e+06	4.91874e+06	-2.25893e+06	2.65982e+06	1.77441e+07	-8.40795e+06	9.3361e+06	8.9524e+07	-5.18222e+07	3.77018e+07	1.13968e+07	-5.7582e+06	5.63862e+06	1.78749e+07
2106	1.00451e+07	-9.8598e+07	-2.80538e+07	-7.83368e+07	-1.94944e+08	9.84166e+06	-9.72163e+07	2.72835e+06	-4.27925e+07	-1.27439e+08	0	-1.01828e+08	0	-4.98426e+07	-1.51671e+08	-7.97364e+06	-1.08943e+08	3.51111e+06	-4.81841e+07	-1.6159e+08	0	-1.01828e+08	3.38664e+06	-4.98426e+07	-1.48284e+08	0	-1.01828e+08	6.76643e+06	-4.98426e+07	-1.44904e+08	-9.98149e+07	5.8843e+07	-4.09719e+07	7.43673e+06	-4.1842e+06	3.25253e+06	4.63543e+06	-2.10034e+06	2.53509e+06	1.70264e+07	-7.96021e+06	9.06617e+06	9.17052e+07	-5.30998e+07	3.86053e+07	1.11134e+07	-5.59127e+06	5.5221e+06	1.75913e+07
2107	1.11953e+07	-9.89597e+07	-2.77051e+07	-7.94239e+07	-1.94893e+08	9.69196e+06	-9.78684e+07	2.92071e+06	-4.27113e+07	-1.27967e+08	0	-1.02202e+08	0	-5.12363e+07	-1.53439e+08	-7.85653e+06	-1.09037e+08	3.70537e+06	-4.97289e+07	-1.62917e+08	0	-1.02202e+08	3.37925e+06	-5.12363e+07	-1.50059e+08	0	-1.02202e+08	6.75167e+06	-5.12363e+07	-1.46687e+08	-1.03328e+08	6.09278e+07	-4.24002e+07	7.23804e+06	-4.07015e+06	3.16789e+06	4.37909e+06	-1.95956e+06	2.41953e+06	1.63085e+07	-7.51216e+06	8.7963e+06	9.39133e+07	-5.43927e+07	3.95206e+07	1.08569e+07	-5.44237e+06	5.41454e+06	1.73347e+07
2108	1.12137e+07	-9.95806e+07	-2.736e+07	-8.05121e+07	-1.96239e+08	9.62316e+06	-9.8512e+07	3.08635e+06	-4.26366e+07	-1.28439e+08	0	-1.02572e+08	0	-5.26276e+07	-1.55199e+08	-8.02224e+06	-1.09126e+08	3.90707e+06	-5.12707e+07	-1.64512e+08	0	-1.02572e+08	3.37207e+06	-5.26276e+07	-1.51827e+08	0	-1.02572e+08	6.73733e+06	-5.26276e+07	-1.48462e+08	-1.02969e+08	6.04423e+07	-4.25264e+07	7.5856e+06	-4.31938e+06	3.26622e+06	4.14974e+06	-1.83652e+06	2.31322e+06	1.61368e+07	-7.42892e+06	8.7079e+06	9.61483e+07	-5.57007e+07	4.04475e+07	1.06274e+07	-5.31143e+06	5.31599e+06	1.71051e+07
2109	1.09849e+07	-1.00431e+08	-2.70284e+07	-8.16116e+07	-1.98086e+08	9.63945e+06	-9.91472e+07	2.90531e+06	-4.25674e+07	-1.2917e+08	0	-1.02936e+08	0	-5.40168e+07	-1.56953e+08	-8.22466e+06	-1.09211e+08	3.76212e+06	-5.28098e+07	-1.66483e+08	0	-1.02936e+08	3.36506e+06	-5.40168e+07	-1.53588e+08	0	-1.02936e+08	6.72334e+06	-5.40168e+07	-1.5023e+08	-1.02582e+08	5.99459e+07	-4.26365e+07	7.85445e+06	-4.5159e+06	3.33856e+06	3.94736e+06	-1.73115e+06	2.21621e+06	1.60194e+07	-7.38266e+06	8.63675e+06	9.84102e+07	-5.7024e+07	4.13862e+07	1.04249e+07	-5.19833e+06	5.22659e+06	1.69025e+07
2110	1.05412e+07	-1.01342e+08	-2.67714e+07	-8.27842e+07	-2.00357e+08	9.83654e+06	-9.9774e+07	3.08784e+06	-4.25031e+07	-1.29353e+08	0	-1.03296e+08	0	-5.54039e+07	-1.587e+08	-8.14571e+06	-1.09293e+08	3.95365e+06	-5.43461e+07	-1.67831e+08	0	-1.03296e+08	3.35825e+06	-5.54039e+07	-1.55342e+08	0	-1.03296e+08	6.70975e+06	-5.54039e+07	-1.5199e+08	-1.02169e+08	5.94587e+07	-4.27106e+07	7.63101e+06	-4.38287e+06	3.24814e+06	3.77196e+06	-1.64338e+06	2.12858e+06	1.54097e+07	-7.00802e+06	8.40169e+06	1.00699e+08	-5.83624e+07	4.23366e+07	1.02494e+07	-5.10305e+06	5.14635e+06	1.67268e+07
2111	1.00411e+07	-1.02428e+08	-2.65233e+07	-8.39634e+07	-2.02874e+08	1.00104e+07	-1.00393e+08	3.27134e+06	-4.2443e+07	-1.29554e+08	0	-1.03652e+08	0	-5.67889e+07	-1.60441e+08	-8.33218e+06	-1.09372e+08	4.1532e+06	-5.58797e+07	-1.6943e+08	0	-1.03652e+08	3.35165e+06	-5.67889e+07	-1.57089e+08	0	-1.03652e+08	6.69655e+06	-5.67889e+07	-1.53744e+08	-1.02228e+08	5.93059e+07	-4.2922e+07	8.03222e+06	-4.66294e+06	3.36928e+06	3.62353e+06	-1.57314e+06	2.05039e+06	1.5319e+07	-6.97686e+06	8.34216e+06	1.03015e+08	-5.97161e+07	4.32987e+07	1.01008e+07	-5.02549e+06	5.07535e+06	1.65782e+07
2112	9.36971e+06	-1.03519e+08	-2.62826e+07	-8.51479e+07	-2.0558e+08	1.01992e+07	-9.97584e+07	3.10856e+06	-4.37752e+07	-1.30226e+08	0	-1.03998e+08	0	-5.81719e+07	-1.6217e+08	-8.55245e+06	-1.09444e+08	4.00654e+06	-5.74108e+07	-1.71401e+08	0	-1.03998e+08	3.34523e+06	-5.81719e+07	-1.58825e+08	0	-1.03998e+08	6.68375e+06	-5.81719e+07	-1.55486e+08	-1.0226e+08	5.91518e+07	-4.31079e+07	8.46038e+06	-4.96126e+06	3.49912e+06	3.50207e+06	-1.52036e+06	1.98171e+06	1.52825e+07	-6.98283e+06	8.2997e+06	1.05357e+08	-6.1085e+07	4.42725e+07	9.97927e+06	-4.96559e+06	5.01367e+06	1.64565e+07
2113	8.68873e+06	-1.04602e+08	-2.60482e+07	-8.63367e+07	-2.08298e+08	1.02499e+07	-9.89535e+07	2.95243e+06	-4.51049e+07	-1.30856e+08	0	-1.0434e+08	0	-5.95531e+07	-1.63893e+08	-8.48891e+06	-1.09516e+08	3.8526e+06	-5.89393e+07	-1.73091e+08	0	-1.0434e+08	3.33902e+06	-5.95531e+07	-1.60554e+08	0	-1.0434e+08	6.67133e+06	-5.95531e+07	-1.57222e+08	-1.02264e+08	5.89907e+07	-4.32738e+07	6.30095e+06	-3.54141e+06	2.75954e+06	3.40758e+06	-1.48497e+06	1.92261e+06	1.47538e+07	-6.66064e+06	8.09315e+06	1.07727e+08	-6.24691e+07	4.5258e+07	9.88466e+06	-4.92329e+06	4.96137e+06	1.63617e+07
2114	8.00955e+06	-1.05666e+08	-2.58191e+07	-8.75288e+07	-2.11004e+08	1.02852e+07	-9.79966e+07	3.14308e+06	-4.6421e+07	-1.30989e+08	0	-1.04678e+08	0	-6.09324e+07	-1.6561e+08	-8.38791e+06	-1.09587e+08	4.04551e+06	-6.04654e+07	-1.74395e+08	0	-1.04678e+08	3.33299e+06	-6.09324e+07	-1.62277e+08	0	-1.04678e+08	6.65929e+06	-6.09324e+07	-1.58951e+08	-1.02242e+08	5.88213e+07	-4.3421e+07	4.1958e+06	-2.16198e+06	2.03382e+06	3.34006e+06	-1.46691e+06	1.87315e+06	1.42248e+07	-6.33795e+06	7.88686e+06	1.10124e+08	-6.38684e+07	4.62552e+07	9.81703e+06	-4.89852e+06	4.91851e+06	1.6294e+07
2115	7.34245e+06	-1.06701e+08	-2.55945e+07	-8.87235e+07	-2.13677e+08	1.0469e+07	-9.69034e+07	2.99035e+06	-4.77262e+07	-1.3117e+08	0	-1.05012e+08	0	-6.23099e+07	-1.67322e+08	-8.56868e+06	-1.09658e+08	3.9021e+06	-6.19891e+07	-1.76314e+08	0	-1.05012e+08	3.32715e+06	-6.23099e+07	-1.63995e+08	0	-1.05012e+08	6.64764e+06	-6.23099e+07	-1.60675e+08	-1.02193e+08	5.86421e+07	-4.35511e+07	2.63689e+06	-1.16267e+06	1.47422e+06	3.29951e+06	-1.46612e+06	1.83339e+06	1.4242e+07	-6.37995e+06	7.86208e+06	1.12547e+08	-6.5283e+07	4.7264e+07	9.77637e+06	-4.8912e+06	4.88517e+06	1.62532e+07
2116	6.6967e+06	-1.07699e+08	-2.53739e+07	-8.99205e+07	-2.16297e+08	1.06607e+07	-9.5688e+07	2.83671e+06	-4.90227e+07	-1.31213e+08	0	-1.05343e+08	0	-6.36858e+07	-1.69029e+08	-8.48263e+06	-1.0973e+08	3.75085e+06	-6.35106e+07	-1.77972e+08	0	-1.05343e+08	3.32151e+06	-6.36858e+07	-1.65707e+08	0	-1.05343e+08	6.63635e+06	-6.36858e+07	-1.62393e+08	-1.02117e+08	5.84523e+07	-4.36649e+07	585801	149771	735572	3.28592e+06	-1.48252e+06	1.8034e+06	1.37942e+07	-6.1146e+06	7.67964e+06	1.14997e+08	-6.67128e+07	4.82846e+07	9.76267e+06	-4.90127e+06	4.8614e+06	1.62394e+07
2117	6.0807e+06	-1.08732e+08	-2.5157e+07	-9.11193e+07	-2.18927e+08	1.08591e+07	-9.55808e+07	3.0294e+06	-5.03121e+07	-1.32004e+08	0	-1.05664e+08	0	-6.506e+07	-1.70724e+08	-8.36172e+06	-1.09796e+08	3.946e+06	-6.50299e+07	-1.79242e+08	0	-1.05664e+08	3.31604e+06	-6.506e+07	-1.67408e+08	0	-1.05664e+08	6.62544e+06	-6.506e+07	-1.64099e+08	-1.02014e+08	5.82509e+07	-4.37634e+07	-1.43826e+06	1.43517e+06	-3089.87	3.2993e+06	-1.51607e+06	1.78323e+06	1.33462e+07	-5.8481e+06	7.4981e+06	1.17475e+08	-6.81579e+07	4.93168e+07	9.77594e+06	-4.92867e+06	4.84727e+06	1.62526e+07
2118	5.42479e+06	-1.09794e+08	-2.49433e+07	-9.23197e+07	-2.21632e+08	1.08133e+07	-9.55412e+07	3.19538e+06	-5.15956e+07	-1.33128e+08	0	-1.05982e+08	0	-6.64327e+07	-1.72414e+08	-8.52387e+06	-1.09864e+08	4.14859e+06	-6.6547e+07	-1.80787e+08	0	-1.05982e+08	3.31077e+06	-6.64327e+07	-1.69104e+08	0	-1.05982e+08	6.6149e+06	-6.64327e+07	-1.658e+08	-1.01884e+08	5.80376e+07	-4.38468e+07	-869960	991921	121961	3.33964e+06	-1.56668e+06	1.77295e+06	1.34443e+07	-5.94558e+06	7.49874e+06	1.19979e+08	-6.96182e+07	5.03607e+07	9.81617e+06	-4.97334e+06	4.84284e+06	1.62927e+07
2119	4.73387e+06	-1.10881e+08	-2.47326e+07	-9.35215e+07	-2.24402e+08	1.08147e+07	-9.55609e+07	3.01466e+06	-5.28743e+07	-1.34606e+08	0	-1.06296e+08	0	-6.78039e+07	-1.741e+08	-8.7222e+06	-1.09934e+08	4.00452e+06	-6.80621e+07	-1.82714e+08	0	-1.06296e+08	3.30568e+06	-6.78039e+07	-1.70794e+08	0	-1.06296e+08	6.60473e+06	-6.78039e+07	-1.67495e+08	-1.01728e+08	5.7812e+07	-4.39157e+07	-380368	599380	219012	3.40693e+06	-1.63431e+06	1.77263e+06	1.35966e+07	-6.07924e+06	7.5174e+06	1.2251e+08	-7.10938e+07	5.14162e+07	9.88337e+06	-5.03521e+06	4.84816e+06	1.63598e+07
2120	4.01242e+06	-1.11989e+08	-2.45247e+07	-9.47246e+07	-2.27226e+08	1.08137e+07	-9.56334e+07	3.19751e+06	-5.41489e+07	-1.35771e+08	0	-1.06607e+08	0	-6.91736e+07	-1.75781e+08	-8.63759e+06	-1.10006e+08	4.19694e+06	-6.95752e+07	-1.84022e+08	0	-1.06607e+08	3.30077e+06	-6.91736e+07	-1.7248e+08	0	-1.06607e+08	6.59492e+06	-6.91736e+07	-1.69186e+08	-1.01544e+08	5.75736e+07	-4.39704e+07	-382996	545930	162933	3.50119e+06	-1.71889e+06	1.78231e+06	1.32568e+07	-5.88374e+06	7.37301e+06	1.25068e+08	-7.25847e+07	5.24834e+07	9.97753e+06	-5.11422e+06	4.86332e+06	1.64539e+07
2121	3.2645e+06	-1.13114e+08	-2.43085e+07	-9.59289e+07	-2.30087e+08	1.07502e+07	-9.57534e+07	3.28834e+06	-5.45842e+07	-1.36299e+08	0	-1.06915e+08	0	-7.0542e+07	-1.77457e+08	-8.81898e+06	-1.10079e+08	4.2898e+06	-7.10865e+07	-1.85695e+08	0	-1.06915e+08	3.24092e+06	-7.0542e+07	-1.74216e+08	0	-1.06915e+08	6.51979e+06	-7.0542e+07	-1.70937e+08	-1.01333e+08	5.72074e+07	-4.4126e+07	238913	276250	515163	3.62241e+06	-1.77714e+06	1.84527e+06	1.34358e+07	-5.95286e+06	7.48291e+06	1.27653e+08	-7.30801e+07	5.4573e+07	1.00987e+07	-5.15568e+06	4.94298e+06	1.65749e+07
2122	2.49378e+06	-1.14248e+08	-2.4095e+07	-9.71344e+07	-2.32983e+08	1.06665e+07	-9.59165e+07	3.19107e+06	-5.50125e+07	-1.37071e+08	0	-1.07198e+08	0	-7.19361e+07	-1.79134e+08	-9.03388e+06	-1.10149e+08	4.1945e+06	-7.25959e+07	-1.87584e+08	0	-1.07198e+08	3.181e+06	-7.19361e+07	-1.75953e+08	0	-1.07198e+08	6.44476e+06	-7.19361e+07	-1.72689e+08	-1.01096e+08	5.68367e+07	-4.42591e+07	887764	3598.14	891362	3.77059e+06	-1.84377e+06	1.92681e+06	1.3669e+07	-6.04149e+06	7.62748e+06	1.30265e+08	-7.3578e+07	5.6687e+07	1.02467e+07	-5.20571e+06	5.04103e+06	1.67229e+07
	Marginal domestic supply impact (HWP - existing forest + Aff_lo + BL)																														Marginal import impact - demand for IRW met
	50_35 + Aff35_lo					50_45 + Aff45_lo					50_50 + Aff50_lo					50_55 + Aff55_lo					15%YC12 + Aff50_lo					30%YC12 + Aff50_lo					50_35 + Aff35_lo			50_45 + Aff45_lo			50_50 + Aff50_lo			50_55 + Aff55_lo			Reference			15%YC12+Aff50_lo			30%YC12+Aff50_lo
	Ecosystem C		HWP		Total	Ecosystem C		HWP		Total	Ecosystem C		HWP		Total	Ecosystem C		HWP		Total	Ecosystem C		HWP		Total	Ecosystem C		HWP		Total	Ecosystem C	HWP	Total	Ecosystem C	HWP	Total	Ecosystem C	HWP	Total	Ecosystem C	HWP	Total	Ecosystem C	HWP	Total	Ecosystem C	HWP	Total	Ecosystem C
	Existing forest	New forest	Existing forest	New forest		Existing forest	New forest	Existing forest	New forest		Existing forest	New forest	Existing forest	New forest		Existing forest	New forest	Existing forest	New forest		Existing forest	New forest	Existing forest	New forest		Existing forest	New forest	Existing forest	New forest
2023	0	-597398	0	0	-597398	267411	-595531	303742	0	-24378.2	0	-595531	0	0	-595531	0	-595531	303742	0	-291789	419867	-595531	0	0	-175664	839735	-595531	0	0	244203	0	0	0	0	0	0	-6.05686e-11	0	-6.05686e-11	-4.13283e-10	2.69843e-10	-1.4344e-10	As above			0	0	0	0
2024	-6736.99	-1.20374e+06	0	0	-1.21047e+06	556483	-1.19539e+06	298641	0	-340260	0	-1.19539e+06	0	0	-1.19539e+06	-273429	-1.19539e+06	298641	0	-1.17017e+06	825729	-1.19539e+06	0	0	-369656	1.65146e+06	-1.19539e+06	0	0	456073	28893.4	-17577.2	11316.2	528183	-321319	206864	28893.4	-17577.2	11316.2	528183	-321319	206864				28893.4	-17577.2	11316.2	28893.4
2025	-23742.5	-1.82392e+06	0	0	-1.84766e+06	862466	-1.80221e+06	291102	0	-648645	0	-1.80221e+06	0	0	-1.80221e+06	-301540	-1.80221e+06	291102	0	-1.81265e+06	1.22052e+06	-1.80221e+06	0	0	-581688	2.44105e+06	-1.80221e+06	0	0	638836	84707.5	-52850.3	31857.2	561149	-351492	209657	84707.5	-52850.3	31857.2	561149	-351492	209657				84707.5	-52850.3	31857.2	84707.5
2026	-54067	-2.46247e+06	0	0	-2.51654e+06	1.18129e+06	-2.41861e+06	595115	0	-642210	0	-2.41861e+06	0	0	-2.41861e+06	-325277	-2.41861e+06	595115	0	-2.14877e+06	1.60683e+06	-2.41861e+06	0	0	-811777	3.21367e+06	-2.41861e+06	0	0	795057	167442	-105799	61642.9	626984	-396901	230083	167442	-105799	61642.9	626984	-396901	230083				167442	-105799	61642.9	167442
2027	-100329	-3.1236e+06	0	0	-3.22393e+06	1.50977e+06	-3.04715e+06	584932	0	-952442	0	-3.04715e+06	0	0	-3.04715e+06	-623235	-3.04715e+06	584932	0	-3.08545e+06	1.98695e+06	-3.04715e+06	0	0	-1.0602e+06	3.9739e+06	-3.04715e+06	0	0	926755	277098	-176443	100655	1.21223e+06	-771558	440669	277098	-176443	100655	1.21223e+06	-771558	440669				277098	-176443	100655	277098
2028	-164733	-3.81124e+06	0	0	-3.97597e+06	1.60724e+06	-3.69036e+06	569096	0	-1.51403e+06	0	-3.69036e+06	0	0	-3.69036e+06	-668048	-3.69036e+06	569096	0	-3.78931e+06	2.36293e+06	-3.69036e+06	0	0	-1.32743e+06	4.72586e+06	-3.69036e+06	0	0	1.0355e+06	413674	-263183	150492	1.32389e+06	-844495	479394	413674	-263183	150492	1.32389e+06	-844495	479394				413674	-263183	150492	413674
2029	-249084	-4.52901e+06	0	0	-4.77809e+06	1.68858e+06	-4.35076e+06	869109	0	-1.79307e+06	0	-4.35076e+06	0	0	-4.35076e+06	-705614	-4.35076e+06	869109	0	-4.18726e+06	2.73662e+06	-4.35076e+06	0	0	-1.61414e+06	5.47323e+06	-4.35076e+06	0	0	1.12248e+06	577171	-367076	210096	1.46388e+06	-932552	531326	577171	-367076	210096	1.46388e+06	-932552	531326				577171	-367076	210096	577171
2030	-354807	-5.28028e+06	0	0	-5.63508e+06	1.75575e+06	-5.03081e+06	849121	0	-2.42593e+06	0	-5.03081e+06	0	0	-5.03081e+06	-1.01981e+06	-5.03081e+06	849121	0	-5.20149e+06	3.10968e+06	-5.03081e+06	-1073.43	0	-1.9222e+06	6.21937e+06	-5.03081e+06	-1073.43	0	1.18749e+06	767589	-487320	280269	2.12575e+06	-1.35103e+06	774713	767589	-487320	280269	2.12575e+06	-1.35103e+06	774713				767589	-487320	280269	767589
2031	-482969	-6.06813e+06	0	0	-6.5511e+06	1.81033e+06	-5.73294e+06	827254	0	-3.09536e+06	0	-5.73294e+06	0	0	-5.73294e+06	-1.07394e+06	-5.73294e+06	827254	0	-5.97963e+06	3.48364e+06	-5.73294e+06	-2188.23	0	-2.25149e+06	6.96729e+06	-5.73294e+06	-2188.23	0	1.23216e+06	984927	-624545	360383	2.31088e+06	-1.46827e+06	842613	984927	-624545	360383	2.31088e+06	-1.46827e+06	842613				984927	-624545	360383	984927
2032	-634319	-6.89541e+06	0	0	-7.52973e+06	1.85358e+06	-6.45952e+06	1.12564e+06	0	-3.4803e+06	0	-6.45952e+06	0	0	-6.45952e+06	-1.1187e+06	-6.45952e+06	1.12564e+06	0	-6.45258e+06	3.85986e+06	-6.45952e+06	-2188.23	0	-2.60185e+06	7.71971e+06	-6.45952e+06	-2188.23	0	1.258e+06	1.22919e+06	-778745	450441	2.52358e+06	-1.6006e+06	922973	1.22919e+06	-778745	450441	2.52358e+06	-1.6006e+06	922973				1.22919e+06	-778745	450441	1.22919e+06
2033	-809318	-7.76471e+06	0	0	-8.57403e+06	2.15397e+06	-7.21283e+06	1.39752e+06	0	-3.66134e+06	0	-7.21283e+06	0	0	-7.21283e+06	-1.44309e+06	-7.21283e+06	1.39752e+06	0	-7.25841e+06	4.23955e+06	-7.21283e+06	-2188.23	0	-2.97548e+06	8.47909e+06	-7.21283e+06	-2188.23	0	1.26407e+06	1.50037e+06	-947941	552425	3.26446e+06	-2.06585e+06	1.1986e+06	1.50037e+06	-947941	552425	3.26446e+06	-2.06585e+06	1.1986e+06				1.50037e+06	-947941	552425	1.50037e+06
2034	-1.00818e+06	-8.67838e+06	0	0	-9.68656e+06	2.46666e+06	-7.9951e+06	1.36028e+06	0	-4.16817e+06	0	-7.9951e+06	0	0	-7.9951e+06	-1.77448e+06	-7.9951e+06	1.36028e+06	0	-8.40931e+06	4.62381e+06	-7.9951e+06	-2188.23	0	-3.37348e+06	9.24762e+06	-7.9951e+06	-2188.23	0	1.25033e+06	1.79847e+06	-1.13373e+06	664738	3.99301e+06	-2.52352e+06	1.46949e+06	1.79847e+06	-1.13373e+06	664738	3.99301e+06	-2.52352e+06	1.46949e+06				1.79847e+06	-1.13373e+06	664738	1.79847e+06
2035	-1.2309e+06	-9.63858e+06	0	0	-1.08695e+07	2.78765e+06	-8.80845e+06	1.64619e+06	0	-4.3746e+06	0	-8.80845e+06	0	0	-8.80845e+06	-1.84949e+06	-8.80845e+06	1.64619e+06	0	-9.01175e+06	5.01363e+06	-8.80845e+06	-2188.23	0	-3.79701e+06	1.00273e+07	-8.80845e+06	-2188.23	0	1.21662e+06	2.12349e+06	-1.33609e+06	787400	4.26646e+06	-2.68864e+06	1.57783e+06	2.12349e+06	-1.33609e+06	787400	4.26646e+06	-2.68864e+06	1.57783e+06				2.12349e+06	-1.33609e+06	787400	2.12349e+06
2036	-1.47729e+06	-1.06472e+07	0	0	-1.21245e+07	3.11357e+06	-9.6549e+06	1.90999e+06	0	-4.63134e+06	0	-9.6549e+06	0	0	-9.6549e+06	-2.20318e+06	-9.6549e+06	1.90999e+06	0	-9.94809e+06	5.40987e+06	-9.6549e+06	-2188.23	0	-4.24722e+06	1.08197e+07	-9.6549e+06	-2188.23	0	1.16265e+06	2.47543e+06	-1.555e+06	920429	5.0757e+06	-3.19347e+06	1.88224e+06	2.47543e+06	-1.555e+06	920429	5.0757e+06	-3.19347e+06	1.88224e+06				2.47543e+06	-1.555e+06	920429	2.47543e+06
2037	-1.74702e+06	-1.17061e+07	0	0	-1.34531e+07	3.44184e+06	-1.05364e+07	1.8594e+06	0	-5.23514e+06	0	-1.05364e+07	0	0	-1.05364e+07	-2.55863e+06	-1.05364e+07	1.8594e+06	0	-1.12356e+07	5.81329e+06	-1.05364e+07	-2188.23	0	-4.72528e+06	1.16266e+07	-1.05364e+07	-2188.23	0	1.088e+06	2.85429e+06	-1.79046e+06	1.06384e+06	5.87503e+06	-3.69271e+06	2.18231e+06	2.85429e+06	-1.79046e+06	1.06384e+06	5.87503e+06	-3.69271e+06	2.18231e+06				2.85429e+06	-1.79046e+06	1.06384e+06	2.85429e+06
2038	-2.0396e+06	-1.28167e+07	0	0	-1.48563e+07	3.53232e+06	-1.14547e+07	1.80823e+06	0	-6.11417e+06	0	-1.14547e+07	0	0	-1.14547e+07	-2.64852e+06	-1.14547e+07	1.80823e+06	0	-1.2295e+07	5.80469e+06	-1.14547e+07	-2188.23	0	-5.65222e+06	1.16094e+07	-1.14547e+07	-2188.23	0	152470	3.26008e+06	-2.04244e+06	1.21763e+06	6.21135e+06	-3.89411e+06	2.31723e+06	3.26008e+06	-2.04244e+06	1.21763e+06	6.21135e+06	-3.89411e+06	2.31723e+06				3.26008e+06	-2.04244e+06	1.21763e+06	3.26008e+06
2039	-2.45827e+06	-1.40334e+07	0	0	-1.64916e+07	3.60043e+06	-1.24116e+07	2.07179e+06	0	-6.73941e+06	0	-1.24116e+07	0	0	-1.24116e+07	-2.72013e+06	-1.24116e+07	2.07179e+06	0	-1.306e+07	5.81853e+06	-1.24116e+07	-2188.23	0	-6.59529e+06	1.16371e+07	-1.24116e+07	-2188.23	0	-776755	3.69278e+06	-2.31095e+06	1.38183e+06	6.57488e+06	-4.11145e+06	2.46343e+06	3.69278e+06	-2.31095e+06	1.38183e+06	6.57488e+06	-4.11145e+06	2.46343e+06				3.69278e+06	-2.31095e+06	1.38183e+06	3.69278e+06
2040	-2.98515e+06	-1.52911e+07	-67835.4	-28090.8	-1.83722e+07	3.64856e+06	-1.34087e+07	2.01776e+06	0	-7.74238e+06	0	-1.34087e+07	0	0	-1.34087e+07	-3.05849e+06	-1.34087e+07	2.01776e+06	0	-1.44494e+07	5.85237e+06	-1.34087e+07	-3320.37	0	-7.55966e+06	1.17047e+07	-1.34087e+07	-3320.37	0	-1.70728e+06	4.15241e+06	-2.59396e+06	1.55845e+06	7.45471e+06	-4.65625e+06	2.79845e+06	4.15241e+06	-2.59396e+06	1.55845e+06	7.45471e+06	-4.65625e+06	2.79845e+06				4.15241e+06	-2.59396e+06	1.55845e+06	4.15241e+06
2041	-3.47445e+06	-1.66411e+07	-135996	-56331.2	-2.03078e+07	3.67872e+06	-1.44474e+07	1.96259e+06	0	-8.80613e+06	0	-1.44474e+07	0	0	-1.44474e+07	-3.12785e+06	-1.44474e+07	1.96259e+06	0	-1.56127e+07	5.90405e+06	-1.44474e+07	-4474.17	0	-8.54786e+06	1.18081e+07	-1.44474e+07	-4474.17	0	-2.64381e+06	4.28933e+06	-2.67091e+06	1.61842e+06	7.86321e+06	-4.90159e+06	2.96162e+06	4.63895e+06	-2.89332e+06	1.74563e+06	7.86321e+06	-4.90159e+06	2.96162e+06				4.63895e+06	-2.89332e+06	1.74563e+06	4.63895e+06
2042	-4.0515e+06	-1.80835e+07	-204493	-84060.2	-2.24236e+07	3.69259e+06	-1.55292e+07	2.22604e+06	0	-9.61057e+06	0	-1.55292e+07	0	0	-1.55292e+07	-3.17971e+06	-1.55292e+07	2.22604e+06	0	-1.64829e+07	5.97163e+06	-1.55292e+07	-4474.17	0	-9.56204e+06	1.19433e+07	-1.55292e+07	-4474.17	0	-3.59041e+06	4.45345e+06	-2.76472e+06	1.68873e+06	8.29884e+06	-5.16213e+06	3.13671e+06	5.15242e+06	-3.20904e+06	1.94338e+06	8.29884e+06	-5.16213e+06	3.13671e+06				5.15242e+06	-3.20904e+06	1.94338e+06	5.15242e+06
2043	-4.56411e+06	-1.95401e+07	-235511	-111702	-2.44514e+07	3.959e+06	-1.66176e+07	2.43445e+06	-16629.2	-1.02408e+07	0	-1.66176e+07	0	-16629.2	-1.66342e+07	-3.50378e+06	-1.66176e+07	2.46336e+06	-16629.2	-1.76746e+07	6.05334e+06	-1.66176e+07	-469.821	-16629.2	-1.05813e+07	1.21067e+07	-1.66176e+07	-469.821	-16629.2	-4.528e+06	4.64472e+06	-2.87427e+06	1.77045e+06	9.25922e+06	-5.75189e+06	3.50733e+06	5.69281e+06	-3.53756e+06	2.15524e+06	9.25922e+06	-5.75189e+06	3.50733e+06				5.69281e+06	-3.53756e+06	2.15524e+06	5.69281e+06
2044	-5.09301e+06	-2.10101e+07	-266642	-139430	-2.65092e+07	4.31132e+06	-1.77457e+07	2.33554e+06	-33303.9	-1.11322e+07	0	-1.77457e+07	0	-33303.9	-1.7779e+07	-3.82802e+06	-1.77457e+07	2.4009e+06	-33303.9	-1.92061e+07	6.1309e+06	-1.77457e+07	7710.8	-33303.9	-1.16404e+07	1.22618e+07	-1.77457e+07	15880.5	-33303.9	-5.50134e+06	4.98524e+06	-3.07953e+06	1.90572e+06	1.00261e+07	-6.21795e+06	3.80815e+06	6.18434e+06	-3.83386e+06	2.35047e+06	1.01323e+07	-6.28551e+06	3.84679e+06				6.21434e+06	-3.85295e+06	2.36139e+06	6.24434e+06
2045	-5.56397e+06	-2.2493e+07	-297890	-167249	-2.85221e+07	4.69092e+06	-1.89154e+07	2.57959e+06	-50026.5	-1.16949e+07	0	-1.89154e+07	0	-50026.5	-1.89654e+07	-3.90639e+06	-1.89154e+07	2.65259e+06	-50026.5	-2.02192e+07	6.21803e+06	-1.89154e+07	15914.4	-50026.5	-1.27314e+07	1.24361e+07	-1.89154e+07	32276	-50026.5	-6.49704e+06	5.35279e+06	-3.30215e+06	2.05065e+06	1.03407e+07	-6.39312e+06	3.94758e+06	6.70283e+06	-4.14629e+06	2.55654e+06	1.05804e+07	-6.54544e+06	4.03496e+06				6.76282e+06	-4.18441e+06	2.57841e+06	6.82281e+06
2046	-5.97287e+06	-2.39882e+07	-329260	-195164	-3.04855e+07	5.03209e+06	-2.0128e+07	2.80155e+06	-66799.6	-1.23612e+07	0	-2.0128e+07	0	-66799.6	-2.01948e+07	-4.24338e+06	-2.0128e+07	2.88222e+06	-66799.6	-2.1556e+07	6.31345e+06	-2.0128e+07	24142.1	-66799.6	-1.38572e+07	1.26269e+07	-2.0128e+07	48719.3	-66799.6	-7.5192e+06	5.74735e+06	-3.54118e+06	2.20617e+06	1.12676e+07	-6.95728e+06	4.31027e+06	7.24828e+06	-4.47521e+06	2.77307e+06	1.15345e+07	-7.12597e+06	4.40856e+06				7.33824e+06	-4.53214e+06	2.80611e+06	7.42821e+06
2047	-6.31614e+06	-2.54951e+07	-360755	-223177	-3.23952e+07	5.37186e+06	-2.1385e+07	2.71088e+06	-83625.5	-1.33858e+07	0	-2.1385e+07	0	-83625.5	-2.14686e+07	-4.57652e+06	-2.1385e+07	2.8067e+06	-83625.5	-2.32384e+07	6.41592e+06	-2.1385e+07	32395.2	-83625.5	-1.50203e+07	1.28318e+07	-2.1385e+07	65212.8	-83625.5	-8.57154e+06	6.16891e+06	-3.79657e+06	2.37234e+06	1.21849e+07	-7.51619e+06	4.66875e+06	7.82069e+06	-4.8205e+06	3.00019e+06	1.24792e+07	-7.70067e+06	4.77854e+06				7.94061e+06	-4.89607e+06	3.04454e+06	8.06053e+06
2048	-6.66795e+06	-2.70538e+07	-392379	-251292	-3.43654e+07	5.47034e+06	-2.26872e+07	2.62727e+06	-100507	-1.46901e+07	0	-2.26872e+07	0	-100507	-2.27877e+07	-4.65572e+06	-2.26872e+07	2.72338e+06	-100507	-2.47201e+07	6.52429e+06	-2.26872e+07	40674.8	-100507	-1.62228e+07	1.30486e+07	-2.26872e+07	81758.8	-100507	-9.65741e+06	6.61746e+06	-4.06824e+06	2.54922e+06	1.26413e+07	-7.77871e+06	4.86257e+06	8.42005e+06	-5.18207e+06	3.23798e+06	1.29902e+07	-7.9965e+06	4.99367e+06				8.56991e+06	-5.27613e+06	3.29379e+06	8.71978e+06
2049	-7.0277e+06	-2.86645e+07	-424135	-279514	-3.63959e+07	5.52642e+06	-2.40357e+07	2.85678e+06	-117446	-1.57699e+07	0	-2.40357e+07	0	-117446	-2.41531e+07	-4.69768e+06	-2.40357e+07	2.9532e+06	-117446	-2.58976e+07	6.63747e+06	-2.40357e+07	48982.2	-117446	-1.74667e+07	1.32749e+07	-2.40357e+07	98359.6	-117446	-1.07798e+07	7.09299e+06	-4.35615e+06	2.73685e+06	1.3152e+07	-8.07443e+06	5.07762e+06	9.04636e+06	-5.55982e+06	3.48653e+06	1.35009e+07	-8.29071e+06	5.21015e+06				9.22616e+06	-5.67227e+06	3.55389e+06	9.40596e+06
2050	-7.39495e+06	-3.03278e+07	-453408	-307844	-3.8484e+07	5.55701e+06	-2.5431e+07	2.77144e+06	-134444	-1.7237e+07	0	-2.5431e+07	0	-134444	-2.55655e+07	-5.0018e+06	-2.5431e+07	2.875e+06	-134444	-2.76923e+07	6.75446e+06	-2.5431e+07	53567.1	-134444	-1.87574e+07	1.35089e+07	-2.5431e+07	111266	-134444	-1.19453e+07	7.5955e+06	-4.65047e+06	2.94503e+06	1.41776e+07	-8.67973e+06	5.49785e+06	9.69961e+06	-5.94105e+06	3.75856e+06	1.45263e+07	-8.89439e+06	5.63194e+06				9.90933e+06	-6.07126e+06	3.83807e+06	1.01191e+07
2051	-7.7695e+06	-3.20438e+07	-482780	-336288	-4.06324e+07	5.56465e+06	-2.68737e+07	2.68514e+06	-151505	-1.87754e+07	0	-2.68737e+07	0	-151505	-2.70252e+07	-5.04956e+06	-2.68737e+07	2.78893e+06	-151505	-2.92858e+07	6.87426e+06	-2.68737e+07	58133.5	-151505	-2.00928e+07	1.37485e+07	-2.68737e+07	124184	-151505	-1.31525e+07	8.12498e+06	-4.96039e+06	3.16459e+06	1.47333e+07	-8.99237e+06	5.7409e+06	1.03798e+07	-6.33775e+06	4.04204e+06	1.51093e+07	-9.22265e+06	5.88662e+06				1.06194e+07	-6.48565e+06	4.13379e+06	1.08591e+07
2052	-8.14678e+06	-3.38167e+07	-512255	-362548	-4.28382e+07	5.55148e+06	-2.837e+07	2.88268e+06	-167300	-2.01032e+07	0	-2.837e+07	0	-167300	-2.85373e+07	-5.06181e+06	-2.837e+07	3.01365e+06	-167300	-3.05855e+07	6.99826e+06	-2.837e+07	65882.4	-167300	-2.14732e+07	1.39965e+07	-2.837e+07	139672	-167300	-1.44011e+07	8.68142e+06	-5.28585e+06	3.39557e+06	1.5316e+07	-9.31931e+06	5.99667e+06	1.10869e+07	-6.74989e+06	4.33704e+06	1.56919e+07	-9.54838e+06	6.14355e+06				1.13565e+07	-6.91538e+06	4.4411e+06	1.1626e+07
2053	-8.53109e+06	-3.56997e+07	-541837	-388891	-4.51615e+07	5.78676e+06	-2.99716e+07	3.05692e+06	-183139	-2.1311e+07	0	-2.99716e+07	0	-183139	-3.01547e+07	-5.34173e+06	-2.99716e+07	3.22206e+06	-183139	-3.22744e+07	7.12172e+06	-2.99716e+07	73652.9	-183139	-2.29593e+07	1.42434e+07	-2.99716e+07	155202	-183139	-1.57561e+07	9.26483e+06	-5.62684e+06	3.63799e+06	1.63163e+07	-9.9064e+06	6.40989e+06	1.1821e+07	-7.1774e+06	4.6436e+06	1.67982e+07	-1.02002e+07	6.59798e+06				1.21205e+07	-7.36043e+06	4.76002e+06	1.24199e+07
2054	-8.92299e+06	-3.76061e+07	-571529	-415322	-4.75159e+07	6.10334e+06	-3.15912e+07	2.95131e+06	-199025	-2.27356e+07	0	-3.15912e+07	0	-199025	-3.17902e+07	-5.63691e+06	-3.15912e+07	3.1307e+06	-199025	-3.42964e+07	7.24374e+06	-3.15912e+07	81445.7	-199025	-2.4465e+07	1.44875e+07	-3.15912e+07	170776	-199025	-1.7132e+07	9.87519e+06	-5.9833e+06	3.89189e+06	1.73053e+07	-1.04857e+07	6.81958e+06	1.2582e+07	-7.62026e+06	4.96174e+06	1.79204e+07	-1.08611e+07	7.05926e+06				1.29114e+07	-7.82077e+06	5.09059e+06	1.32407e+07
2055	-9.32297e+06	-3.9569e+07	-601334	-441842	-4.99352e+07	6.44448e+06	-3.32621e+07	3.15953e+06	-214960	-2.3873e+07	0	-3.32621e+07	0	-214960	-3.3477e+07	-5.66915e+06	-3.32621e+07	3.34627e+06	-214960	-3.57999e+07	7.36355e+06	-3.32621e+07	89262	-214960	-2.60242e+07	1.47271e+07	-3.32621e+07	186397	-214960	-1.85636e+07	1.05125e+07	-6.35522e+06	4.15729e+06	1.79216e+07	-1.08302e+07	7.09139e+06	1.33699e+07	-8.07843e+06	5.29151e+06	1.85912e+07	-1.12376e+07	7.35363e+06				1.37292e+07	-8.29636e+06	5.43283e+06	1.40884e+07
2056	-9.73151e+06	-4.15885e+07	-631255	-468456	-5.24198e+07	6.74486e+06	-3.4984e+07	3.34627e+06	-230945	-2.51239e+07	0	-3.4984e+07	0	-230945	-3.5215e+07	-5.95632e+06	-3.4984e+07	3.54734e+06	-230945	-3.7624e+07	7.48055e+06	-3.4984e+07	97102.8	-230945	-2.76373e+07	1.49611e+07	-3.4984e+07	202066	-230945	-2.00518e+07	1.11768e+07	-6.74256e+06	4.43421e+06	1.90703e+07	-1.15042e+07	7.56609e+06	1.41848e+07	-8.55189e+06	5.63293e+06	1.97671e+07	-1.1926e+07	7.84111e+06				1.4574e+07	-8.78719e+06	5.78676e+06	1.49631e+07
2057	-1.01491e+07	-4.3083e+07	-1.86369e+06	-1.09318e+06	-5.61889e+07	7.04272e+06	-3.67568e+07	3.2349e+06	-246984	-2.67262e+07	0	-3.67568e+07	0	-246984	-3.70038e+07	-6.25553e+06	-3.67568e+07	3.4434e+06	-246984	-3.9816e+07	7.59242e+06	-3.67568e+07	104969	-246984	-2.93064e+07	1.51848e+07	-3.67568e+07	217786	-246984	-2.16012e+07	1.1868e+07	-7.14529e+06	4.72269e+06	2.02097e+07	-1.21719e+07	8.03774e+06	1.50266e+07	-9.0406e+06	5.98602e+06	2.0961e+07	-1.26252e+07	8.33582e+06				1.54456e+07	-9.29323e+06	6.15241e+06	1.58647e+07
2058	-9.42738e+06	-4.45478e+07	-3.09172e+06	-1.71575e+06	-5.87826e+07	7.09688e+06	-3.85784e+07	3.12328e+06	-263077	-2.86213e+07	0	-3.85784e+07	0	-263077	-3.88414e+07	-6.28449e+06	-3.85784e+07	3.33231e+06	-263077	-4.17936e+07	7.70045e+06	-3.85784e+07	112862	-263077	-3.10281e+07	1.54009e+07	-3.85784e+07	233558	-263077	-2.3207e+07	9.69278e+06	-5.76299e+06	3.92979e+06	2.09161e+07	-1.25668e+07	8.34931e+06	1.58954e+07	-9.54455e+06	6.35081e+06	2.16946e+07	-1.30346e+07	8.66001e+06				1.63443e+07	-9.81447e+06	6.52979e+06	1.67931e+07
2059	-8.55866e+06	-4.59929e+07	-4.30548e+06	-2.33127e+06	-6.11884e+07	7.10638e+06	-4.04479e+07	3.31734e+06	-279226	-3.03034e+07	0	-4.04479e+07	0	-279226	-4.07272e+07	-6.27393e+06	-4.04479e+07	3.52692e+06	-279226	-4.34742e+07	7.82116e+06	-4.04479e+07	120781	-279226	-3.27852e+07	1.56423e+07	-4.04479e+07	249384	-279226	-2.48355e+07	7.54515e+06	-4.4028e+06	3.14235e+06	2.16495e+07	-1.29765e+07	8.673e+06	1.6791e+07	-1.00637e+07	6.72731e+06	2.24279e+07	-1.34419e+07	8.98604e+06				1.72698e+07	-1.03509e+07	6.91893e+06	1.77486e+07
2060	-7.56143e+06	-4.74269e+07	-5.50765e+06	-2.94106e+06	-6.3437e+07	7.08903e+06	-4.23645e+07	3.20354e+06	-295434	-3.23674e+07	0	-4.23645e+07	0	-295434	-4.26599e+07	-6.52529e+06	-4.23645e+07	3.42065e+06	-295434	-4.57646e+07	7.93919e+06	-4.23645e+07	121118	-295434	-3.45996e+07	1.58784e+07	-4.23645e+07	250042	-295434	-2.65315e+07	5.42505e+06	-3.07951e+06	2.34554e+06	2.28969e+07	-1.37068e+07	9.1901e+06	1.77136e+07	-1.05981e+07	7.11556e+06	2.36753e+07	-1.417e+07	9.50528e+06				1.81923e+07	-1.08838e+07	7.30854e+06	1.86711e+07
2061	-6.45183e+06	-4.88198e+07	-6.70035e+06	-3.54618e+06	-6.55182e+07	7.04749e+06	-4.42902e+07	3.08888e+06	-311702	-3.44655e+07	0	-4.42902e+07	0	-311702	-4.46019e+07	-6.51883e+06	-4.42902e+07	3.30661e+06	-311702	-4.78141e+07	8.05441e+06	-4.42902e+07	121471	-311702	-3.6426e+07	1.61088e+07	-4.42902e+07	250735	-311702	-2.82423e+07	3.33243e+06	-1.78905e+06	1.54338e+06	2.36752e+07	-1.41443e+07	9.53086e+06	1.86632e+07	-1.11476e+07	7.51555e+06	2.44808e+07	-1.46226e+07	9.85819e+06				1.91418e+07	-1.1432e+07	7.70987e+06	1.96205e+07
2062	-5.24409e+06	-5.02107e+07	-7.88518e+06	-4.14744e+06	-6.74874e+07	6.98405e+06	-4.62567e+07	3.28511e+06	-328032	-3.63156e+07	0	-4.62567e+07	0	-328032	-4.65848e+07	-6.47542e+06	-4.62567e+07	3.50348e+06	-328032	-4.95567e+07	8.16674e+06	-4.62567e+07	121842	-328032	-3.82962e+07	1.63335e+07	-4.62567e+07	251461	-328032	-2.99998e+07	1.26725e+06	-528238	739011	2.44804e+07	-1.4596e+07	9.88445e+06	1.96396e+07	-1.17123e+07	7.92731e+06	2.5286e+07	-1.50725e+07	1.02134e+07				2.01182e+07	-1.19955e+07	8.12278e+06	2.05969e+07
2063	-3.95629e+06	-5.16061e+07	-9.06342e+06	-4.74546e+06	-6.93712e+07	7.16738e+06	-4.82617e+07	3.43122e+06	-344425	-3.80075e+07	0	-4.82617e+07	0	-344425	-4.86061e+07	-6.70014e+06	-4.82617e+07	3.68414e+06	-344425	-5.16221e+07	8.27466e+06	-4.82617e+07	122229	-344425	-4.02092e+07	1.65493e+07	-4.82617e+07	252220	-344425	-3.18046e+07	-770535	705339	-65195.4	2.58086e+07	-1.53736e+07	1.04351e+07	2.0643e+07	-1.22921e+07	8.35086e+06	2.66141e+07	-1.58484e+07	1.07657e+07				2.11216e+07	-1.25743e+07	8.54733e+06	2.16002e+07
2064	-2.59982e+06	-5.30496e+07	-1.0236e+07	-5.34073e+06	-7.12262e+07	7.43043e+06	-5.0343e+07	3.27758e+06	-360884	-3.99959e+07	0	-5.0343e+07	0	-360884	-5.07039e+07	-6.94035e+06	-5.0343e+07	3.56514e+06	-360884	-5.40791e+07	8.37818e+06	-5.0343e+07	122632	-360884	-4.22031e+07	1.67564e+07	-5.0343e+07	253012	-360884	-3.36945e+07	-2.78095e+06	1.91359e+06	-867366	2.70197e+07	-1.60771e+07	1.09426e+07	2.16733e+07	-1.28871e+07	8.7862e+06	2.79583e+07	-1.66334e+07	1.13249e+07				2.21519e+07	-1.31683e+07	8.98356e+06	2.26304e+07
2065	-1.18491e+06	-5.45145e+07	-1.14038e+07	-5.93364e+06	-7.30369e+07	7.71767e+06	-5.2469e+07	3.45784e+06	-377410	-4.16709e+07	0	-5.2469e+07	0	-377410	-5.28464e+07	-6.91671e+06	-5.2469e+07	3.75318e+06	-377410	-5.60099e+07	8.47737e+06	-5.2469e+07	123052	-377410	-4.4246e+07	1.69547e+07	-5.2469e+07	253835	-377410	-3.56378e+07	-4.76404e+06	3.09798e+06	-1.66606e+06	2.778e+07	-1.64963e+07	1.12837e+07	2.27306e+07	-1.34972e+07	9.23336e+06	2.88516e+07	-1.71338e+07	1.17178e+07				2.32091e+07	-1.37775e+07	9.43151e+06	2.36876e+07
2066	279252	-5.60047e+07	-1.25674e+07	-6.5245e+06	-7.48173e+07	7.9639e+06	-5.46389e+07	3.61671e+06	-394004	-4.34523e+07	0	-5.46389e+07	0	-394004	-5.50329e+07	-7.14892e+06	-5.46389e+07	3.92681e+06	-394004	-5.8255e+07	8.57237e+06	-5.46389e+07	123487	-394004	-4.6337e+07	1.71447e+07	-5.46389e+07	254689	-394004	-3.76335e+07	-6.71981e+06	4.25969e+06	-2.46012e+06	2.91506e+07	-1.72942e+07	1.18565e+07	2.38147e+07	-1.41224e+07	9.69234e+06	3.02494e+07	-1.79461e+07	1.23034e+07				2.42932e+07	-1.4402e+07	9.89121e+06	2.47716e+07
2067	1.78435e+06	-5.75235e+07	-1.37271e+07	-7.11353e+06	-7.65798e+07	8.2075e+06	-5.6243e+07	3.47061e+06	-1.0489e+06	-4.56138e+07	0	-5.68522e+07	0	-410668	-5.72628e+07	-7.39373e+06	-5.68522e+07	3.79553e+06	-410668	-6.0861e+07	8.66107e+06	-5.68522e+07	123938	-410668	-4.84778e+07	1.73221e+07	-5.68522e+07	255572	-410668	-3.96851e+07	-8.64831e+06	5.39965e+06	-3.24866e+06	3.0512e+07	-1.80862e+07	1.24259e+07	2.49258e+07	-1.47627e+07	1.01632e+07	3.16653e+07	-1.87691e+07	1.28962e+07				2.54042e+07	-1.50416e+07	1.03627e+07	2.58827e+07
2068	3.31675e+06	-5.90738e+07	-1.48836e+07	-7.70094e+06	-7.83415e+07	8.3267e+06	-5.78065e+07	3.33128e+06	-1.70146e+06	-4.78499e+07	0	-5.91049e+07	0	-427404	-5.95323e+07	-7.36858e+06	-5.91049e+07	3.6572e+06	-427404	-6.32437e+07	8.74633e+06	-5.91049e+07	124403	-427404	-5.06616e+07	1.74927e+07	-5.91049e+07	256486	-427404	-4.17832e+07	-1.05495e+07	6.51857e+06	-4.03097e+06	3.03888e+07	-1.795e+07	1.24388e+07	2.60638e+07	-1.5418e+07	1.06458e+07	3.26213e+07	-1.93022e+07	1.33191e+07				2.65422e+07	-1.56963e+07	1.08459e+07	2.70206e+07
2069	4.86958e+06	-6.06582e+07	-1.60369e+07	-8.28687e+06	-8.01124e+07	8.42743e+06	-5.93378e+07	3.49771e+06	-2.34646e+06	-4.97591e+07	0	-6.13967e+07	0	-444212	-6.18409e+07	-7.30473e+06	-6.13967e+07	3.82466e+06	-444212	-6.53209e+07	8.8285e+06	-6.13967e+07	124883	-444212	-5.28875e+07	1.7657e+07	-6.13967e+07	257428	-444212	-4.39264e+07	-1.24236e+07	7.61705e+06	-4.8065e+06	3.032e+07	-1.78481e+07	1.24719e+07	2.72288e+07	-1.60885e+07	1.11403e+07	3.35771e+07	-1.98333e+07	1.37438e+07				2.77071e+07	-1.63661e+07	1.1341e+07	2.81855e+07
2070	6.43665e+06	-6.22815e+07	-1.71874e+07	-8.87146e+06	-8.19038e+07	8.67402e+06	-6.08467e+07	3.35637e+06	-2.98531e+06	-5.18016e+07	0	-6.37291e+07	0	-461096	-6.41902e+07	-7.50351e+06	-6.37291e+07	3.69134e+06	-461096	-6.80024e+07	8.90783e+06	-6.37291e+07	125377	-461096	-5.5157e+07	1.78157e+07	-6.37291e+07	258399	-461096	-4.61161e+07	-1.42703e+07	8.69556e+06	-5.57478e+06	3.0765e+07	-1.80746e+07	1.26904e+07	2.84206e+07	-1.6774e+07	1.16467e+07	3.50465e+07	-2.06851e+07	1.43613e+07				2.8899e+07	-1.70511e+07	1.18479e+07	2.93773e+07
2071	8.01238e+06	-6.3942e+07	-1.83353e+07	-9.45481e+06	-8.37198e+07	8.92631e+06	-6.23357e+07	3.21425e+06	-3.61914e+06	-5.38143e+07	0	-6.6098e+07	0	-478055	-6.6576e+07	-7.44486e+06	-6.6098e+07	3.55034e+06	-478055	-7.04706e+07	8.98452e+06	-6.6098e+07	125885	-478055	-5.74656e+07	1.7969e+07	-6.6098e+07	259397	-478055	-4.83476e+07	-1.60899e+07	9.75448e+06	-6.33545e+06	3.07412e+07	-1.80143e+07	1.27269e+07	2.96394e+07	-1.74745e+07	1.21649e+07	3.60743e+07	-2.12614e+07	1.48129e+07				3.01177e+07	-1.77511e+07	1.23667e+07	3.0596e+07
2072	9.59172e+06	-6.50474e+07	-1.80022e+07	-1.0037e+07	-8.34949e+07	9.18323e+06	-6.32164e+07	3.38151e+06	-4.2488e+06	-5.49005e+07	0	-6.7225e+07	0	-1.22172e+06	-6.84467e+07	-7.35019e+06	-6.79088e+07	3.74569e+06	-495091	-7.20084e+07	9.06053e+06	-6.7225e+07	151763	-1.22172e+06	-5.92344e+07	1.81211e+07	-6.7225e+07	285778	-1.22172e+06	-5.00399e+07	-1.78823e+07	1.07941e+07	-7.08821e+06	3.07446e+07	-1.79733e+07	1.27713e+07	3.08851e+07	-1.81901e+07	1.2695e+07	3.71019e+07	-2.1835e+07	1.52669e+07				3.13634e+07	-1.84662e+07	1.28972e+07	3.18417e+07
2073	9.78128e+06	-6.62408e+07	-1.76656e+07	-1.06141e+07	-8.47391e+07	9.17256e+06	-6.40841e+07	3.23363e+06	-4.87314e+06	-5.6551e+07	0	-6.82984e+07	0	-1.96201e+06	-7.02604e+07	-7.53878e+06	-6.97477e+07	3.63278e+06	-512012	-7.41657e+07	8.91161e+06	-6.82984e+07	401541	-1.96201e+06	-6.09472e+07	1.78232e+07	-6.82984e+07	785421	-1.96201e+06	-5.16517e+07	-1.73149e+07	1.03576e+07	-6.9573e+06	3.11649e+07	-1.81894e+07	1.29755e+07	3.09507e+07	-1.81618e+07	1.2789e+07	3.8652e+07	-2.27257e+07	1.59263e+07				3.18295e+07	-1.86866e+07	1.31428e+07	3.27082e+07
2074	9.69716e+06	-6.75162e+07	-1.73446e+07	-1.11899e+07	-8.63535e+07	9.20646e+06	-6.49446e+07	3.1044e+06	-5.49427e+06	-5.8128e+07	0	-6.93288e+07	0	-2.6934e+06	-7.20222e+07	-7.47155e+06	-7.16155e+07	3.51861e+06	-529007	-7.60975e+07	8.33967e+06	-6.93288e+07	650095	-2.6934e+06	-6.30324e+07	1.66793e+07	-6.93288e+07	1.28282e+06	-2.6934e+06	-5.406e+07	-1.67205e+07	9.90787e+06	-6.81268e+06	3.11075e+07	-1.81105e+07	1.2997e+07	3.10434e+07	-1.81513e+07	1.28921e+07	3.97517e+07	-2.33347e+07	1.6417e+07				3.23225e+07	-1.89239e+07	1.33986e+07	3.36016e+07
2075	9.3764e+06	-6.87939e+07	-1.72267e+07	-1.15203e+07	-8.81645e+07	9.23573e+06	-6.57996e+07	3.19956e+06	-5.81785e+06	-5.91822e+07	0	-7.0322e+07	0	-3.08195e+06	-7.3404e+07	-7.38754e+06	-7.35096e+07	3.62195e+06	-546077	-7.78212e+07	7.76143e+06	-7.0322e+07	780419	-3.08195e+06	-6.48621e+07	1.55229e+07	-7.0322e+07	1.54371e+06	-3.08195e+06	-5.63374e+07	-1.60993e+07	9.63564e+06	-6.46367e+06	3.11557e+07	-1.80839e+07	1.30718e+07	3.11631e+07	-1.81299e+07	1.30332e+07	4.08783e+07	-2.36326e+07	1.72457e+07				3.28426e+07	-1.9032e+07	1.38105e+07	3.4522e+07
2076	8.98121e+06	-7.01323e+07	-1.69913e+07	-1.21258e+07	-9.02682e+07	9.20049e+06	-6.6649e+07	3.06667e+06	-6.43369e+06	-6.08155e+07	0	-7.12811e+07	0	-3.80008e+06	-7.50812e+07	-7.56528e+06	-7.54253e+07	3.50423e+06	-563224	-8.00495e+07	7.17683e+06	-7.12811e+07	1.0235e+06	-3.80008e+06	-6.68808e+07	1.43537e+07	-7.12811e+07	2.03006e+06	-3.80008e+06	-5.86974e+07	-1.58248e+07	9.4135e+06	-6.41128e+06	3.17356e+07	-1.8406e+07	1.33296e+07	3.13099e+07	-1.81657e+07	1.31441e+07	4.25092e+07	-2.45693e+07	1.794e+07				3.33896e+07	-1.93101e+07	1.40795e+07	3.54694e+07
2077	8.39982e+06	-7.14499e+07	-1.67416e+07	-1.26312e+07	-9.24229e+07	9.1433e+06	-6.74942e+07	2.93565e+06	-6.96814e+06	-6.23834e+07	0	-7.22102e+07	0	-4.42431e+06	-7.66345e+07	-7.48324e+06	-7.66157e+07	3.37749e+06	-1.28328e+06	-8.20048e+07	6.58582e+06	-7.22102e+07	1.2371e+06	-4.42431e+06	-6.88116e+07	1.31716e+07	-7.22102e+07	2.45742e+06	-4.42431e+06	-6.10054e+07	-1.55233e+07	9.20454e+06	-6.31877e+06	3.18289e+07	-1.84194e+07	1.34095e+07	3.14836e+07	-1.82105e+07	1.32731e+07	4.36807e+07	-2.51377e+07	1.85431e+07				3.39637e+07	-1.95677e+07	1.4396e+07	3.64438e+07
2078	7.79632e+06	-7.27433e+07	-1.65212e+07	-1.32347e+07	-9.47029e+07	9.16379e+06	-6.83366e+07	3.11478e+06	-7.57973e+06	-6.36378e+07	0	-7.31129e+07	0	-5.13316e+06	-7.8246e+07	-7.36958e+06	-7.77371e+07	3.55803e+06	-2.09709e+06	-8.36458e+07	5.98985e+06	-7.31129e+07	1.47643e+06	-5.13316e+06	-7.07798e+07	1.19797e+07	-7.31129e+07	2.93621e+06	-5.13316e+06	-6.33301e+07	-1.51949e+07	8.96381e+06	-6.2311e+06	3.19456e+07	-1.84527e+07	1.34928e+07	3.16844e+07	-1.82873e+07	1.33971e+07	4.35644e+07	-2.49811e+07	1.85833e+07				3.45648e+07	-1.98829e+07	1.46818e+07	3.74451e+07
2079	7.18409e+06	-7.40104e+07	-1.63064e+07	-1.38373e+07	-9.697e+07	9.17257e+06	-6.91786e+07	2.97056e+06	-8.18946e+06	-6.5225e+07	0	-7.39936e+07	0	-5.83836e+06	-7.98319e+07	-7.52513e+06	-7.87992e+07	3.41527e+06	-2.90109e+06	-8.58102e+07	5.38887e+06	-7.39936e+07	1.7143e+06	-5.83836e+06	-7.27288e+07	1.07777e+07	-7.39936e+07	3.41207e+06	-5.83836e+06	-6.56421e+07	-1.48396e+07	8.71128e+06	-6.1283e+06	3.2609e+07	-1.88286e+07	1.37804e+07	3.19123e+07	-1.83833e+07	1.35289e+07	4.39676e+07	-2.51513e+07	1.88163e+07				3.51928e+07	-2.02159e+07	1.49769e+07	3.84733e+07
2080	6.57502e+06	-7.52475e+07	-1.60963e+07	-1.4439e+07	-9.92077e+07	9.33285e+06	-7.00203e+07	2.82518e+06	-8.79747e+06	-6.66597e+07	0	-7.48541e+07	0	-6.54035e+06	-8.13944e+07	-7.40129e+06	-7.9808e+07	3.27833e+06	-3.6971e+06	-8.76281e+07	4.78288e+06	-7.48541e+07	1.95092e+06	-6.54035e+06	-7.46606e+07	9.56576e+06	-7.48541e+07	3.8854e+06	-6.54035e+06	-6.79433e+07	-1.44573e+07	8.44607e+06	-6.01124e+06	3.27797e+07	-1.88977e+07	1.38821e+07	3.21671e+07	-1.84979e+07	1.36692e+07	4.38781e+07	-2.50228e+07	1.88553e+07				3.58478e+07	-2.05661e+07	1.52817e+07	3.95286e+07
2081	5.9797e+06	-7.64481e+07	-1.58903e+07	-1.50398e+07	-1.01398e+08	9.50358e+06	-7.08587e+07	3.0055e+06	-9.40385e+06	-6.77535e+07	0	-7.56929e+07	0	-7.23952e+06	-8.29324e+07	-7.27677e+06	-8.07656e+07	3.4602e+06	-4.4865e+06	-8.90687e+07	4.17184e+06	-7.56929e+07	2.18643e+06	-7.23952e+06	-7.65742e+07	8.34367e+06	-7.56929e+07	4.35651e+06	-7.23952e+06	-7.02323e+07	-1.40481e+07	8.16768e+06	-5.88043e+06	3.29775e+07	-1.8982e+07	1.39955e+07	3.2449e+07	-1.86305e+07	1.38185e+07	4.38429e+07	-2.49332e+07	1.89097e+07				3.65299e+07	-2.09334e+07	1.55965e+07	4.06107e+07
2082	5.40762e+06	-7.76497e+07	-1.56878e+07	-1.56397e+07	-1.0357e+08	9.68305e+06	-7.16941e+07	2.86235e+06	-1.00087e+07	-6.91574e+07	0	-7.65118e+07	0	-7.93614e+06	-8.44479e+07	-7.42277e+06	-8.16765e+07	3.31866e+06	-5.27037e+06	-9.1051e+07	3.55572e+06	-7.65118e+07	2.42097e+06	-7.93614e+06	-7.84712e+07	7.11145e+06	-7.65118e+07	4.82566e+06	-7.93614e+06	-7.25108e+07	-1.3612e+07	7.87574e+06	-5.73623e+06	3.37219e+07	-1.94083e+07	1.43136e+07	3.27579e+07	-1.87809e+07	1.3977e+07	4.43272e+07	-2.51738e+07	1.91533e+07				3.72389e+07	-2.13173e+07	1.59216e+07	4.17199e+07
2083	4.79006e+06	-7.88505e+07	-1.54884e+07	-1.62389e+07	-1.05788e+08	9.62023e+06	-7.25263e+07	2.69102e+06	-1.06121e+07	-7.08272e+07	0	-7.73118e+07	0	-8.63046e+06	-8.59422e+07	-7.28967e+06	-8.25442e+07	3.18284e+06	-6.04955e+06	-9.27006e+07	2.93573e+06	-7.73118e+07	2.65463e+06	-8.63046e+06	-8.03519e+07	5.87146e+06	-7.73118e+07	5.29303e+06	-8.63046e+06	-7.47777e+07	-1.31489e+07	7.56998e+06	-5.57893e+06	3.39737e+07	-1.95275e+07	1.44462e+07	3.30938e+07	-1.89486e+07	1.41451e+07	4.43188e+07	-2.51114e+07	1.92075e+07				3.79749e+07	-2.17178e+07	1.62571e+07	4.28559e+07
2084	4.13268e+06	-8.00513e+07	-1.5292e+07	-1.68373e+07	-1.08048e+08	9.60623e+06	-7.33579e+07	2.84531e+06	-1.12142e+07	-7.21205e+07	0	-7.80966e+07	0	-9.32265e+06	-8.74192e+07	-7.15908e+06	-8.33745e+07	3.37273e+06	-6.8247e+06	-9.39855e+07	2.31184e+06	-7.80966e+07	2.88747e+06	-9.32265e+06	-8.22199e+07	4.62369e+06	-7.80966e+07	5.75878e+06	-9.32265e+06	-7.70367e+07	-1.26589e+07	7.25019e+06	-5.40872e+06	3.41467e+07	-1.95957e+07	1.4551e+07	3.34567e+07	-1.91335e+07	1.43231e+07	4.43648e+07	-2.50843e+07	1.92805e+07				3.87378e+07	-2.21346e+07	1.66033e+07	4.4019e+07
2085	3.44058e+06	-8.12507e+07	-1.50703e+07	-1.7435e+07	-1.10315e+08	9.59135e+06	-7.41888e+07	2.68617e+06	-1.18149e+07	-7.37261e+07	0	-7.88671e+07	0	-1.00129e+07	-8.888e+07	-7.31679e+06	-8.41701e+07	3.22136e+06	-7.59633e+06	-9.58618e+07	1.68406e+06	-7.88671e+07	3.12968e+06	-1.00129e+07	-8.40663e+07	3.36813e+06	-7.88671e+07	6.24739e+06	-1.00129e+07	-7.92645e+07	-1.2142e+07	6.89227e+06	-5.24971e+06	3.48664e+07	-2.00242e+07	1.48422e+07	3.38465e+07	-1.93408e+07	1.45058e+07	4.49573e+07	-2.54119e+07	1.95455e+07				3.95277e+07	-2.25871e+07	1.69407e+07	4.5209e+07
2086	2.71838e+06	-8.24444e+07	-1.4851e+07	-1.8032e+07	-1.12609e+08	9.51532e+06	-7.50159e+07	2.52579e+06	-1.24144e+07	-7.53892e+07	0	-7.96216e+07	0	-1.07012e+07	-9.03228e+07	-7.18201e+06	-8.49307e+07	3.07579e+06	-8.36484e+06	-9.74018e+07	1.05239e+06	-7.96216e+07	3.371e+06	-1.07012e+07	-8.58994e+07	2.10477e+06	-7.96216e+07	6.73429e+06	-1.07012e+07	-8.14837e+07	-1.15981e+07	6.51916e+06	-5.07897e+06	3.51719e+07	-2.01784e+07	1.49934e+07	3.42634e+07	-1.95658e+07	1.46976e+07	4.50301e+07	-2.53967e+07	1.96334e+07				4.03446e+07	-2.30565e+07	1.72881e+07	4.64259e+07
2087	1.97021e+06	-8.36294e+07	-1.46339e+07	-1.86545e+07	-1.14948e+08	9.4204e+06	-7.58392e+07	2.71144e+06	-1.30453e+07	-7.67527e+07	0	-8.03606e+07	0	-1.1427e+07	-9.17876e+07	-7.0502e+06	-8.56586e+07	3.27628e+06	-9.17566e+06	-9.86081e+07	416798	-8.03606e+07	3.61549e+06	-1.1427e+07	-8.77553e+07	833596	-8.03606e+07	7.22335e+06	-1.1427e+07	-8.37307e+07	-1.10273e+07	6.13079e+06	-4.89656e+06	3.55044e+07	-2.03488e+07	1.51555e+07	3.47073e+07	-1.98084e+07	1.48989e+07	4.51571e+07	-2.54172e+07	1.97399e+07				4.11885e+07	-2.35428e+07	1.76457e+07	4.76698e+07
2088	1.20336e+06	-8.48043e+07	-1.44189e+07	-1.92759e+07	-1.17296e+08	9.40595e+06	-7.66161e+07	2.87704e+06	-1.36923e+07	-7.80254e+07	0	-8.10845e+07	0	-1.21507e+07	-9.32352e+07	-7.20804e+06	-8.63552e+07	3.4699e+06	-9.98352e+06	-1.00077e+08	0	-8.10845e+07	3.59419e+06	-1.21507e+07	-8.9641e+07	0	-8.10845e+07	7.18081e+06	-1.21507e+07	-8.60544e+07	-1.04296e+07	5.72711e+06	-4.70252e+06	3.63834e+07	-2.08821e+07	1.55013e+07	3.51781e+07	-2.00684e+07	1.51097e+07	4.58307e+07	-2.58023e+07	2.00284e+07				4.16591e+07	-2.37808e+07	1.78783e+07	4.81402e+07
2089	524992	-8.59177e+07	-1.4206e+07	-1.98964e+07	-1.19495e+08	9.46021e+06	-7.73849e+07	2.69578e+06	-1.43378e+07	-7.95667e+07	0	-8.17966e+07	0	-1.28725e+07	-9.46692e+07	-7.37269e+06	-8.70252e+07	3.31669e+06	-1.07886e+07	-1.0187e+08	0	-8.17966e+07	3.57334e+06	-1.28725e+07	-9.10958e+07	0	-8.17966e+07	7.13915e+06	-1.28725e+07	-8.753e+07	-9.80499e+06	5.3081e+06	-4.49689e+06	3.71428e+07	-2.13351e+07	1.58077e+07	3.56759e+07	-2.03459e+07	1.533e+07	4.6504e+07	-2.61877e+07	2.03163e+07				4.21568e+07	-2.40366e+07	1.81201e+07	4.86376e+07
2090	-79106	-8.70351e+07	-1.39316e+07	-2.04902e+07	-1.21536e+08	9.69123e+06	-7.8146e+07	2.87802e+06	-1.49818e+07	-8.05586e+07	0	-8.24976e+07	0	-1.35924e+07	-9.609e+07	-7.25735e+06	-8.76703e+07	3.51388e+06	-1.15911e+07	-1.03005e+08	0	-8.24976e+07	3.555e+06	-1.35924e+07	-9.2535e+07	0	-8.24976e+07	7.10253e+06	-1.35924e+07	-8.89875e+07	-9.15341e+06	4.87375e+06	-4.27966e+06	3.74097e+07	-2.14584e+07	1.59513e+07	3.62008e+07	-2.06407e+07	1.55601e+07	4.66847e+07	-2.62443e+07	2.04404e+07				4.26814e+07	-2.43122e+07	1.83691e+07	4.9162e+07
2091	-751352	-8.81018e+07	-1.36592e+07	-2.10832e+07	-1.23595e+08	9.89514e+06	-7.8896e+07	3.06105e+06	-1.56245e+07	-8.15642e+07	0	-8.3184e+07	0	-1.43105e+07	-9.74945e+07	-7.44199e+06	-8.82881e+07	3.70491e+06	-1.23912e+07	-1.04416e+08	0	-8.3184e+07	3.53864e+06	-1.43105e+07	-9.39558e+07	0	-8.3184e+07	7.06987e+06	-1.43105e+07	-9.04246e+07	-8.12723e+06	4.19377e+06	-3.93347e+06	3.83015e+07	-2.1995e+07	1.63065e+07	3.67526e+07	-2.09526e+07	1.57999e+07	4.74393e+07	-2.66804e+07	2.07588e+07				4.3233e+07	-2.4607e+07	1.86259e+07	4.97134e+07
2092	-1.36332e+06	-8.85254e+07	-1.46669e+07	-2.23243e+07	-1.2688e+08	1.01094e+07	-7.96349e+07	2.89773e+06	-1.62658e+07	-8.28936e+07	0	-8.38562e+07	0	-1.50268e+07	-9.8883e+07	-7.63044e+06	-8.888e+07	3.54965e+06	-1.3189e+07	-1.0615e+08	0	-8.38562e+07	3.52386e+06	-1.50268e+07	-9.53591e+07	0	-8.38562e+07	7.04035e+06	-1.50268e+07	-9.18426e+07	-7.07415e+06	3.49945e+06	-3.5747e+06	3.92203e+07	-2.25499e+07	1.66704e+07	3.73313e+07	-2.12818e+07	1.60496e+07	4.81935e+07	-2.71171e+07	2.10764e+07				4.38115e+07	-2.49206e+07	1.88909e+07	5.02917e+07
2093	-911179	-8.88904e+07	-1.56707e+07	-2.35618e+07	-1.29034e+08	1.00828e+07	-8.04004e+07	2.74109e+06	-1.68901e+07	-8.44667e+07	0	-8.45103e+07	0	-1.57433e+07	-1.00254e+08	-7.53541e+06	-8.94848e+07	3.40113e+06	-1.39689e+07	-1.07588e+08	0	-8.45103e+07	3.51032e+06	-1.57433e+07	-9.67433e+07	0	-8.45103e+07	7.01333e+06	-1.57433e+07	-9.32403e+07	-8.90352e+06	4.7198e+06	-4.18372e+06	3.96466e+07	-2.27752e+07	1.68714e+07	3.79371e+07	-2.1628e+07	1.63091e+07	4.84553e+07	-2.72251e+07	2.12302e+07				4.44171e+07	-2.52525e+07	1.91646e+07	5.08971e+07
2094	-387757	-8.92123e+07	-1.6661e+07	-2.47907e+07	-1.31052e+08	1.00117e+07	-8.11642e+07	2.93113e+06	-1.75133e+07	-8.57347e+07	0	-8.5154e+07	0	-1.64582e+07	-1.01612e+08	-7.4392e+06	-9.00755e+07	3.59236e+06	-1.47466e+07	-1.08669e+08	0	-8.5154e+07	3.49782e+06	-1.64582e+07	-9.81144e+07	0	-8.5154e+07	6.98837e+06	-1.64582e+07	-9.46239e+07	-1.07058e+07	5.91863e+06	-4.78718e+06	4.01879e+07	-2.30754e+07	1.71125e+07	3.85625e+07	-2.19863e+07	1.65762e+07	4.88321e+07	-2.74088e+07	2.14233e+07				4.50423e+07	-2.55975e+07	1.94448e+07	5.15221e+07
2095	188367	-8.87564e+07	-1.76404e+07	-2.60123e+07	-1.32221e+08	9.9155e+06	-8.11808e+07	2.77773e+06	-1.81351e+07	-8.66227e+07	0	-8.50432e+07	0	-1.71715e+07	-1.02215e+08	-7.61138e+06	-8.99079e+07	3.44022e+06	-1.55224e+07	-1.09601e+08	0	-8.50432e+07	3.48614e+06	-1.71715e+07	-9.87285e+07	0	-8.50432e+07	6.96505e+06	-1.71715e+07	-9.52496e+07	-1.2481e+07	7.08085e+06	-5.40019e+06	4.12756e+07	-2.37388e+07	1.75368e+07	3.92148e+07	-2.23616e+07	1.68533e+07	4.97281e+07	-2.79384e+07	2.17896e+07				4.56945e+07	-2.59603e+07	1.97341e+07	5.21741e+07
2096	800959	-8.81907e+07	-1.8611e+07	-2.72278e+07	-1.33229e+08	9.79678e+06	-8.11104e+07	2.62349e+06	-1.87558e+07	-8.74459e+07	0	-8.4837e+07	0	-1.78831e+07	-1.0272e+08	-7.50259e+06	-8.96414e+07	3.29427e+06	-1.62961e+07	-1.10146e+08	0	-8.4837e+07	3.47513e+06	-1.78831e+07	-9.9245e+07	0	-8.4837e+07	6.94307e+06	-1.78831e+07	-9.57771e+07	-1.42292e+07	8.21025e+06	-6.01895e+06	4.18708e+07	-2.40747e+07	1.77961e+07	3.98941e+07	-2.27539e+07	1.71403e+07	5.01316e+07	-2.81415e+07	2.19901e+07				4.63736e+07	-2.63408e+07	2.00328e+07	5.28531e+07
2097	1.43567e+06	-8.75334e+07	-1.95743e+07	-2.8438e+07	-1.3411e+08	9.65863e+06	-8.09592e+07	2.81552e+06	-1.93753e+07	-8.78603e+07	0	-8.45464e+07	0	-1.85932e+07	-1.0314e+08	-7.39462e+06	-8.92872e+07	3.48766e+06	-1.70679e+07	-1.10262e+08	0	-8.45464e+07	3.46468e+06	-1.85932e+07	-9.9675e+07	0	-8.45464e+07	6.92221e+06	-1.85932e+07	-9.62174e+07	-1.59503e+07	9.30983e+06	-6.64048e+06	4.2493e+07	-2.4426e+07	1.8067e+07	4.06004e+07	-2.31631e+07	1.74374e+07	5.05893e+07	-2.83788e+07	2.22105e+07				4.70797e+07	-2.67388e+07	2.03409e+07	5.35591e+07
2098	2.15695e+06	-8.75048e+07	-2.05315e+07	-2.96437e+07	-1.35523e+08	9.60058e+06	-8.14798e+07	2.98079e+06	-1.99937e+07	-8.88921e+07	0	-8.49251e+07	0	-1.93019e+07	-1.04227e+08	-7.55757e+06	-8.95574e+07	3.68146e+06	-1.78553e+07	-1.11289e+08	0	-8.49251e+07	3.45471e+06	-1.93019e+07	-1.00772e+08	0	-8.49251e+07	6.90231e+06	-1.93019e+07	-9.73246e+07	-1.76444e+07	1.03818e+07	-7.26252e+06	4.36616e+07	-2.51397e+07	1.85219e+07	4.13337e+07	-2.35892e+07	1.77445e+07	5.15662e+07	-2.89613e+07	2.26049e+07				4.78128e+07	-2.71542e+07	2.06587e+07	5.4292e+07
2099	2.95534e+06	-8.74591e+07	-2.14837e+07	-3.08452e+07	-1.36833e+08	9.62684e+06	-8.20207e+07	2.7994e+06	-2.0611e+07	-9.02054e+07	0	-8.53224e+07	0	-2.0009e+07	-1.05331e+08	-7.73976e+06	-8.98376e+07	3.53563e+06	-1.86409e+07	-1.12683e+08	0	-8.53224e+07	3.44515e+06	-2.0009e+07	-1.01886e+08	0	-8.53224e+07	6.88322e+06	-2.0009e+07	-9.84482e+07	-1.93114e+07	1.14281e+07	-7.88329e+06	4.47514e+07	-2.57999e+07	1.89515e+07	4.20939e+07	-2.40321e+07	1.80618e+07	5.2502e+07	-2.95158e+07	2.29861e+07				4.85729e+07	-2.75868e+07	2.09861e+07	5.50519e+07
2100	3.8223e+06	-8.73973e+07	-2.24317e+07	-3.20431e+07	-1.3805e+08	9.83283e+06	-8.25777e+07	2.98159e+06	-2.12272e+07	-9.09905e+07	0	-8.57348e+07	0	-2.07147e+07	-1.0645e+08	-7.6573e+06	-9.01254e+07	3.72628e+06	-1.94247e+07	-1.13481e+08	0	-8.57348e+07	3.43595e+06	-2.07147e+07	-1.03014e+08	0	-8.57348e+07	6.86485e+06	-2.07147e+07	-9.95847e+07	-2.09513e+07	1.24499e+07	-8.5014e+06	4.53488e+07	-2.61299e+07	1.92188e+07	4.28811e+07	-2.44918e+07	1.83893e+07	5.29726e+07	-2.97589e+07	2.32136e+07				4.93599e+07	-2.80365e+07	2.13234e+07	5.58387e+07
2101	4.75013e+06	-8.73208e+07	-2.33758e+07	-3.32376e+07	-1.39184e+08	1.00145e+07	-8.31478e+07	3.16469e+06	-2.18423e+07	-9.18109e+07	0	-8.6162e+07	0	-2.14191e+07	-1.07581e+08	-7.84237e+06	-9.04195e+07	3.91791e+06	-2.02067e+07	-1.14551e+08	0	-8.6162e+07	3.42707e+06	-2.14191e+07	-1.04154e+08	0	-8.6162e+07	6.84713e+06	-2.14191e+07	-1.00734e+08	-2.25643e+07	1.34485e+07	-9.11575e+06	4.65709e+07	-2.68725e+07	1.96985e+07	4.36953e+07	-2.49682e+07	1.8727e+07	5.39622e+07	-3.03448e+07	2.36174e+07				5.01739e+07	-2.85033e+07	2.16706e+07	5.66526e+07
2102	5.73189e+06	-8.72312e+07	-2.43167e+07	-3.44291e+07	-1.40245e+08	1.02101e+07	-8.37242e+07	3.00157e+06	-2.24565e+07	-9.2969e+07	0	-8.65958e+07	0	-2.21221e+07	-1.08718e+08	-8.04384e+06	-9.07166e+07	3.77036e+06	-2.0987e+07	-1.15977e+08	0	-8.65958e+07	3.41848e+06	-2.21221e+07	-1.05299e+08	0	-8.65958e+07	6.82998e+06	-2.21221e+07	-1.01888e+08	-2.41502e+07	1.44247e+07	-9.72549e+06	4.782e+07	-2.76326e+07	2.01874e+07	4.45364e+07	-2.54614e+07	1.9075e+07	5.49788e+07	-3.09489e+07	2.40299e+07				5.10149e+07	-2.89871e+07	2.20278e+07	5.74934e+07
2103	6.75771e+06	-8.71301e+07	-2.52547e+07	-3.56178e+07	-1.41245e+08	1.01667e+07	-8.43072e+07	2.84509e+06	-2.30697e+07	-9.43652e+07	0	-8.70366e+07	0	-2.28238e+07	-1.0986e+08	-7.97819e+06	-9.1018e+07	3.61554e+06	-2.17657e+07	-1.17146e+08	0	-8.70366e+07	3.41016e+06	-2.28238e+07	-1.0645e+08	0	-8.70366e+07	6.81337e+06	-2.28238e+07	-1.03047e+08	-2.57091e+07	1.53791e+07	-1.03299e+07	4.85767e+07	-2.80627e+07	2.05141e+07	4.54044e+07	-2.59712e+07	1.94332e+07	5.55303e+07	-3.12422e+07	2.42882e+07				5.18828e+07	-2.94878e+07	2.23949e+07	5.83611e+07
2104	7.82187e+06	-8.70191e+07	-2.61901e+07	-3.68038e+07	-1.42191e+08	1.00812e+07	-8.48953e+07	3.03539e+06	-2.36819e+07	-9.54607e+07	0	-8.74829e+07	0	-2.35242e+07	-1.11007e+08	-7.87749e+06	-9.13231e+07	3.80755e+06	-2.25427e+07	-1.17936e+08	0	-8.74829e+07	3.40208e+06	-2.35242e+07	-1.07605e+08	0	-8.74829e+07	6.79726e+06	-2.35242e+07	-1.0421e+08	-2.72409e+07	1.63124e+07	-1.09285e+07	4.93876e+07	-2.85266e+07	2.0861e+07	4.62994e+07	-2.64976e+07	1.98018e+07	5.60816e+07	-3.15342e+07	2.45474e+07				5.27776e+07	-3.00054e+07	2.27722e+07	5.92559e+07
2105	8.91921e+06	-8.68996e+07	-2.71231e+07	-3.79873e+07	-1.43091e+08	9.97207e+06	-8.54873e+07	2.88232e+06	-2.42932e+07	-9.69261e+07	0	-8.79336e+07	0	-2.42233e+07	-1.12157e+08	-8.05783e+06	-9.16316e+07	3.66325e+06	-2.33181e+07	-1.19344e+08	0	-8.79336e+07	3.39425e+06	-2.42233e+07	-1.08763e+08	0	-8.79336e+07	6.78162e+06	-2.42233e+07	-1.05375e+08	-2.87457e+07	1.7225e+07	-1.15208e+07	5.07448e+07	-2.93535e+07	2.13913e+07	4.72214e+07	-2.70406e+07	2.01808e+07	5.71791e+07	-3.21899e+07	2.49891e+07				5.36995e+07	-3.05398e+07	2.31596e+07	6.01776e+07
2106	1.00451e+07	-8.67733e+07	-2.80538e+07	-3.91684e+07	-1.43951e+08	9.84166e+06	-8.60825e+07	2.72835e+06	-2.49037e+07	-9.84162e+07	0	-8.83883e+07	0	-2.49213e+07	-1.1331e+08	-7.97364e+06	-9.19458e+07	3.51111e+06	-2.4092e+07	-1.205e+08	0	-8.83883e+07	3.38664e+06	-2.49213e+07	-1.09923e+08	0	-8.83883e+07	6.76643e+06	-2.49213e+07	-1.06543e+08	-3.02235e+07	1.81172e+07	-1.21064e+07	5.16096e+07	-2.98529e+07	2.17567e+07	4.81703e+07	-2.76001e+07	2.05702e+07	5.78115e+07	-3.25375e+07	2.5274e+07				5.46483e+07	-3.1091e+07	2.35572e+07	6.11262e+07
2107	1.11953e+07	-8.72231e+07	-2.77051e+07	-3.97119e+07	-1.43445e+08	9.69196e+06	-8.66775e+07	2.92071e+06	-2.55132e+07	-9.9578e+07	0	-8.88444e+07	0	-2.56181e+07	-1.14463e+08	-7.85653e+06	-9.22616e+07	3.70537e+06	-2.48644e+07	-1.21277e+08	0	-8.88444e+07	3.37925e+06	-2.56181e+07	-1.11083e+08	0	-8.88444e+07	6.75167e+06	-2.56181e+07	-1.07711e+08	-3.16743e+07	1.89893e+07	-1.2685e+07	5.25014e+07	-3.03674e+07	2.2134e+07	4.91462e+07	-2.81761e+07	2.09701e+07	5.84436e+07	-3.2883e+07	2.55606e+07				5.5624e+07	-3.16589e+07	2.39651e+07	6.21018e+07
2108	1.12137e+07	-8.78076e+07	-2.736e+07	-4.02561e+07	-1.4421e+08	9.62316e+06	-8.72732e+07	3.08635e+06	-2.6122e+07	-1.00686e+08	0	-8.93031e+07	0	-2.63138e+07	-1.15617e+08	-8.02224e+06	-9.25801e+07	3.90707e+06	-2.56354e+07	-1.22331e+08	0	-8.93031e+07	3.37207e+06	-2.63138e+07	-1.12245e+08	0	-8.93031e+07	6.73733e+06	-2.63138e+07	-1.0888e+08	-3.02116e+07	1.79289e+07	-1.22826e+07	5.39394e+07	-3.12443e+07	2.26951e+07	5.0149e+07	-2.87686e+07	2.13804e+07	5.9622e+07	-3.35917e+07	2.60302e+07				5.66267e+07	-3.22435e+07	2.43832e+07	6.31044e+07
2109	1.09849e+07	-8.85111e+07	-2.70284e+07	-4.08058e+07	-1.4536e+08	9.63945e+06	-8.78692e+07	2.90531e+06	-2.673e+07	-1.02054e+08	0	-8.97637e+07	0	-2.70084e+07	-1.16772e+08	-8.22466e+06	-9.29012e+07	3.76212e+06	-2.64049e+07	-1.23769e+08	0	-8.97637e+07	3.36506e+06	-2.70084e+07	-1.13407e+08	0	-8.97637e+07	6.72334e+06	-2.70084e+07	-1.10049e+08	-2.87219e+07	1.68572e+07	-1.18647e+07	5.52987e+07	-3.20675e+07	2.32312e+07	5.11788e+07	-2.93776e+07	2.18012e+07	6.08545e+07	-3.43358e+07	2.65187e+07				5.76563e+07	-3.28447e+07	2.48116e+07	6.41339e+07
2110	1.05412e+07	-8.92497e+07	-2.67714e+07	-4.13921e+07	-1.46872e+08	9.83654e+06	-8.84655e+07	3.08784e+06	-2.73372e+07	-1.02878e+08	0	-9.02266e+07	0	-2.77019e+07	-1.17929e+08	-8.14571e+06	-9.3225e+07	3.95365e+06	-2.7173e+07	-1.2459e+08	0	-9.02266e+07	3.35825e+06	-2.77019e+07	-1.1457e+08	0	-9.02266e+07	6.70975e+06	-2.77019e+07	-1.11219e+08	-2.72054e+07	1.57892e+07	-1.14161e+07	5.61656e+07	-3.25603e+07	2.36053e+07	5.22355e+07	-3.00029e+07	2.22326e+07	6.15948e+07	-3.475e+07	2.68448e+07				5.87129e+07	-3.34626e+07	2.52504e+07	6.51904e+07
2111	1.00411e+07	-9.00795e+07	-2.65233e+07	-4.19817e+07	-1.48543e+08	1.00104e+07	-8.90617e+07	3.27134e+06	-2.79437e+07	-1.03724e+08	0	-9.06913e+07	0	-2.83944e+07	-1.19086e+08	-8.33218e+06	-9.35512e+07	4.1532e+06	-2.79399e+07	-1.2567e+08	0	-9.06913e+07	3.35165e+06	-2.83944e+07	-1.15734e+08	0	-9.06913e+07	6.69655e+06	-2.83944e+07	-1.12389e+08	-2.60351e+07	1.49684e+07	-1.10667e+07	5.76572e+07	-3.34654e+07	2.41918e+07	5.33192e+07	-3.06446e+07	2.26745e+07	6.2854e+07	-3.55061e+07	2.73479e+07				5.97965e+07	-3.4097e+07	2.56995e+07	6.62738e+07
2112	9.36971e+06	-9.0915e+07	-2.62826e+07	-4.2574e+07	-1.50402e+08	1.01992e+07	-8.90348e+07	3.10856e+06	-2.92438e+07	-1.04971e+08	0	-9.11546e+07	0	-2.9086e+07	-1.20241e+08	-8.55245e+06	-9.38776e+07	4.00654e+06	-2.87054e+07	-1.27129e+08	0	-9.11546e+07	3.34523e+06	-2.9086e+07	-1.16895e+08	0	-9.11546e+07	6.68375e+06	-2.9086e+07	-1.13557e+08	-2.4838e+07	1.41433e+07	-1.06947e+07	5.91757e+07	-3.43878e+07	2.47879e+07	5.44298e+07	-3.13027e+07	2.31271e+07	6.41674e+07	-3.62979e+07	2.78695e+07				6.0907e+07	-3.47479e+07	2.61591e+07	6.73842e+07
2113	8.68873e+06	-9.17498e+07	-2.60482e+07	-4.31684e+07	-1.52278e+08	1.02499e+07	-8.89256e+07	2.95243e+06	-3.05402e+07	-1.06264e+08	0	-9.16189e+07	0	-2.97765e+07	-1.21395e+08	-8.48891e+06	-9.42067e+07	3.8526e+06	-2.94696e+07	-1.28313e+08	0	-9.16189e+07	3.33902e+06	-2.97765e+07	-1.18056e+08	0	-9.16189e+07	6.67133e+06	-2.97765e+07	-1.14724e+08	-2.36139e+07	1.33098e+07	-1.03041e+07	5.91543e+07	-3.42856e+07	2.48686e+07	5.55673e+07	-3.1977e+07	2.35903e+07	6.49885e+07	-3.67602e+07	2.82283e+07				6.20444e+07	-3.54153e+07	2.66291e+07	6.85215e+07
2114	8.00955e+06	-9.25775e+07	-2.58191e+07	-4.37644e+07	-1.54151e+08	1.02852e+07	-8.87428e+07	3.14308e+06	-3.18276e+07	-1.07142e+08	0	-9.20835e+07	0	-3.04662e+07	-1.2255e+08	-8.38791e+06	-9.4538e+07	4.04551e+06	-3.02327e+07	-1.29113e+08	0	-9.20835e+07	3.33299e+06	-3.04662e+07	-1.19217e+08	0	-9.20835e+07	6.65929e+06	-3.04662e+07	-1.1589e+08	-2.2363e+07	1.24669e+07	-9.89605e+06	5.91871e+07	-3.42201e+07	2.4967e+07	5.67318e+07	-3.26677e+07	2.40642e+07	6.58094e+07	-3.72206e+07	2.85888e+07				6.32088e+07	-3.60993e+07	2.71095e+07	6.96858e+07
2115	7.34245e+06	-9.33926e+07	-2.55945e+07	-4.43618e+07	-1.56006e+08	1.0469e+07	-8.84937e+07	2.99035e+06	-3.31075e+07	-1.08142e+08	0	-9.25482e+07	0	-3.1155e+07	-1.23703e+08	-8.56868e+06	-9.48712e+07	3.9021e+06	-3.09946e+07	-1.30532e+08	0	-9.25482e+07	3.32715e+06	-3.1155e+07	-1.20376e+08	0	-9.25482e+07	6.64764e+06	-3.1155e+07	-1.17056e+08	-2.10851e+07	1.16134e+07	-9.47171e+06	5.97661e+07	-3.45256e+07	2.52405e+07	5.79233e+07	-3.33746e+07	2.45487e+07	6.71764e+07	-3.80443e+07	2.9132e+07				6.44001e+07	-3.67996e+07	2.76005e+07	7.0877e+07
2116	6.6967e+06	-9.41487e+07	-2.53739e+07	-4.49602e+07	-1.57786e+08	1.06607e+07	-8.81432e+07	2.83671e+06	-3.43811e+07	-1.09027e+08	0	-9.29708e+07	0	-3.18429e+07	-1.24814e+08	-8.48263e+06	-9.51641e+07	3.75085e+06	-3.17553e+07	-1.31651e+08	0	-9.29708e+07	3.32151e+06	-3.18429e+07	-1.21492e+08	0	-9.29708e+07	6.63635e+06	-3.18429e+07	-1.18177e+08	-1.97803e+07	1.07485e+07	-9.03177e+06	5.98528e+07	-3.45103e+07	2.53425e+07	5.91417e+07	-3.40977e+07	2.5044e+07	6.80783e+07	-3.85594e+07	2.95189e+07				6.56184e+07	-3.75164e+07	2.8102e+07	7.20952e+07
2117	6.0807e+06	-9.49171e+07	-2.5157e+07	-4.55596e+07	-1.59553e+08	1.08591e+07	-8.83417e+07	3.0294e+06	-3.49711e+07	-1.09424e+08	0	-9.33834e+07	0	-3.253e+07	-1.25913e+08	-8.36172e+06	-9.54496e+07	3.946e+06	-3.25149e+07	-1.3238e+08	0	-9.33834e+07	3.31604e+06	-3.253e+07	-1.22597e+08	0	-9.33834e+07	6.62544e+06	-3.253e+07	-1.19288e+08	-1.84486e+07	9.87178e+06	-8.57681e+06	5.99665e+07	-3.45156e+07	2.54509e+07	6.0387e+07	-3.4837e+07	2.555e+07	6.89801e+07	-3.90722e+07	2.99079e+07				6.68636e+07	-3.82496e+07	2.86141e+07	7.33403e+07
2118	5.42479e+06	-9.5696e+07	-2.49433e+07	-4.61598e+07	-1.61374e+08	1.08133e+07	-8.85696e+07	3.19538e+06	-3.55593e+07	-1.1012e+08	0	-9.37899e+07	0	-3.32163e+07	-1.27006e+08	-8.52387e+06	-9.57313e+07	4.14859e+06	-3.32735e+07	-1.3338e+08	0	-9.37899e+07	3.31077e+06	-3.32163e+07	-1.23696e+08	0	-9.37899e+07	6.6149e+06	-3.32163e+07	-1.20391e+08	-1.709e+07	8.98274e+06	-8.10723e+06	6.16495e+07	-3.5566e+07	2.60835e+07	6.16593e+07	-3.55924e+07	2.60668e+07	7.04279e+07	-3.99477e+07	3.04802e+07				6.81358e+07	-3.89991e+07	2.91367e+07	7.46123e+07
2119	4.73387e+06	-9.65248e+07	-2.47326e+07	-4.67608e+07	-1.63284e+08	1.08147e+07	-8.88646e+07	3.01466e+06	-3.61515e+07	-1.11187e+08	0	-9.42322e+07	0	-3.39019e+07	-1.28134e+08	-8.7222e+06	-9.60512e+07	4.00452e+06	-3.40311e+07	-1.348e+08	0	-9.42322e+07	3.30568e+06	-3.39019e+07	-1.24828e+08	0	-9.42322e+07	6.60473e+06	-3.39019e+07	-1.21529e+08	-1.57044e+07	8.08107e+06	-7.62337e+06	6.32537e+07	-3.65637e+07	2.669e+07	6.29585e+07	-3.63641e+07	2.65944e+07	7.19299e+07	-4.08582e+07	3.10717e+07				6.94349e+07	-3.97649e+07	2.967e+07	7.59114e+07
2120	4.01242e+06	-9.73656e+07	-2.45247e+07	-4.73623e+07	-1.6524e+08	1.08137e+07	-8.91877e+07	3.19751e+06	-3.67468e+07	-1.11923e+08	0	-9.46745e+07	0	-3.45868e+07	-1.29261e+08	-8.63759e+06	-9.63738e+07	4.19694e+06	-3.47876e+07	-1.35602e+08	0	-9.46745e+07	3.30077e+06	-3.45868e+07	-1.25961e+08	0	-9.46745e+07	6.59492e+06	-3.45868e+07	-1.22666e+08	-1.4292e+07	7.16653e+06	-7.12547e+06	6.43657e+07	-3.72263e+07	2.71394e+07	6.42846e+07	-3.71518e+07	2.71329e+07	7.29397e+07	-4.14385e+07	3.15012e+07				7.0761e+07	-4.05471e+07	3.02139e+07	7.72373e+07
2121	3.2645e+06	-9.82174e+07	-2.43085e+07	-4.79645e+07	-1.67226e+08	1.07502e+07	-8.95372e+07	3.28834e+06	-3.73443e+07	-1.12843e+08	0	-9.5118e+07	0	-3.5271e+07	-1.30389e+08	-8.81898e+06	-9.67001e+07	4.2898e+06	-3.55432e+07	-1.36773e+08	0	-9.5118e+07	3.24092e+06	-3.5271e+07	-1.27148e+08	0	-9.5118e+07	6.51979e+06	-3.5271e+07	-1.23869e+08	-1.28526e+07	6.6535e+06	-6.19914e+06	6.61022e+07	-3.76532e+07	2.84491e+07	6.56377e+07	-3.74286e+07	2.82091e+07	7.44684e+07	-4.17645e+07	3.27039e+07				7.2114e+07	-4.08071e+07	3.13068e+07	7.85902e+07
2122	2.49378e+06	-9.90759e+07	-2.4095e+07	-4.85672e+07	-1.69244e+08	1.06665e+07	-8.99102e+07	3.19107e+06	-3.79435e+07	-1.13996e+08	0	-9.5551e+07	0	-3.5968e+07	-1.31519e+08	-9.03388e+06	-9.70264e+07	4.1945e+06	-3.6298e+07	-1.38164e+08	0	-9.5551e+07	3.181e+06	-3.5968e+07	-1.28338e+08	0	-9.5551e+07	6.44476e+06	-3.5968e+07	-1.25074e+08	-1.13864e+07	6.13804e+06	-5.24834e+06	6.78657e+07	-3.80832e+07	2.97825e+07	6.70178e+07	-3.77109e+07	2.93069e+07	7.60512e+07	-4.21066e+07	3.39446e+07				7.34939e+07	-4.10728e+07	3.24211e+07	7.99701e+07
																																													Comparing Rot35 with others:
																																													35yr low expansion:
																																													Comparing with 50yrlow expansion:
																																													50yr high expansion:
																																													Comparing high and low:
																																													Comparing Rot35 with others:
																																													35yr high expansion:
																																													Comparing with 50yrlow expansion:
[truncated: 17 more columns]

## Sheet: Total_impact_hi (Aff35yrs)
Marginal impact results for high wood demand projection, all scenarios with 35-year afforestation duration																															Forest ecosystem C impact per tC harvested:		xxx
Units Mg CO2e
	Marginal domestic supply impact (HWP - existing forest + Aff_hi)																														Hi_projection Marginal import impact - demand for IRW met by increased harvest elsewhere
	50_35 + Aff35_hi					50_45 + Aff45_hi					50_50 + Aff50_hi					50_55 + Aff55_hi					15%YC12 + Aff50_hi					30%YC12 + Aff50_hi					50_35 + Aff35_hi			50_45 + Aff45_hi			50_50 + Aff50_hi			50_55 + Aff55_hi			reference			15%YC12+Aff50_hi			30%YC12+Aff50_hi
	Ecosystem C		HWP		Total	Ecosystem C		HWP		Total	Ecosystem C		HWP		Total	Ecosystem C		HWP		Total	Ecosystem C		HWP		Total	Ecosystem C		HWP		Total	Ecosystem C	HWP	Total	Ecosystem C	HWP	Total	Ecosystem C	HWP	Total	Ecosystem C	HWP	Total	Ecosystem C	HWP	Total	Ecosystem C	HWP	Total	Ecosystem C
	Existing forest C	New forest C	Existing forest HWP	New forest HWP		Existing forest	New forest	Existing forest	New forest		Existing forest	New forest	Existing forest	New forest		Existing forest	New forest	Existing forest	New forest		Existing forest	New forest	Existing forest	New forest		Existing forest	New forest	Existing forest	New forest
2023	0	-596630	0	0	-596630	267411	-592896	303742	0	-21743.2	0	-592896	0	0	-592896	0	-592896	303742	0	-289154	419867	-592896	0	0	-173029	839735	-592896	0	0	246838	0	0	0	0	0	0	0	0	0	0	0	0	0	0	0	0	0	0	0
2024	-6736.99	-1.20374e+06	0	0	-1.21048e+06	556483	-1.18704e+06	298641	0	-331915	0	-1.18704e+06	0	0	-1.18704e+06	-273429	-1.18704e+06	298641	0	-1.16183e+06	825729	-1.18704e+06	0	0	-361310	1.65146e+06	-1.18704e+06	0	0	464419	60413.5	-36752.4	23661.1	559703	-340494	219209	60413.5	-36752.4	23661.1	559703	-340494	219209	60413.5	-36752.4	23661.1	60413.5	-36752.4	23661.1	60413.5
2025	-23742.5	-1.82875e+06	0	0	-1.85249e+06	862466	-1.78534e+06	291102	0	-631768	0	-1.78534e+06	0	0	-1.78534e+06	-301540	-1.78534e+06	291102	0	-1.79577e+06	1.22052e+06	-1.78534e+06	0	0	-564811	2.44105e+06	-1.78534e+06	0	0	655713	177116	-110505	66610.6	653557	-409146	244410	177116	-110505	66610.6	653557	-409146	244410	177116	-110505	66610.6	177116	-110505	66610.6	177116
2026	-54067	-2.47878e+06	0	0	-2.53285e+06	1.18129e+06	-2.39106e+06	595115	0	-614661	0	-2.39106e+06	0	0	-2.39106e+06	-325277	-2.39106e+06	595115	0	-2.12122e+06	1.60683e+06	-2.39106e+06	0	0	-784229	3.21367e+06	-2.39106e+06	0	0	822605	350107	-221217	128890	809648	-512319	297330	350107	-221217	128890	809648	-512319	297330	350107	-221217	128890	350107	-221217	128890	350107
2027	-100329	-3.16069e+06	0	0	-3.26102e+06	1.50977e+06	-3.00778e+06	584932	0	-913074	0	-3.00778e+06	0	0	-3.00778e+06	-623235	-3.00778e+06	584932	0	-3.04608e+06	1.98695e+06	-3.00778e+06	0	0	-1.02083e+06	3.9739e+06	-3.00778e+06	0	0	966123	579387	-368926	210461	1.51452e+06	-964041	550475	579387	-368926	210461	1.51452e+06	-964041	550475	579387	-368926	210461	579387	-368926	210461	579387
2028	-164733	-3.88101e+06	0	0	-4.04574e+06	1.60724e+06	-3.63925e+06	569096	0	-1.46292e+06	0	-3.63925e+06	0	0	-3.63925e+06	-668048	-3.63925e+06	569096	0	-3.7382e+06	2.36293e+06	-3.63925e+06	0	0	-1.27632e+06	4.72586e+06	-3.63925e+06	0	0	1.08661e+06	864955	-550291	314665	1.77517e+06	-1.1316e+06	643566	864955	-550291	314665	1.77517e+06	-1.1316e+06	643566	864955	-550291	314665	864955	-550291	314665	864955
2029	-249084	-4.64589e+06	0	0	-4.89498e+06	1.68858e+06	-4.28938e+06	869109	0	-1.7317e+06	0	-4.28938e+06	0	0	-4.28938e+06	-705614	-4.28938e+06	869109	0	-4.12589e+06	2.73662e+06	-4.28938e+06	0	0	-1.55277e+06	5.47323e+06	-4.28938e+06	0	0	1.18385e+06	1.20681e+06	-767522	439291	2.09352e+06	-1.333e+06	760521	1.20681e+06	-767522	439291	2.09352e+06	-1.333e+06	760521	1.20681e+06	-767522	439291	1.20681e+06	-767522	439291	1.20681e+06
2030	-354807	-5.46113e+06	0	0	-5.81593e+06	1.75575e+06	-4.96219e+06	849121	0	-2.35732e+06	0	-4.96219e+06	0	0	-4.96219e+06	-1.01981e+06	-4.96219e+06	849121	0	-5.13288e+06	3.10968e+06	-4.96219e+06	-1073.43	0	-1.85358e+06	6.21937e+06	-4.96219e+06	-1073.43	0	1.2561e+06	1.60496e+06	-1.01894e+06	586017	2.96312e+06	-1.88265e+06	1.08046e+06	1.60496e+06	-1.01894e+06	586017	2.96312e+06	-1.88265e+06	1.08046e+06	1.60496e+06	-1.01894e+06	586017	1.60496e+06	-1.01894e+06	586017	1.60496e+06
2031	-482969	-6.3321e+06	0	0	-6.81507e+06	1.81033e+06	-5.66172e+06	827254	0	-3.02413e+06	0	-5.66172e+06	0	0	-5.66172e+06	-1.07394e+06	-5.66172e+06	827254	0	-5.9084e+06	3.48364e+06	-5.66172e+06	-2188.23	0	-2.18026e+06	6.96729e+06	-5.66172e+06	-2188.23	0	1.30338e+06	2.05939e+06	-1.30587e+06	753527	3.38535e+06	-2.14959e+06	1.23576e+06	2.05939e+06	-1.30587e+06	753527	3.38535e+06	-2.14959e+06	1.23576e+06	2.05939e+06	-1.30587e+06	753527	2.05939e+06	-1.30587e+06	753527	2.05939e+06
2032	-634319	-7.2638e+06	0	0	-7.89812e+06	1.85358e+06	-6.39201e+06	1.12564e+06	0	-3.41279e+06	0	-6.39201e+06	0	0	-6.39201e+06	-1.1187e+06	-6.39201e+06	1.12564e+06	0	-6.38507e+06	3.85986e+06	-6.39201e+06	-2188.23	0	-2.53434e+06	7.71971e+06	-6.39201e+06	-2188.23	0	1.32551e+06	2.57012e+06	-1.62829e+06	941832	3.86451e+06	-2.45014e+06	1.41436e+06	2.57012e+06	-1.62829e+06	941832	3.86451e+06	-2.45014e+06	1.41436e+06	2.57012e+06	-1.62829e+06	941832	2.57012e+06	-1.62829e+06	941832	2.57012e+06
2033	-809318	-8.26083e+06	0	0	-9.07015e+06	2.15397e+06	-7.15708e+06	1.39752e+06	0	-3.60559e+06	0	-7.15708e+06	0	0	-7.15708e+06	-1.44309e+06	-7.15708e+06	1.39752e+06	0	-7.20266e+06	4.23955e+06	-7.15708e+06	-2188.23	0	-2.91973e+06	8.47909e+06	-7.15708e+06	-2188.23	0	1.31982e+06	3.13713e+06	-1.98206e+06	1.15507e+06	4.90122e+06	-3.09997e+06	1.80125e+06	3.13713e+06	-1.98206e+06	1.15507e+06	4.90122e+06	-3.09997e+06	1.80125e+06	3.13713e+06	-1.98206e+06	1.15507e+06	3.13713e+06	-1.98206e+06	1.15507e+06	3.13713e+06
2034	-1.00818e+06	-9.32744e+06	0	0	-1.03356e+07	2.46666e+06	-7.96088e+06	1.36028e+06	0	-4.13395e+06	0	-7.96088e+06	0	0	-7.96088e+06	-1.77448e+06	-7.96088e+06	1.36028e+06	0	-8.37509e+06	4.62381e+06	-7.96088e+06	-2188.23	0	-3.33926e+06	9.24762e+06	-7.96088e+06	-2188.23	0	1.28455e+06	3.76043e+06	-2.37052e+06	1.38991e+06	5.95498e+06	-3.76032e+06	2.19466e+06	3.76043e+06	-2.37052e+06	1.38991e+06	5.95498e+06	-3.76032e+06	2.19466e+06	3.76043e+06	-2.37052e+06	1.38991e+06	3.76043e+06	-2.37052e+06	1.38991e+06	3.76043e+06
2035	-1.2309e+06	-1.04675e+07	0	0	-1.16984e+07	2.78765e+06	-8.80724e+06	1.64619e+06	0	-4.3734e+06	0	-8.80724e+06	0	0	-8.80724e+06	-1.84949e+06	-8.80724e+06	1.64619e+06	0	-9.01054e+06	5.01363e+06	-8.80724e+06	-2188.23	0	-3.7958e+06	1.00273e+07	-8.80724e+06	-2188.23	0	1.21783e+06	4.44002e+06	-2.79364e+06	1.64638e+06	6.583e+06	-4.14619e+06	2.43681e+06	4.44002e+06	-2.79364e+06	1.64638e+06	6.583e+06	-4.14619e+06	2.43681e+06	4.44002e+06	-2.79364e+06	1.64638e+06	4.44002e+06	-2.79364e+06	1.64638e+06	4.44002e+06
2036	-1.47729e+06	-1.16846e+07	0	0	-1.31619e+07	3.11357e+06	-9.69989e+06	1.90999e+06	0	-4.67634e+06	0	-9.69989e+06	0	0	-9.69989e+06	-2.20318e+06	-9.69989e+06	1.90999e+06	0	-9.99308e+06	5.40987e+06	-9.69989e+06	-2188.23	0	-4.29222e+06	1.08197e+07	-9.69989e+06	-2188.23	0	1.11765e+06	5.1759e+06	-3.25137e+06	1.92453e+06	7.77617e+06	-4.88983e+06	2.88634e+06	5.1759e+06	-3.25137e+06	1.92453e+06	7.77617e+06	-4.88983e+06	2.88634e+06	5.1759e+06	-3.25137e+06	1.92453e+06	5.1759e+06	-3.25137e+06	1.92453e+06	5.1759e+06
2037	-1.74702e+06	-1.29818e+07	0	0	-1.47289e+07	3.44184e+06	-1.06424e+07	1.8594e+06	0	-5.34118e+06	0	-1.06424e+07	0	0	-1.06424e+07	-2.55863e+06	-1.06424e+07	1.8594e+06	0	-1.13416e+07	5.81329e+06	-1.06424e+07	-2188.23	0	-4.83133e+06	1.16266e+07	-1.06424e+07	-2188.23	0	981958	5.96807e+06	-3.74368e+06	2.22439e+06	8.9888e+06	-5.64594e+06	3.34286e+06	5.96807e+06	-3.74368e+06	2.22439e+06	8.9888e+06	-5.64594e+06	3.34286e+06	5.96807e+06	-3.74368e+06	2.22439e+06	5.96807e+06	-3.74368e+06	2.22439e+06	5.96807e+06
2038	-2.0396e+06	-1.43622e+07	0	0	-1.64018e+07	3.53232e+06	-1.16383e+07	1.80823e+06	0	-6.29772e+06	0	-1.16383e+07	0	0	-1.16383e+07	-2.64852e+06	-1.16383e+07	1.80823e+06	0	-1.24786e+07	5.80469e+06	-1.16383e+07	-2188.23	0	-5.83577e+06	1.16094e+07	-1.16383e+07	-2188.23	0	-31076.7	6.81652e+06	-4.27056e+06	2.54596e+06	9.76779e+06	-6.12223e+06	3.64556e+06	6.81652e+06	-4.27056e+06	2.54596e+06	9.76779e+06	-6.12223e+06	3.64556e+06	6.81652e+06	-4.27056e+06	2.54596e+06	6.81652e+06	-4.27056e+06	2.54596e+06	6.81652e+06
2039	-2.45827e+06	-1.59342e+07	0	0	-1.83925e+07	3.60043e+06	-1.26907e+07	2.07179e+06	0	-7.01848e+06	0	-1.26907e+07	0	0	-1.26907e+07	-2.72013e+06	-1.26907e+07	2.07179e+06	0	-1.3339e+07	5.81853e+06	-1.26907e+07	-2188.23	0	-6.87435e+06	1.16371e+07	-1.26907e+07	-2188.23	0	-1.05582e+06	7.72127e+06	-4.83199e+06	2.88928e+06	1.06034e+07	-6.63249e+06	3.97088e+06	7.72127e+06	-4.83199e+06	2.88928e+06	1.06034e+07	-6.63249e+06	3.97088e+06	7.72127e+06	-4.83199e+06	2.88928e+06	7.72127e+06	-4.83199e+06	2.88928e+06	7.72127e+06
2040	-2.98515e+06	-1.75676e+07	-67835.4	-54922.4	-2.06755e+07	3.64856e+06	-1.38028e+07	2.01776e+06	0	-8.13649e+06	0	-1.38028e+07	0	0	-1.38028e+07	-3.05849e+06	-1.38028e+07	2.01776e+06	0	-1.48435e+07	5.85237e+06	-1.38028e+07	-3320.37	0	-7.95377e+06	1.17047e+07	-1.38028e+07	-3320.37	0	-2.10139e+06	8.6823e+06	-5.42373e+06	3.25857e+06	1.19846e+07	-7.48602e+06	4.49858e+06	8.6823e+06	-5.42373e+06	3.25857e+06	1.19846e+07	-7.48602e+06	4.49858e+06	8.6823e+06	-5.42373e+06	3.25857e+06	8.6823e+06	-5.42373e+06	3.25857e+06	8.6823e+06
2041	-3.47445e+06	-1.93648e+07	-135996	-110108	-2.30854e+07	3.67872e+06	-1.49775e+07	1.96259e+06	0	-9.33623e+06	0	-1.49775e+07	0	0	-1.49775e+07	-3.12785e+06	-1.49775e+07	1.96259e+06	0	-1.61428e+07	5.90405e+06	-1.49775e+07	-4474.17	0	-9.07797e+06	1.18081e+07	-1.49775e+07	-4474.17	0	-3.17392e+06	9.24926e+06	-5.76317e+06	3.48609e+06	1.29239e+07	-8.05794e+06	4.86595e+06	9.69963e+06	-6.04968e+06	3.64995e+06	1.29239e+07	-8.05794e+06	4.86595e+06	9.69963e+06	-6.04968e+06	3.64995e+06	9.69963e+06	-6.04968e+06	3.64995e+06	9.69963e+06
2042	-4.0515e+06	-2.13262e+07	-204493	-165566	-2.57478e+07	3.69259e+06	-1.62176e+07	2.22604e+06	0	-1.0299e+07	0	-1.62176e+07	0	0	-1.62176e+07	-3.17971e+06	-1.62176e+07	2.22604e+06	0	-1.71713e+07	5.97163e+06	-1.62176e+07	-4474.17	0	-1.02505e+07	1.19433e+07	-1.62176e+07	-4474.17	0	-4.27882e+06	9.87285e+06	-6.13745e+06	3.7354e+06	1.39197e+07	-8.6629e+06	5.25676e+06	1.07732e+07	-6.70981e+06	4.06343e+06	1.39197e+07	-8.6629e+06	5.25676e+06	1.07732e+07	-6.70981e+06	4.06343e+06	1.07732e+07	-6.70981e+06	4.06343e+06	1.07732e+07
2043	-4.56411e+06	-2.32952e+07	-235511	-220849	-2.83157e+07	3.959e+06	-1.74503e+07	2.43445e+06	-33258.4	-1.10901e+07	0	-1.74503e+07	0	-33258.4	-1.74835e+07	-3.50378e+06	-1.74503e+07	2.46336e+06	-33258.4	-1.85239e+07	6.05334e+06	-1.74503e+07	-469.821	-33258.4	-1.14306e+07	1.21067e+07	-1.74503e+07	-469.821	-33258.4	-5.3773e+06	1.0553e+07	-6.54229e+06	4.01074e+06	1.54696e+07	-9.61105e+06	5.8585e+06	1.19031e+07	-7.39672e+06	4.50642e+06	1.54696e+07	-9.61105e+06	5.8585e+06	1.19031e+07	-7.39672e+06	4.50642e+06	1.19031e+07	-7.39672e+06	4.50642e+06	1.19031e+07
2044	-5.09301e+06	-2.52705e+07	-266642	-276306	-3.09065e+07	4.31132e+06	-1.87418e+07	2.33554e+06	-66607.7	-1.21615e+07	0	-1.87418e+07	0	-66607.7	-1.88084e+07	-3.82802e+06	-1.87418e+07	2.4009e+06	-66607.7	-2.02355e+07	6.1309e+06	-1.87418e+07	7710.8	-66607.7	-1.26698e+07	1.22618e+07	-1.87418e+07	15880.5	-66607.7	-6.5307e+06	1.14119e+07	-7.06086e+06	4.35103e+06	1.67943e+07	-1.04141e+07	6.38016e+06	1.29525e+07	-8.03e+06	4.92248e+06	1.69004e+07	-1.04816e+07	6.4188e+06	1.30746e+07	-8.10771e+06	4.96691e+06	1.29825e+07	-8.04909e+06	4.93339e+06	1.30125e+07
2045	-5.56397e+06	-2.7251e+07	-297890	-331945	-3.34448e+07	4.69092e+06	-2.00958e+07	2.57959e+06	-100053	-1.29253e+07	0	-2.00958e+07	0	-100053	-2.01959e+07	-3.90639e+06	-2.00958e+07	2.65259e+06	-100053	-2.14496e+07	6.21803e+06	-2.00958e+07	15914.4	-100053	-1.39619e+07	1.24361e+07	-2.00958e+07	32276	-100053	-7.72751e+06	1.23272e+07	-7.61468e+06	4.71251e+06	1.76961e+07	-1.09438e+07	6.75228e+06	1.40582e+07	-8.69695e+06	5.36124e+06	1.79358e+07	-1.10961e+07	6.83965e+06	1.43024e+07	-8.85211e+06	5.45029e+06	1.41182e+07	-8.73507e+06	5.38311e+06	1.41782e+07
2046	-5.97287e+06	-2.92358e+07	-329260	-387774	-3.59257e+07	5.03209e+06	-2.15155e+07	2.80155e+06	-133599	-1.38155e+07	0	-2.15155e+07	0	-133599	-2.16491e+07	-4.24338e+06	-2.15155e+07	2.88222e+06	-133599	-2.30103e+07	6.31345e+06	-2.15155e+07	24142.1	-133599	-1.53115e+07	1.26269e+07	-2.15155e+07	48719.3	-133599	-8.97348e+06	1.32989e+07	-8.20271e+06	5.0962e+06	1.92395e+07	-1.18803e+07	7.35922e+06	1.52203e+07	-9.39823e+06	5.82202e+06	1.95065e+07	-1.2049e+07	7.4575e+06	1.55865e+07	-9.62998e+06	5.9565e+06	1.53102e+07	-9.45516e+06	5.85505e+06	1.54002e+07
2047	-6.31614e+06	-3.1224e+07	-360755	-443800	-3.83446e+07	5.37186e+06	-2.30036e+07	2.71088e+06	-167251	-1.50881e+07	0	-2.30036e+07	0	-167251	-2.31708e+07	-4.57652e+06	-2.30036e+07	2.8067e+06	-167251	-2.49406e+07	6.41592e+06	-2.30036e+07	32395.2	-167251	-1.67225e+07	1.28318e+07	-2.30036e+07	65212.8	-167251	-1.02738e+07	1.4327e+07	-8.8248e+06	5.50224e+06	2.08029e+07	-1.28293e+07	7.97361e+06	1.64387e+07	-1.01336e+07	6.30505e+06	2.10972e+07	-1.30138e+07	8.08339e+06	1.69268e+07	-1.04412e+07	6.48561e+06	1.65586e+07	-1.02092e+07	6.3494e+06	1.66785e+07
2048	-6.66795e+06	-3.32954e+07	-392379	-500031	-4.08557e+07	5.47034e+06	-2.45623e+07	2.62727e+06	-201014	-1.66657e+07	0	-2.45623e+07	0	-201014	-2.47633e+07	-4.65572e+06	-2.45623e+07	2.72338e+06	-201014	-2.66957e+07	6.52429e+06	-2.45623e+07	40674.8	-201014	-1.81984e+07	1.30486e+07	-2.45623e+07	81758.8	-201014	-1.1633e+07	1.54116e+07	-9.4808e+06	5.93076e+06	2.19347e+07	-1.34996e+07	8.43508e+06	1.77134e+07	-1.09029e+07	6.81049e+06	2.22835e+07	-1.37174e+07	8.56618e+06	1.83235e+07	-1.12859e+07	7.03766e+06	1.78633e+07	-1.0997e+07	6.8663e+06	1.80132e+07
2049	-7.0277e+06	-3.54512e+07	-424135	-556473	-4.34595e+07	5.52642e+06	-2.61936e+07	2.85678e+06	-234891	-1.80453e+07	0	-2.61936e+07	0	-234891	-2.64285e+07	-4.69768e+06	-2.61936e+07	2.9532e+06	-234891	-2.8173e+07	6.63747e+06	-2.61936e+07	48982.2	-234891	-1.97421e+07	1.32749e+07	-2.61936e+07	98359.6	-234891	-1.30552e+07	1.65525e+07	-1.01706e+07	6.38185e+06	2.31502e+07	-1.42206e+07	8.92959e+06	1.90445e+07	-1.1706e+07	7.3385e+06	2.3499e+07	-1.44369e+07	9.06212e+06	1.97765e+07	-1.21638e+07	7.61271e+06	1.92243e+07	-1.18185e+07	7.40586e+06	1.94041e+07
2050	-7.39495e+06	-3.76926e+07	-453408	-608678	-4.61496e+07	5.55701e+06	-2.78991e+07	2.77144e+06	-266314	-1.9837e+07	0	-2.78991e+07	0	-266314	-2.81654e+07	-5.0018e+06	-2.78991e+07	2.875e+06	-266314	-3.02922e+07	6.75446e+06	-2.78991e+07	53567.1	-266314	-2.13574e+07	1.35089e+07	-2.78991e+07	111266	-266314	-1.45452e+07	1.77497e+07	-1.0871e+07	6.87877e+06	2.49099e+07	-1.52546e+07	9.65532e+06	2.04319e+07	-1.25159e+07	7.91603e+06	2.52587e+07	-1.54693e+07	9.78941e+06	2.12857e+07	-1.3046e+07	8.23972e+06	2.06417e+07	-1.26461e+07	7.99554e+06	2.08514e+07
2051	-7.7695e+06	-4.00203e+07	-482780	-661037	-4.89336e+07	5.56465e+06	-2.968e+07	2.68514e+06	-297819	-2.1728e+07	0	-2.968e+07	0	-297819	-2.99778e+07	-5.04956e+06	-2.968e+07	2.78893e+06	-297819	-3.22385e+07	6.87426e+06	-2.968e+07	58133.5	-297819	-2.30454e+07	1.37485e+07	-2.968e+07	124184	-297819	-1.61051e+07	1.90034e+07	-1.16037e+07	7.39963e+06	2.62292e+07	-1.60127e+07	1.02164e+07	2.18757e+07	-1.33581e+07	8.51758e+06	2.66052e+07	-1.6243e+07	1.03622e+07	2.28513e+07	-1.39602e+07	8.89109e+06	2.21153e+07	-1.3506e+07	8.60933e+06	2.2355e+07
2052	-8.14678e+06	-4.24351e+07	-512255	-713557	-5.18077e+07	5.55148e+06	-3.15418e+07	2.88268e+06	-329408	-2.34371e+07	0	-3.15418e+07	0	-329408	-3.18712e+07	-5.06181e+06	-3.15418e+07	3.01365e+06	-329408	-3.39194e+07	6.99826e+06	-3.15418e+07	65882.4	-329408	-2.48071e+07	1.39965e+07	-3.15418e+07	139672	-329408	-1.77351e+07	2.03134e+07	-1.23689e+07	7.94449e+06	2.76048e+07	-1.68019e+07	1.08029e+07	2.33758e+07	-1.42325e+07	9.14326e+06	2.79808e+07	-1.7031e+07	1.09498e+07	2.44731e+07	-1.49063e+07	9.56686e+06	2.36453e+07	-1.4398e+07	9.24731e+06	2.39149e+07
2053	-8.53109e+06	-4.49339e+07	-541837	-766244	-5.47731e+07	5.78676e+06	-3.34776e+07	3.05692e+06	-361086	-2.4995e+07	0	-3.34776e+07	0	-361086	-3.38387e+07	-5.34173e+06	-3.34776e+07	3.22206e+06	-361086	-3.59583e+07	7.12172e+06	-3.34776e+07	73652.9	-361086	-2.66433e+07	1.42434e+07	-3.34776e+07	155202	-361086	-1.944e+07	2.16797e+07	-1.31663e+07	8.51342e+06	2.94275e+07	-1.7868e+07	1.15594e+07	2.49322e+07	-1.5139e+07	9.79314e+06	2.99093e+07	-1.81618e+07	1.17475e+07	2.61512e+07	-1.58842e+07	1.02671e+07	2.52316e+07	-1.53221e+07	9.90956e+06	2.55311e+07
2054	-8.92299e+06	-4.75172e+07	-571529	-819105	-5.78309e+07	6.10334e+06	-3.54875e+07	2.95131e+06	-392858	-2.68257e+07	0	-3.54875e+07	0	-392858	-3.58803e+07	-5.63691e+06	-3.54875e+07	3.1307e+06	-392858	-3.83865e+07	7.24374e+06	-3.54875e+07	81445.7	-392858	-2.85551e+07	1.44875e+07	-3.54875e+07	170776	-392858	-2.12221e+07	2.31024e+07	-1.39959e+07	9.10648e+06	3.12682e+07	-1.8943e+07	1.23251e+07	2.65449e+07	-1.60776e+07	1.04673e+07	3.18833e+07	-1.93185e+07	1.25648e+07	2.78857e+07	-1.68939e+07	1.09918e+07	2.68742e+07	-1.62781e+07	1.05961e+07	2.72036e+07
2055	-9.32297e+06	-5.01856e+07	-601334	-872146	-6.0982e+07	6.44448e+06	-3.75716e+07	3.15953e+06	-424728	-2.83923e+07	0	-3.75716e+07	0	-424728	-3.79963e+07	-5.66915e+06	-3.75716e+07	3.34627e+06	-424728	-4.03192e+07	7.36355e+06	-3.75716e+07	89262	-424728	-3.05435e+07	1.47271e+07	-3.75716e+07	186397	-424728	-2.30829e+07	2.45814e+07	-1.48577e+07	9.72373e+06	3.27656e+07	-1.97999e+07	1.29657e+07	2.82139e+07	-1.70481e+07	1.11658e+07	3.34352e+07	-2.02073e+07	1.32279e+07	2.96764e+07	-1.79353e+07	1.17411e+07	2.85732e+07	-1.72661e+07	1.13071e+07	2.89324e+07
2056	-9.73151e+06	-5.29392e+07	-631255	-925373	-6.42274e+07	6.74486e+06	-3.97303e+07	3.34627e+06	-456699	-3.00958e+07	0	-3.97303e+07	0	-456699	-4.0187e+07	-5.95632e+06	-3.97303e+07	3.54734e+06	-456699	-4.25959e+07	7.48055e+06	-3.97303e+07	97102.8	-456699	-3.26093e+07	1.49611e+07	-3.97303e+07	202066	-456699	-2.50238e+07	2.61167e+07	-1.57515e+07	1.03652e+07	3.48247e+07	-2.10029e+07	1.38218e+07	2.99392e+07	-1.80506e+07	1.18887e+07	3.55216e+07	-2.14247e+07	1.40968e+07	3.15234e+07	-1.90085e+07	1.25149e+07	3.03284e+07	-1.82859e+07	1.20425e+07	3.07175e+07
2057	-1.01491e+07	-5.40218e+07	-1.86369e+06	-2.17482e+06	-6.82094e+07	7.04272e+06	-4.13695e+07	3.2349e+06	-488776	-3.15807e+07	0	-4.13695e+07	0	-488776	-4.18583e+07	-6.25553e+06	-4.13695e+07	3.4434e+06	-488776	-4.46704e+07	7.59242e+06	-4.13695e+07	104969	-488776	-3.41609e+07	1.51848e+07	-4.13695e+07	217786	-488776	-2.64557e+07	2.77084e+07	-1.66774e+07	1.1031e+07	3.69039e+07	-2.22162e+07	1.46877e+07	3.17209e+07	-1.90849e+07	1.2636e+07	3.76553e+07	-2.26695e+07	1.49858e+07	3.34267e+07	-2.01134e+07	1.33133e+07	3.21399e+07	-1.93375e+07	1.28024e+07	3.25589e+07
2058	-9.42738e+06	-5.5016e+07	-3.09172e+06	-3.41997e+06	-7.09551e+07	7.09688e+06	-4.30809e+07	3.12328e+06	-520962	-3.33817e+07	0	-4.30809e+07	0	-520962	-4.36019e+07	-6.28449e+06	-4.30809e+07	3.33231e+06	-520962	-4.65541e+07	7.70045e+06	-4.30809e+07	112862	-520962	-3.57886e+07	1.54009e+07	-4.30809e+07	233558	-520962	-2.79674e+07	2.5502e+07	-1.52369e+07	1.02651e+07	3.85796e+07	-2.31733e+07	1.54063e+07	3.35589e+07	-2.01511e+07	1.34078e+07	3.93581e+07	-2.36411e+07	1.5717e+07	3.53863e+07	-2.12499e+07	1.41364e+07	3.40077e+07	-2.0421e+07	1.35868e+07	3.44566e+07
2059	-8.55866e+06	-5.59356e+07	-4.30548e+06	-4.65099e+06	-7.34507e+07	7.10638e+06	-4.48623e+07	3.31734e+06	-553261	-3.49918e+07	0	-4.48623e+07	0	-553261	-4.54156e+07	-6.27393e+06	-4.48623e+07	3.52692e+06	-553261	-4.81626e+07	7.82116e+06	-4.48623e+07	120781	-553261	-3.74736e+07	1.56423e+07	-4.48623e+07	249384	-553261	-2.95239e+07	2.33528e+07	-1.38373e+07	9.51545e+06	4.03115e+07	-2.41617e+07	1.61498e+07	3.54531e+07	-2.1249e+07	1.42041e+07	4.109e+07	-2.46272e+07	1.64628e+07	3.74022e+07	-2.2418e+07	1.49842e+07	3.59319e+07	-2.15362e+07	1.43957e+07	3.64106e+07
2060	-7.56143e+06	-5.67921e+07	-5.50765e+06	-5.87058e+06	-7.57317e+07	7.08903e+06	-4.67107e+07	3.20354e+06	-585677	-3.70038e+07	0	-4.67107e+07	0	-585677	-4.72964e+07	-6.52529e+06	-4.67107e+07	3.42065e+06	-585677	-5.04011e+07	7.93919e+06	-4.67107e+07	121118	-585677	-3.92361e+07	1.58784e+07	-4.67107e+07	250042	-585677	-3.1168e+07	2.12607e+07	-1.24984e+07	8.76223e+06	4.2587e+07	-2.54874e+07	1.70996e+07	3.74037e+07	-2.23787e+07	1.5025e+07	4.33654e+07	-2.59506e+07	1.74147e+07	3.94743e+07	-2.36177e+07	1.58566e+07	3.78824e+07	-2.26644e+07	1.5218e+07	3.83611e+07
2061	-6.45183e+06	-5.75946e+07	-6.70035e+06	-7.08083e+06	-7.78276e+07	7.04749e+06	-4.86231e+07	3.08888e+06	-618212	-3.91049e+07	0	-4.86231e+07	0	-618212	-4.92413e+07	-6.51883e+06	-4.86231e+07	3.30661e+06	-618212	-5.24535e+07	8.05441e+06	-4.86231e+07	121471	-618212	-4.10654e+07	1.61088e+07	-4.86231e+07	250735	-618212	-3.28818e+07	1.92256e+07	-1.12147e+07	8.01084e+06	4.44226e+07	-2.65368e+07	1.78858e+07	3.94106e+07	-2.35401e+07	1.58705e+07	4.52282e+07	-2.7015e+07	1.82131e+07	4.16028e+07	-2.4849e+07	1.67538e+07	3.98892e+07	-2.38244e+07	1.60648e+07	4.03679e+07
2062	-5.24409e+06	-5.83509e+07	-7.88518e+06	-8.28334e+06	-7.97635e+07	6.98405e+06	-5.05959e+07	3.28511e+06	-650872	-4.09776e+07	0	-5.05959e+07	0	-650872	-5.12467e+07	-6.47542e+06	-5.05959e+07	3.50348e+06	-650872	-5.42187e+07	8.16674e+06	-5.05959e+07	121842	-650872	-4.29582e+07	1.63335e+07	-5.05959e+07	251461	-650872	-3.46618e+07	1.72474e+07	-9.98198e+06	7.26546e+06	4.63145e+07	-2.76168e+07	1.86978e+07	4.14737e+07	-2.47331e+07	1.67406e+07	4.71201e+07	-2.80933e+07	1.90268e+07	4.37875e+07	-2.61118e+07	1.76757e+07	4.19524e+07	-2.50163e+07	1.69361e+07	4.2431e+07
2063	-3.95629e+06	-5.9067e+07	-9.06342e+06	-9.47938e+06	-8.15661e+07	7.16738e+06	-5.262e+07	3.43122e+06	-683658	-4.27051e+07	0	-5.262e+07	0	-683658	-5.33037e+07	-6.70014e+06	-5.262e+07	3.68414e+06	-683658	-5.63197e+07	8.27466e+06	-5.262e+07	122229	-683658	-4.49068e+07	1.65493e+07	-5.262e+07	252220	-683658	-3.65021e+07	1.53262e+07	-8.79697e+06	6.52927e+06	4.87588e+07	-2.90392e+07	1.97196e+07	4.35932e+07	-2.59578e+07	1.76354e+07	4.95643e+07	-2.95141e+07	2.00502e+07	4.60286e+07	-2.74061e+07	1.86225e+07	4.40718e+07	-2.62399e+07	1.78319e+07	4.45504e+07
2064	-2.59982e+06	-5.97482e+07	-1.0236e+07	-1.06699e+07	-8.3254e+07	7.43043e+06	-5.46916e+07	3.27758e+06	-716576	-4.47002e+07	0	-5.46916e+07	0	-716576	-5.54082e+07	-6.94035e+06	-5.46916e+07	3.56514e+06	-716576	-5.87834e+07	8.37818e+06	-5.46916e+07	122632	-716576	-4.69074e+07	1.67564e+07	-5.46916e+07	253012	-716576	-3.83988e+07	1.34619e+07	-7.65716e+06	5.80478e+06	5.11154e+07	-3.04041e+07	2.07113e+07	4.5769e+07	-2.72141e+07	1.85549e+07	5.2054e+07	-3.09604e+07	2.10936e+07	4.83259e+07	-2.87319e+07	1.9594e+07	4.62475e+07	-2.74953e+07	1.87522e+07	4.67261e+07
2065	-1.18491e+06	-6.03988e+07	-1.14038e+07	-1.18558e+07	-8.48433e+07	7.71767e+06	-5.68066e+07	3.45784e+06	-749628	-4.63807e+07	0	-5.68066e+07	0	-749628	-5.75563e+07	-6.91671e+06	-5.68066e+07	3.75318e+06	-749628	-6.07198e+07	8.47737e+06	-5.68066e+07	123052	-749628	-4.89558e+07	1.69547e+07	-5.68066e+07	253835	-749628	-4.03477e+07	1.16545e+07	-6.56057e+06	5.09391e+06	5.30505e+07	-3.15011e+07	2.15494e+07	4.80011e+07	-2.8502e+07	1.94991e+07	5.41221e+07	-3.21386e+07	2.19835e+07	5.06795e+07	-3.00892e+07	2.05903e+07	4.84796e+07	-2.87824e+07	1.96972e+07	4.89581e+07
2066	279252	-6.10223e+07	-1.25674e+07	-1.30375e+07	-8.63479e+07	7.9639e+06	-5.89611e+07	3.61671e+06	-782816	-4.81633e+07	0	-5.89611e+07	0	-782816	-5.97439e+07	-7.14892e+06	-5.89611e+07	3.92681e+06	-782816	-6.2966e+07	8.57237e+06	-5.89611e+07	123487	-782816	-5.10481e+07	1.71447e+07	-5.89611e+07	254689	-782816	-4.23445e+07	9.90382e+06	-5.50561e+06	4.39821e+06	5.56254e+07	-3.29932e+07	2.26321e+07	5.02894e+07	-2.98215e+07	2.0468e+07	5.67242e+07	-3.36452e+07	2.3079e+07	5.30894e+07	-3.14779e+07	2.16115e+07	5.07679e+07	-3.01011e+07	2.06669e+07	5.12464e+07
2067	1.78435e+06	-6.16219e+07	-1.37271e+07	-1.42155e+07	-8.77802e+07	8.2075e+06	-5.99327e+07	3.47061e+06	-2.0926e+06	-5.03472e+07	0	-6.1151e+07	0	-816144	-6.19671e+07	-7.39373e+06	-6.1151e+07	3.79553e+06	-816144	-6.55653e+07	8.66107e+06	-6.1151e+07	123938	-816144	-5.31821e+07	1.73221e+07	-6.1151e+07	255572	-816144	-4.43894e+07	8.20993e+06	-4.49107e+06	3.71886e+06	5.82204e+07	-3.4496e+07	2.37244e+07	5.26341e+07	-3.11724e+07	2.14617e+07	5.93736e+07	-3.51789e+07	2.41948e+07	5.55556e+07	-3.2898e+07	2.26576e+07	5.31126e+07	-3.14514e+07	2.16612e+07	5.3591e+07
2068	3.31675e+06	-6.22002e+07	-1.48836e+07	-1.53903e+07	-8.91573e+07	8.3267e+06	-6.07692e+07	3.33128e+06	-3.39774e+06	-5.2509e+07	0	-6.33662e+07	0	-849615	-6.42158e+07	-7.36858e+06	-6.33662e+07	3.6572e+06	-849615	-6.79271e+07	8.74633e+06	-6.33662e+07	124403	-849615	-5.5345e+07	1.74927e+07	-6.33662e+07	256486	-849615	-4.64666e+07	6.57278e+06	-3.51597e+06	3.05682e+06	5.83353e+07	-3.44487e+07	2.38866e+07	5.50351e+07	-3.2555e+07	2.24801e+07	6.15926e+07	-3.64392e+07	2.51534e+07	5.80781e+07	-3.43496e+07	2.37285e+07	5.55135e+07	-3.28332e+07	2.26803e+07	5.59919e+07
2069	4.86958e+06	-6.27592e+07	-1.60369e+07	-1.65622e+07	-9.04888e+07	8.42743e+06	-6.14849e+07	3.49771e+06	-4.68772e+06	-5.42475e+07	0	-6.56026e+07	0	-883233	-6.64858e+07	-7.30473e+06	-6.56026e+07	3.82466e+06	-883233	-6.99659e+07	8.8285e+06	-6.56026e+07	124883	-883233	-5.75325e+07	1.7657e+07	-6.56026e+07	257428	-883233	-4.85714e+07	4.99234e+06	-2.57951e+06	2.41284e+06	5.85342e+07	-3.44546e+07	2.40796e+07	5.74924e+07	-3.3969e+07	2.35234e+07	6.38407e+07	-3.77138e+07	2.61269e+07	6.06569e+07	-3.58325e+07	2.48244e+07	5.79707e+07	-3.42466e+07	2.37241e+07	5.84491e+07
2070	6.43665e+06	-6.33011e+07	-1.71874e+07	-1.77314e+07	-9.17832e+07	8.67402e+06	-6.20917e+07	3.35637e+06	-5.96543e+06	-5.60267e+07	0	-6.78565e+07	0	-917000	-6.87735e+07	-7.50351e+06	-6.78565e+07	3.69134e+06	-917000	-7.25856e+07	8.90783e+06	-6.78565e+07	125377	-917000	-5.97403e+07	1.78157e+07	-6.78565e+07	258399	-917000	-5.06994e+07	3.46859e+06	-1.68107e+06	1.78752e+06	5.92764e+07	-3.48128e+07	2.44635e+07	6.00059e+07	-3.54145e+07	2.45915e+07	6.66318e+07	-3.93256e+07	2.73061e+07	6.3292e+07	-3.73469e+07	2.59451e+07	6.04843e+07	-3.56916e+07	2.47927e+07	6.09626e+07
2071	8.01238e+06	-6.38273e+07	-1.83353e+07	-1.88981e+07	-9.30483e+07	8.92631e+06	-6.25995e+07	3.21425e+06	-7.23308e+06	-5.7692e+07	0	-7.0124e+07	0	-950918	-7.10749e+07	-7.44486e+06	-7.0124e+07	3.55034e+06	-950918	-7.49694e+07	8.98452e+06	-7.0124e+07	125885	-950918	-6.19645e+07	1.7969e+07	-7.0124e+07	259397	-950918	-5.28465e+07	2.00149e+06	-820118	1.18138e+06	5.95793e+07	-3.4907e+07	2.46723e+07	6.25758e+07	-3.68915e+07	2.56844e+07	6.90107e+07	-4.06783e+07	2.83324e+07	6.59833e+07	-3.88926e+07	2.70907e+07	6.30541e+07	-3.7168e+07	2.58861e+07	6.35324e+07
2072	9.59172e+06	-6.43393e+07	-1.80022e+07	-2.00625e+07	-9.28123e+07	9.18323e+06	-6.30168e+07	3.38151e+06	-8.4924e+06	-5.89445e+07	0	-7.1034e+07	0	-2.43825e+06	-7.34723e+07	-7.35019e+06	-7.24016e+07	3.74569e+06	-984991	-7.6991e+07	9.06053e+06	-7.1034e+07	151763	-2.43825e+06	-6.426e+07	1.81211e+07	-7.1034e+07	285778	-2.43825e+06	-5.50654e+07	591035	3762.75	594798	5.99389e+07	-3.50419e+07	2.48969e+07	6.5202e+07	-3.83999e+07	2.68021e+07	7.14187e+07	-4.20447e+07	2.9374e+07	6.8731e+07	-4.04697e+07	2.82613e+07	6.56802e+07	-3.86759e+07	2.70043e+07	6.61585e+07
2073	9.78128e+06	-6.49443e+07	-1.76656e+07	-2.12166e+07	-9.40452e+07	9.17256e+06	-6.33512e+07	3.23363e+06	-9.74109e+06	-6.06861e+07	0	-7.17797e+07	0	-3.91882e+06	-7.56985e+07	-7.53878e+06	-7.46784e+07	3.63278e+06	-1.01883e+06	-7.96032e+07	8.91161e+06	-7.17797e+07	401541	-3.91882e+06	-6.63854e+07	1.78232e+07	-7.17797e+07	785421	-3.91882e+06	-5.70899e+07	1.56988e+06	-661959	907922	6.07448e+07	-3.54479e+07	2.52969e+07	6.5511e+07	-3.84463e+07	2.70648e+07	7.43786e+07	-4.37366e+07	3.06421e+07	7.14942e+07	-4.20365e+07	2.94577e+07	6.63897e+07	-3.89711e+07	2.74186e+07	6.72685e+07
2074	9.69716e+06	-6.55256e+07	-1.73446e+07	-2.23682e+07	-9.55413e+07	9.20646e+06	-6.36091e+07	3.1044e+06	-1.09833e+07	-6.22816e+07	0	-7.23776e+07	0	-5.3816e+06	-7.77592e+07	-7.47155e+06	-7.69511e+07	3.51861e+06	-1.05282e+06	-8.19569e+07	8.33967e+06	-7.23776e+07	650095	-5.3816e+06	-6.87694e+07	1.66793e+07	-7.23776e+07	1.28282e+06	-5.3816e+06	-5.9797e+07	2.60507e+06	-1.35839e+06	1.24668e+06	6.11026e+07	-3.55788e+07	2.55238e+07	6.58767e+07	-3.85295e+07	2.73471e+07	7.69175e+07	-4.51627e+07	3.17548e+07	7.43137e+07	-4.36341e+07	3.06796e+07	6.71558e+07	-3.93022e+07	2.78536e+07	6.84349e+07
2075	9.3764e+06	-6.60638e+07	-1.72267e+07	-2.2978e+07	-9.68921e+07	9.23573e+06	-6.37967e+07	3.19956e+06	-1.16305e+07	-6.29919e+07	0	-7.28415e+07	0	-6.15871e+06	-7.90002e+07	-7.38754e+06	-7.92165e+07	3.62195e+06	-1.08696e+06	-8.40691e+07	7.76143e+06	-7.28415e+07	780419	-6.15871e+06	-7.04584e+07	1.55229e+07	-7.28415e+07	1.54371e+06	-6.15871e+06	-6.19336e+07	3.69659e+06	-1.75916e+06	1.93743e+06	6.15954e+07	-3.56529e+07	2.59425e+07	6.62988e+07	-3.85394e+07	2.77594e+07	7.95127e+07	-4.58707e+07	3.3642e+07	7.71896e+07	-4.44341e+07	3.27554e+07	6.79783e+07	-3.94416e+07	2.85367e+07	6.96578e+07
2076	8.98121e+06	-6.65862e+07	-1.69913e+07	-2.41379e+07	-9.87342e+07	9.20049e+06	-6.39191e+07	3.06667e+06	-1.28622e+07	-6.45141e+07	0	-7.31833e+07	0	-7.59497e+06	-8.07783e+07	-7.56528e+06	-8.14716e+07	3.50423e+06	-1.12126e+06	-8.6654e+07	7.17683e+06	-7.31833e+07	1.0235e+06	-7.59497e+06	-7.25779e+07	1.43537e+07	-7.31833e+07	2.03006e+06	-7.59497e+06	-6.43945e+07	4.54577e+06	-2.30951e+06	2.23626e+06	6.26493e+07	-3.6223e+07	2.64263e+07	6.67775e+07	-3.87174e+07	2.80601e+07	8.26415e+07	-4.76566e+07	3.4985e+07	8.01217e+07	-4.60937e+07	3.4028e+07	6.88573e+07	-3.98618e+07	2.89955e+07	7.09371e+07
2077	8.39982e+06	-6.6937e+07	-1.67416e+07	-2.51271e+07	-1.00406e+08	9.1433e+06	-6.39813e+07	2.93565e+06	-1.39311e+07	-6.58335e+07	0	-7.34133e+07	0	-8.84342e+06	-8.22567e+07	-7.48324e+06	-8.22243e+07	3.37749e+06	-2.56137e+06	-8.88915e+07	6.58582e+06	-7.34133e+07	1.2371e+06	-8.84342e+06	-7.44338e+07	1.31716e+07	-7.34133e+07	2.45742e+06	-8.84342e+06	-6.66276e+07	5.4513e+06	-2.82234e+06	2.62896e+06	6.32461e+07	-3.64683e+07	2.67778e+07	6.73127e+07	-3.89016e+07	2.84111e+07	8.53403e+07	-4.89855e+07	3.63549e+07	8.31101e+07	-4.7579e+07	3.55311e+07	6.97928e+07	-4.02588e+07	2.9534e+07	7.22729e+07
2078	7.79632e+06	-6.72733e+07	-1.65212e+07	-2.62829e+07	-1.02281e+08	9.16379e+06	-6.40632e+07	3.11478e+06	-1.51233e+07	-6.6908e+07	0	-7.36157e+07	0	-1.02302e+07	-8.38459e+07	-7.36958e+06	-8.28642e+07	3.55803e+06	-4.158e+06	-9.08338e+07	5.98985e+06	-7.36157e+07	1.47643e+06	-1.02302e+07	-7.63796e+07	1.19797e+07	-7.36157e+07	2.93621e+06	-1.02302e+07	-6.893e+07	6.41319e+06	-3.4251e+06	2.98809e+06	6.38957e+07	-3.67866e+07	2.71092e+07	6.79044e+07	-3.91639e+07	2.87405e+07	8.54967e+07	-4.89104e+07	3.65863e+07	8.61548e+07	-4.93002e+07	3.68546e+07	7.07848e+07	-4.07595e+07	3.00253e+07	7.36651e+07
2079	7.18409e+06	-6.75963e+07	-1.63064e+07	-2.74367e+07	-1.04155e+08	9.17257e+06	-6.4105e+07	2.97056e+06	-1.63117e+07	-6.82737e+07	0	-7.37349e+07	0	-1.16095e+07	-8.53445e+07	-7.52513e+06	-8.33462e+07	3.41527e+06	-5.735e+06	-9.31911e+07	5.38887e+06	-7.37349e+07	1.7143e+06	-1.16095e+07	-7.82413e+07	1.07777e+07	-7.37349e+07	3.41207e+06	-1.16095e+07	-7.11547e+07	7.43144e+06	-4.05635e+06	3.37509e+06	6.52433e+07	-3.75413e+07	2.7702e+07	6.86743e+07	-3.95415e+07	2.91328e+07	8.63238e+07	-4.92572e+07	3.70666e+07	8.92558e+07	-5.10522e+07	3.82036e+07	7.19548e+07	-4.1374e+07	3.05808e+07	7.52353e+07
2080	6.57502e+06	-6.79072e+07	-1.60963e+07	-2.85886e+07	-1.06017e+08	9.33285e+06	-6.41092e+07	2.82518e+06	-1.74967e+07	-6.94479e+07	0	-7.37767e+07	0	-1.29825e+07	-8.67592e+07	-7.40129e+06	-8.36847e+07	3.27833e+06	-7.29597e+06	-9.51036e+07	4.78288e+06	-7.37767e+07	1.95092e+06	-1.29825e+07	-8.00254e+07	9.56576e+06	-7.37767e+07	3.8854e+06	-1.29825e+07	-7.3308e+07	8.50604e+06	-4.71707e+06	3.78897e+06	6.61275e+07	-3.80068e+07	2.81207e+07	6.95006e+07	-3.9957e+07	2.95436e+07	8.66876e+07	-4.93309e+07	3.73567e+07	9.24131e+07	-5.2835e+07	3.95781e+07	7.31813e+07	-4.20253e+07	3.1156e+07	7.6862e+07
2081	5.9797e+06	-6.82071e+07	-1.58903e+07	-2.97387e+07	-1.07856e+08	9.50358e+06	-6.40782e+07	3.0055e+06	-1.86784e+07	-7.02475e+07	0	-7.37466e+07	0	-1.43497e+07	-8.80964e+07	-7.27677e+06	-8.38921e+07	3.4602e+06	-8.84367e+06	-9.65523e+07	4.17184e+06	-7.37466e+07	2.18643e+06	-1.43497e+07	-8.17381e+07	8.34367e+06	-7.37466e+07	4.35651e+06	-1.43497e+07	-7.53962e+07	9.63698e+06	-5.40777e+06	4.22921e+06	6.70682e+07	-3.85045e+07	2.85637e+07	7.03834e+07	-4.0409e+07	2.99743e+07	8.71352e+07	-4.94667e+07	3.76686e+07	9.56267e+07	-5.46485e+07	4.09782e+07	7.44643e+07	-4.27119e+07	3.17524e+07	7.85451e+07
2082	5.40762e+06	-6.85774e+07	-1.56878e+07	-3.0887e+07	-1.09744e+08	9.68305e+06	-6.40146e+07	2.86235e+06	-1.9857e+07	-7.13262e+07	0	-7.365e+07	0	-1.57118e+07	-8.93618e+07	-7.42277e+06	-8.39795e+07	3.31866e+06	-1.03803e+07	-9.84639e+07	3.55572e+06	-7.365e+07	2.42097e+06	-1.57118e+07	-8.33851e+07	7.11145e+06	-7.365e+07	4.82566e+06	-1.57118e+07	-7.74247e+07	1.08243e+07	-6.12883e+06	4.69544e+06	6.85849e+07	-3.93611e+07	2.92238e+07	7.13226e+07	-4.08969e+07	3.04257e+07	8.81318e+07	-4.99546e+07	3.81772e+07	9.88965e+07	-5.64926e+07	4.24039e+07	7.58036e+07	-4.34333e+07	3.23703e+07	8.02846e+07
2083	4.79006e+06	-6.89401e+07	-1.54884e+07	-3.20336e+07	-1.11672e+08	9.62023e+06	-6.3921e+07	2.69102e+06	-2.10326e+07	-7.26424e+07	0	-7.34919e+07	0	-1.70692e+07	-9.05612e+07	-7.28967e+06	-8.39568e+07	3.18284e+06	-1.19074e+07	-9.99711e+07	2.93573e+06	-7.34919e+07	2.65463e+06	-1.70692e+07	-8.49708e+07	5.87146e+06	-7.34919e+07	5.29303e+06	-1.70692e+07	-7.93967e+07	1.20679e+07	-6.88053e+06	5.18738e+06	6.96384e+07	-3.99276e+07	2.97109e+07	7.23183e+07	-4.14201e+07	3.08982e+07	8.86652e+07	-5.01603e+07	3.85048e+07	1.02223e+08	-5.83675e+07	4.38552e+07	7.71994e+07	-4.41893e+07	3.30101e+07	8.20805e+07
2084	4.13268e+06	-6.92958e+07	-1.5292e+07	-3.31786e+07	-1.13634e+08	9.60623e+06	-6.38e+07	2.84531e+06	-2.22054e+07	-7.35539e+07	0	-7.32773e+07	0	-1.84224e+07	-9.16997e+07	-7.15908e+06	-8.38331e+07	3.37273e+06	-1.34265e+07	-1.01046e+08	2.31184e+06	-7.32773e+07	2.88747e+06	-1.84224e+07	-8.65004e+07	4.62369e+06	-7.32773e+07	5.75878e+06	-1.84224e+07	-8.13172e+07	1.33679e+07	-7.66306e+06	5.70482e+06	7.06427e+07	-4.04601e+07	3.01826e+07	7.33704e+07	-4.19784e+07	3.1392e+07	8.92823e+07	-5.04217e+07	3.88605e+07	1.05605e+08	-6.02731e+07	4.53321e+07	7.86516e+07	-4.49794e+07	3.36722e+07	8.39327e+07
2085	3.44058e+06	-6.96447e+07	-1.50703e+07	-3.43765e+07	-1.15651e+08	9.59135e+06	-6.36541e+07	2.68617e+06	-2.34425e+07	-7.48192e+07	0	-7.30109e+07	0	-1.98515e+07	-9.28624e+07	-7.31679e+06	-8.36168e+07	3.22136e+06	-1.50305e+07	-1.02743e+08	1.68406e+06	-7.30109e+07	3.12968e+06	-1.98515e+07	-8.80487e+07	3.36813e+06	-7.30109e+07	6.24739e+06	-1.98515e+07	-8.32469e+07	1.47242e+07	-8.52571e+06	6.19847e+06	7.22229e+07	-4.13927e+07	3.08302e+07	7.44789e+07	-4.25931e+07	3.18858e+07	9.04755e+07	-5.10678e+07	3.94077e+07	1.09044e+08	-6.23128e+07	4.67311e+07	8.01602e+07	-4.58394e+07	3.43207e+07	8.58414e+07
2086	2.71838e+06	-6.99873e+07	-1.4851e+07	-3.55723e+07	-1.17692e+08	9.51532e+06	-6.3486e+07	2.52579e+06	-2.46764e+07	-7.61213e+07	0	-7.26973e+07	0	-2.12762e+07	-9.39735e+07	-7.18201e+06	-8.33156e+07	3.07579e+06	-1.66275e+07	-1.04049e+08	1.05239e+06	-7.26973e+07	3.371e+06	-2.12762e+07	-8.95501e+07	2.10477e+06	-7.26973e+07	6.73429e+06	-2.12762e+07	-8.51344e+07	1.61368e+07	-9.42124e+06	6.71559e+06	7.34184e+07	-4.2069e+07	3.13494e+07	7.56439e+07	-4.32442e+07	3.23997e+07	9.11783e+07	-5.13912e+07	3.9787e+07	1.12539e+08	-6.43844e+07	4.81546e+07	8.17252e+07	-4.6735e+07	3.49902e+07	8.78064e+07
2087	1.97021e+06	-7.03203e+07	-1.46339e+07	-3.67659e+07	-1.1975e+08	9.4204e+06	-6.32937e+07	2.71144e+06	-2.59072e+07	-7.70691e+07	0	-7.23364e+07	0	-2.26966e+07	-9.5033e+07	-7.0502e+06	-8.29323e+07	3.27628e+06	-1.82181e+07	-1.04924e+08	416798	-7.23364e+07	3.61549e+06	-2.26966e+07	-9.10007e+07	833596	-7.23364e+07	7.22335e+06	-2.26966e+07	-8.69761e+07	1.76058e+07	-1.03497e+07	7.25612e+06	7.46704e+07	-4.27794e+07	3.1891e+07	7.68653e+07	-4.39314e+07	3.29339e+07	9.19648e+07	-5.17701e+07	4.01946e+07	1.1609e+08	-6.64878e+07	4.96025e+07	8.33465e+07	-4.76659e+07	3.56807e+07	8.98278e+07
2088	1.20336e+06	-7.06475e+07	-1.44189e+07	-3.79575e+07	-1.2182e+08	9.40595e+06	-6.30036e+07	2.87704e+06	-2.71701e+07	-7.78907e+07	0	-7.19403e+07	0	-2.4113e+07	-9.60533e+07	-7.20804e+06	-8.24817e+07	3.4699e+06	-1.98027e+07	-1.06023e+08	0	-7.19403e+07	3.59419e+06	-2.4113e+07	-9.24591e+07	0	-7.19403e+07	7.18081e+06	-2.4113e+07	-8.88725e+07	1.91311e+07	-1.13111e+07	7.82006e+06	7.64983e+07	-4.38706e+07	3.26277e+07	7.81431e+07	-4.46545e+07	3.34886e+07	9.33273e+07	-5.25333e+07	4.0794e+07	1.19698e+08	-6.8623e+07	5.10749e+07	8.46241e+07	-4.83669e+07	3.62573e+07	9.11051e+07
2089	524992	-7.09692e+07	-1.4206e+07	-3.9147e+07	-1.23797e+08	9.46021e+06	-6.26899e+07	2.69578e+06	-2.843e+07	-7.89639e+07	0	-7.15134e+07	0	-2.55254e+07	-9.70389e+07	-7.37269e+06	-8.19706e+07	3.31669e+06	-2.13818e+07	-1.07408e+08	0	-7.15134e+07	3.57334e+06	-2.55254e+07	-9.34655e+07	0	-7.15134e+07	7.13915e+06	-2.55254e+07	-8.98997e+07	2.07128e+07	-1.23054e+07	8.4074e+06	7.81678e+07	-4.48541e+07	3.33138e+07	7.94773e+07	-4.54134e+07	3.40639e+07	9.4719e+07	-5.33159e+07	4.1403e+07	1.23362e+08	-7.079e+07	5.25718e+07	8.59581e+07	-4.91041e+07	3.6854e+07	9.24389e+07
2090	-79106	-7.12858e+07	-1.39316e+07	-4.03346e+07	-1.25631e+08	9.69123e+06	-6.23567e+07	2.87802e+06	-2.96869e+07	-7.94744e+07	0	-7.10599e+07	0	-2.69341e+07	-9.7994e+07	-7.25735e+06	-8.14053e+07	3.51388e+06	-2.29557e+07	-1.08105e+08	0	-7.10599e+07	3.555e+06	-2.69341e+07	-9.4439e+07	0	-7.10599e+07	7.10253e+06	-2.69341e+07	-9.08915e+07	2.23507e+07	-1.33326e+07	9.01816e+06	7.93742e+07	-4.55259e+07	3.38483e+07	8.08679e+07	-4.62078e+07	3.46601e+07	9.56476e+07	-5.37889e+07	4.18586e+07	1.27082e+08	-7.29888e+07	5.40932e+07	8.73485e+07	-4.98794e+07	3.74691e+07	9.38291e+07
2091	-751352	-7.15974e+07	-1.36592e+07	-4.15204e+07	-1.27528e+08	9.89514e+06	-6.20075e+07	3.06105e+06	-3.09411e+07	-7.99924e+07	0	-7.05835e+07	0	-2.83391e+07	-9.89226e+07	-7.44199e+06	-8.07917e+07	3.70491e+06	-2.45247e+07	-1.09054e+08	0	-7.05835e+07	3.53864e+06	-2.83391e+07	-9.5384e+07	0	-7.05835e+07	7.06987e+06	-2.83391e+07	-9.18528e+07	2.42925e+07	-1.45566e+07	9.73593e+06	8.1235e+07	-4.66293e+07	3.46057e+07	8.23149e+07	-4.70377e+07	3.52771e+07	9.71793e+07	-5.46604e+07	4.2519e+07	1.30859e+08	-7.52194e+07	5.56392e+07	8.87953e+07	-5.06921e+07	3.81031e+07	9.52757e+07
2092	-1.36332e+06	-7.18825e+07	-1.46669e+07	-4.27317e+07	-1.30644e+08	1.01094e+07	-6.16452e+07	2.89773e+06	-3.21925e+07	-8.08306e+07	0	-7.00878e+07	0	-2.97405e+07	-9.98283e+07	-7.63044e+06	-8.01353e+07	3.54965e+06	-2.6089e+07	-1.10305e+08	0	-7.00878e+07	3.52386e+06	-2.97405e+07	-9.63044e+07	0	-7.00878e+07	7.04035e+06	-2.97405e+07	-9.2788e+07	2.62906e+07	-1.58127e+07	1.04779e+07	8.31522e+07	-4.77692e+07	3.53829e+07	8.38183e+07	-4.7903e+07	3.59153e+07	9.87402e+07	-5.55512e+07	4.3189e+07	1.34691e+08	-7.74817e+07	5.72096e+07	9.02985e+07	-5.15418e+07	3.87566e+07	9.67787e+07
2093	-911179	-7.21622e+07	-1.56707e+07	-4.39411e+07	-1.32685e+08	1.00828e+07	-6.12761e+07	2.74109e+06	-3.34412e+07	-8.18934e+07	0	-6.94957e+07	0	-3.11736e+07	-1.00669e+08	-7.53541e+06	-7.94447e+07	3.40113e+06	-2.76488e+07	-1.11228e+08	0	-6.94957e+07	3.51032e+06	-3.11736e+07	-9.7159e+07	0	-6.94957e+07	7.01333e+06	-3.11736e+07	-9.3656e+07	2.63741e+07	-1.57941e+07	1.058e+07	8.46062e+07	-4.85977e+07	3.60085e+07	8.5378e+07	-4.88035e+07	3.65745e+07	9.98381e+07	-5.6132e+07	4.37061e+07	1.3858e+08	-7.97757e+07	5.88047e+07	9.1858e+07	-5.2428e+07	3.943e+07	9.83381e+07
2094	-387757	-7.2437e+07	-1.6661e+07	-4.51485e+07	-1.34634e+08	1.00117e+07	-6.09022e+07	2.93113e+06	-3.46873e+07	-8.26467e+07	0	-6.88818e+07	0	-3.26032e+07	-1.01485e+08	-7.4392e+06	-7.87247e+07	3.59236e+06	-2.92043e+07	-1.11776e+08	0	-6.88818e+07	3.49782e+06	-3.26032e+07	-9.79872e+07	0	-6.88818e+07	6.98837e+06	-3.26032e+07	-9.44967e+07	2.6514e+07	-1.58124e+07	1.07016e+07	8.61439e+07	-4.94788e+07	3.6665e+07	8.6858e+07	-4.96487e+07	3.72092e+07	1.0102e+08	-5.67669e+07	4.42527e+07	1.42526e+08	-8.21015e+07	6.04243e+07	9.33378e+07	-5.326e+07	4.00778e+07	9.98176e+07
2095	188367	-7.27071e+07	-1.76404e+07	-4.6354e+07	-1.36513e+08	9.9155e+06	-6.05253e+07	2.77773e+06	-3.59309e+07	-8.3763e+07	0	-6.82502e+07	0	-3.40296e+07	-1.0228e+08	-7.61138e+06	-7.79796e+07	3.44022e+06	-3.07555e+07	-1.12906e+08	0	-6.82502e+07	3.48614e+06	-3.40296e+07	-9.87936e+07	0	-6.82502e+07	6.96505e+06	-3.40296e+07	-9.53147e+07	2.67104e+07	-1.58778e+07	1.08326e+07	8.82574e+07	-5.07413e+07	3.75161e+07	8.83943e+07	-5.05294e+07	3.78649e+07	1.0275e+08	-5.77665e+07	4.49832e+07	1.46527e+08	-8.4459e+07	6.20684e+07	9.48739e+07	-5.41282e+07	4.07458e+07	1.01354e+08
2096	800959	-7.29729e+07	-1.8611e+07	-4.75577e+07	-1.38341e+08	9.79678e+06	-6.01512e+07	2.62349e+06	-3.71721e+07	-8.4903e+07	0	-6.76045e+07	0	-3.54527e+07	-1.03057e+08	-7.50259e+06	-7.72132e+07	3.29427e+06	-3.23027e+07	-1.13724e+08	0	-6.76045e+07	3.47513e+06	-3.54527e+07	-9.9582e+07	0	-6.76045e+07	6.94307e+06	-3.54527e+07	-9.61141e+07	2.69631e+07	-1.59877e+07	1.09755e+07	8.99078e+07	-5.16947e+07	3.82131e+07	8.9987e+07	-5.14461e+07	3.85408e+07	1.04017e+08	-5.84585e+07	4.55583e+07	1.50585e+08	-8.68482e+07	6.37372e+07	9.64665e+07	-5.50331e+07	4.14334e+07	1.02946e+08
2097	1.43567e+06	-7.32344e+07	-1.95743e+07	-4.87597e+07	-1.40133e+08	9.65863e+06	-5.97734e+07	2.81552e+06	-3.84108e+07	-8.57101e+07	0	-6.69479e+07	0	-3.68726e+07	-1.03821e+08	-7.39462e+06	-7.64294e+07	3.48766e+06	-3.3846e+07	-1.14182e+08	0	-6.69479e+07	3.46468e+06	-3.68726e+07	-1.00356e+08	0	-6.69479e+07	6.92221e+06	-3.68726e+07	-9.68983e+07	2.72723e+07	-1.61399e+07	1.11324e+07	9.16146e+07	-5.26816e+07	3.8933e+07	9.16361e+07	-5.23986e+07	3.92374e+07	1.05368e+08	-5.92035e+07	4.6164e+07	1.547e+08	-8.92691e+07	6.54305e+07	9.81154e+07	-5.59744e+07	4.2141e+07	1.04595e+08
2098	2.15695e+06	-7.34921e+07	-2.05315e+07	-4.99601e+07	-1.41827e+08	9.60058e+06	-5.93977e+07	2.98079e+06	-3.96472e+07	-8.64636e+07	0	-6.62883e+07	0	-3.82895e+07	-1.04578e+08	-7.55757e+06	-7.5553e+07	3.68146e+06	-3.54206e+07	-1.1485e+08	0	-6.62883e+07	3.45471e+06	-3.82895e+07	-1.01123e+08	0	-6.62883e+07	6.90231e+06	-3.82895e+07	-9.76755e+07	2.76378e+07	-1.6333e+07	1.13048e+07	9.38972e+07	-5.4049e+07	3.98481e+07	9.33415e+07	-5.33867e+07	3.99549e+07	1.07267e+08	-6.03125e+07	4.69543e+07	1.5887e+08	-9.17218e+07	6.71484e+07	9.98207e+07	-5.69517e+07	4.2869e+07	1.063e+08
2099	2.95534e+06	-7.3746e+07	-2.14837e+07	-5.1159e+07	-1.43433e+08	9.62684e+06	-5.90247e+07	2.7994e+06	-4.08813e+07	-8.74798e+07	0	-6.56281e+07	0	-3.97034e+07	-1.05332e+08	-7.73976e+06	-7.46585e+07	3.53563e+06	-3.69914e+07	-1.15854e+08	0	-6.56281e+07	3.44515e+06	-3.97034e+07	-1.01886e+08	0	-6.56281e+07	6.88322e+06	-3.97034e+07	-9.84483e+07	2.80598e+07	-1.65658e+07	1.1494e+07	9.61304e+07	-5.5381e+07	4.07493e+07	9.51033e+07	-5.441e+07	4.06933e+07	1.09086e+08	-6.13668e+07	4.77195e+07	1.63097e+08	-9.42061e+07	6.88909e+07	1.01582e+08	-5.79647e+07	4.36176e+07	1.08061e+08
2100	3.8223e+06	-7.39964e+07	-2.24317e+07	-5.23564e+07	-1.44962e+08	9.83283e+06	-5.86549e+07	2.98159e+06	-4.21133e+07	-8.79537e+07	0	-6.4969e+07	0	-4.11144e+07	-1.06083e+08	-7.6573e+06	-7.37503e+07	3.72628e+06	-3.85585e+07	-1.1624e+08	0	-6.4969e+07	3.43595e+06	-4.11144e+07	-1.02647e+08	0	-6.4969e+07	6.86485e+06	-4.11144e+07	-9.92186e+07	2.85381e+07	-1.68371e+07	1.1701e+07	9.79006e+07	-5.64008e+07	4.14997e+07	9.69215e+07	-5.54686e+07	4.14529e+07	1.1047e+08	-6.21283e+07	4.83416e+07	1.6738e+08	-9.67221e+07	7.0658e+07	1.034e+08	-5.90133e+07	4.43871e+07	1.09879e+08
2101	4.75013e+06	-7.42433e+07	-2.33758e+07	-5.35525e+07	-1.46421e+08	1.00145e+07	-5.82886e+07	3.16469e+06	-4.33431e+07	-8.84525e+07	0	-6.43171e+07	0	-4.25226e+07	-1.0684e+08	-7.84237e+06	-7.28322e+07	3.91791e+06	-4.0122e+07	-1.16879e+08	0	-6.43171e+07	3.42707e+06	-4.25226e+07	-1.03413e+08	0	-6.43171e+07	6.84713e+06	-4.25226e+07	-9.99926e+07	2.90729e+07	-1.71464e+07	1.19265e+07	1.00325e+08	-5.7851e+07	4.2474e+07	9.87961e+07	-5.65622e+07	4.22339e+07	1.12402e+08	-6.32517e+07	4.91504e+07	1.71719e+08	-9.92699e+07	7.24496e+07	1.05275e+08	-6.00973e+07	4.51775e+07	1.11753e+08
2102	5.73189e+06	-7.4487e+07	-2.43167e+07	-5.47472e+07	-1.47819e+08	1.02101e+07	-5.91409e+07	3.00157e+06	-4.32147e+07	-8.91439e+07	0	-6.36659e+07	0	-4.3928e+07	-1.07594e+08	-8.04384e+06	-7.19073e+07	3.77036e+06	-4.1682e+07	-1.17863e+08	0	-6.36659e+07	3.41848e+06	-4.3928e+07	-1.04175e+08	0	-6.36659e+07	6.82998e+06	-4.3928e+07	-1.00764e+08	2.9664e+07	-1.74928e+07	1.21712e+07	1.02806e+08	-5.93365e+07	4.34691e+07	1.00727e+08	-5.76907e+07	4.30363e+07	1.14391e+08	-6.44121e+07	4.99786e+07	1.76115e+08	-1.01849e+08	7.42659e+07	1.07206e+08	-6.12164e+07	4.59891e+07	1.13684e+08
2103	6.75771e+06	-7.47275e+07	-2.52547e+07	-5.59406e+07	-1.49165e+08	1.01667e+07	-6.01602e+07	2.84509e+06	-4.30901e+07	-9.02385e+07	0	-6.3022e+07	0	-4.53307e+07	-1.08353e+08	-7.97819e+06	-7.09846e+07	3.61554e+06	-4.32387e+07	-1.18586e+08	0	-6.3022e+07	3.41016e+06	-4.53307e+07	-1.04943e+08	0	-6.3022e+07	6.81337e+06	-4.53307e+07	-1.01539e+08	3.03115e+07	-1.7876e+07	1.24355e+07	1.0687e+08	-6.18659e+07	4.50042e+07	1.02714e+08	-5.8854e+07	4.38603e+07	1.15944e+08	-6.52803e+07	5.06632e+07	1.80567e+08	-1.0446e+08	7.61067e+07	1.09193e+08	-6.23707e+07	4.6822e+07	1.15671e+08
2104	7.82187e+06	-7.4965e+07	-2.61901e+07	-5.71329e+07	-1.50466e+08	1.00812e+07	-6.13286e+07	3.03539e+06	-4.298e+07	-9.1192e+07	0	-6.2386e+07	0	-4.67309e+07	-1.09117e+08	-7.87749e+06	-7.00664e+07	3.80755e+06	-4.47921e+07	-1.18928e+08	0	-6.2386e+07	3.40208e+06	-4.67309e+07	-1.05715e+08	0	-6.2386e+07	6.79726e+06	-4.67309e+07	-1.0232e+08	3.10154e+07	-1.82955e+07	1.27198e+07	1.11018e+08	-6.4441e+07	4.6577e+07	1.04758e+08	-6.0052e+07	4.47059e+07	1.17526e+08	-6.61659e+07	5.13597e+07	1.85075e+08	-1.07103e+08	7.79722e+07	1.11236e+08	-6.35599e+07	4.76763e+07	1.17714e+08
2105	8.91921e+06	-7.51996e+07	-2.71231e+07	-5.83241e+07	-1.51728e+08	9.97207e+06	-6.26307e+07	2.88232e+06	-4.28815e+07	-9.26579e+07	0	-6.17587e+07	0	-4.81285e+07	-1.09887e+08	-8.05783e+06	-6.91546e+07	3.66325e+06	-4.63422e+07	-1.19891e+08	0	-6.17587e+07	3.39425e+06	-4.81285e+07	-1.06493e+08	0	-6.17587e+07	6.78162e+06	-4.81285e+07	-1.03106e+08	3.17756e+07	-1.8751e+07	1.30246e+07	1.15742e+08	-6.73803e+07	4.83612e+07	1.06858e+08	-6.12846e+07	4.55733e+07	1.19683e+08	-6.74337e+07	5.22496e+07	1.8964e+08	-1.09778e+08	7.98622e+07	1.13336e+08	-6.47839e+07	4.85521e+07	1.19814e+08
2106	1.00451e+07	-7.54313e+07	-2.80538e+07	-5.95142e+07	-1.52954e+08	9.84166e+06	-6.40532e+07	2.72835e+06	-4.27925e+07	-9.42757e+07	0	-6.11404e+07	0	-4.95236e+07	-1.10664e+08	-7.97364e+06	-6.82554e+07	3.51111e+06	-4.78892e+07	-1.20607e+08	0	-6.11404e+07	3.38664e+06	-4.95236e+07	-1.07277e+08	0	-6.11404e+07	6.76643e+06	-4.95236e+07	-1.03898e+08	3.25922e+07	-1.92423e+07	1.33499e+07	1.20002e+08	-6.99963e+07	5.00056e+07	1.09014e+08	-6.25518e+07	4.64625e+07	1.21405e+08	-6.84116e+07	5.29936e+07	1.94261e+08	-1.12484e+08	8.17767e+07	1.15492e+08	-6.60427e+07	4.94495e+07	1.2197e+08
2107	1.11953e+07	-7.56603e+07	-2.77051e+07	-6.07033e+07	-1.52873e+08	9.69196e+06	-6.55787e+07	2.92071e+06	-4.27113e+07	-9.56773e+07	0	-6.18954e+07	0	-4.93725e+07	-1.11268e+08	-7.85653e+06	-6.73621e+07	3.70537e+06	-4.94332e+07	-1.20946e+08	0	-6.18954e+07	3.37925e+06	-4.93725e+07	-1.07889e+08	0	-6.18954e+07	6.75167e+06	-4.93725e+07	-1.04516e+08	3.34652e+07	-1.9769e+07	1.36962e+07	1.24319e+08	-7.26338e+07	5.1685e+07	1.11227e+08	-6.38533e+07	4.73737e+07	1.23156e+08	-6.94059e+07	5.37504e+07	1.98938e+08	-1.15222e+08	8.37158e+07	1.17705e+08	-6.73361e+07	5.03687e+07	1.24183e+08
2108	1.12137e+07	-7.58867e+07	-2.736e+07	-6.18915e+07	-1.53924e+08	9.62316e+06	-6.71964e+07	3.08635e+06	-4.26366e+07	-9.71234e+07	0	-6.28275e+07	0	-4.92257e+07	-1.12053e+08	-8.02224e+06	-6.6483e+07	3.90707e+06	-5.09742e+07	-1.21572e+08	0	-6.28275e+07	3.37207e+06	-4.92257e+07	-1.08681e+08	0	-6.28275e+07	6.73733e+06	-4.92257e+07	-1.05316e+08	3.63223e+07	-2.16084e+07	1.47139e+07	1.29211e+08	-7.56415e+07	5.35695e+07	1.15826e+08	-6.67332e+07	4.90928e+07	1.25483e+08	-7.07816e+07	5.47015e+07	2.03671e+08	-1.17992e+08	8.56795e+07	1.22304e+08	-7.02081e+07	5.20956e+07	1.28781e+08
2109	1.09849e+07	-7.61105e+07	-2.70284e+07	-6.30788e+07	-1.55233e+08	9.63945e+06	-6.88967e+07	2.90531e+06	-4.25674e+07	-9.89193e+07	0	-6.39172e+07	0	-4.90952e+07	-1.13012e+08	-8.22466e+06	-6.56186e+07	3.76212e+06	-5.25123e+07	-1.22593e+08	0	-6.39172e+07	3.36506e+06	-4.90952e+07	-1.09647e+08	0	-6.39172e+07	6.72334e+06	-4.90952e+07	-1.06289e+08	3.92357e+07	-2.34774e+07	1.57583e+07	1.34054e+08	-7.8605e+07	5.54489e+07	1.20481e+08	-6.96407e+07	5.08406e+07	1.27893e+08	-7.22109e+07	5.56825e+07	2.08461e+08	-1.20793e+08	8.76678e+07	1.26959e+08	-7.31079e+07	5.3851e+07	1.33436e+08
2110	1.05412e+07	-7.63318e+07	-2.67714e+07	-6.42652e+07	-1.56827e+08	9.83654e+06	-7.06706e+07	3.08784e+06	-4.25031e+07	-1.00249e+08	0	-6.5148e+07	0	-4.8978e+07	-1.14126e+08	-8.14571e+06	-6.47696e+07	3.95365e+06	-5.40476e+07	-1.23009e+08	0	-6.5148e+07	3.35825e+06	-4.8978e+07	-1.10768e+08	0	-6.5148e+07	6.70975e+06	-4.8978e+07	-1.07416e+08	4.22054e+07	-2.53659e+07	1.68395e+07	1.38434e+08	-8.12483e+07	5.71854e+07	1.25193e+08	-7.25638e+07	5.2629e+07	1.29841e+08	-7.33285e+07	5.65124e+07	2.13307e+08	-1.23627e+08	8.96805e+07	1.3167e+08	-7.60234e+07	5.56468e+07	1.38148e+08
2111	1.00411e+07	-7.65506e+07	-2.65233e+07	-6.54509e+07	-1.58484e+08	1.00104e+07	-7.25101e+07	3.27134e+06	-4.2443e+07	-1.01671e+08	0	-6.65052e+07	0	-4.88716e+07	-1.15377e+08	-8.33218e+06	-6.39366e+07	4.1532e+06	-5.38802e+07	-1.21996e+08	0	-6.65052e+07	3.35165e+06	-4.88716e+07	-1.12025e+08	0	-6.65052e+07	6.69655e+06	-4.88716e+07	-1.0868e+08	4.49836e+07	-2.71123e+07	1.78713e+07	1.43467e+08	-8.4315e+07	5.91525e+07	1.29961e+08	-7.55056e+07	5.4455e+07	1.32337e+08	-7.48061e+07	5.75306e+07	2.18209e+08	-1.26492e+08	9.17178e+07	1.36438e+08	-7.8958e+07	5.74799e+07	1.42915e+08
2112	9.36971e+06	-7.67671e+07	-2.62826e+07	-6.66359e+07	-1.60316e+08	1.01992e+07	-7.31631e+07	3.10856e+06	-4.37752e+07	-1.03631e+08	0	-6.79707e+07	0	-4.8774e+07	-1.16745e+08	-8.55245e+06	-6.46057e+07	4.00654e+06	-5.37174e+07	-1.22869e+08	0	-6.79707e+07	3.34523e+06	-4.8774e+07	-1.134e+08	0	-6.79707e+07	6.68375e+06	-4.8774e+07	-1.10061e+08	4.78182e+07	-2.88835e+07	1.89346e+07	1.48558e+08	-8.74108e+07	6.11467e+07	1.34785e+08	-7.84687e+07	5.63159e+07	1.37481e+08	-7.80376e+07	5.94439e+07	2.23168e+08	-1.29388e+08	9.37797e+07	1.41262e+08	-8.1914e+07	5.93479e+07	1.47739e+08
2113	8.68873e+06	-7.69813e+07	-2.60482e+07	-6.78202e+07	-1.62161e+08	1.02499e+07	-7.36993e+07	2.95243e+06	-4.51049e+07	-1.05602e+08	0	-6.95332e+07	0	-4.86838e+07	-1.18217e+08	-8.48891e+06	-6.54605e+07	3.8526e+06	-5.35727e+07	-1.23669e+08	0	-6.95332e+07	3.33902e+06	-4.86838e+07	-1.14878e+08	0	-6.95332e+07	6.67133e+06	-4.86838e+07	-1.11546e+08	5.0709e+07	-3.06823e+07	2.00267e+07	1.51089e+08	-8.87999e+07	6.22894e+07	1.39665e+08	-8.1455e+07	5.821e+07	1.42163e+08	-8.09502e+07	6.1213e+07	2.28183e+08	-1.32317e+08	9.5866e+07	1.46142e+08	-8.48933e+07	6.12487e+07	1.52619e+08
2114	8.00955e+06	-7.71932e+07	-2.58191e+07	-6.90039e+07	-1.64007e+08	1.02852e+07	-7.41307e+07	3.14308e+06	-4.6421e+07	-1.07123e+08	0	-7.11823e+07	0	-4.86e+07	-1.19782e+08	-8.38791e+06	-6.64801e+07	4.04551e+06	-5.34423e+07	-1.24265e+08	0	-7.11823e+07	3.33299e+06	-4.86e+07	-1.16449e+08	0	-7.11823e+07	6.65929e+06	-4.86e+07	-1.13123e+08	5.36561e+07	-3.25092e+07	2.11469e+07	1.53705e+08	-9.02412e+07	6.34635e+07	1.44601e+08	-8.44658e+07	6.01357e+07	1.46874e+08	-8.38584e+07	6.30156e+07	2.33254e+08	-1.35277e+08	9.79768e+07	1.51078e+08	-8.78974e+07	6.3181e+07	1.57555e+08
2115	7.34245e+06	-7.7403e+07	-2.55945e+07	-7.0187e+07	-1.65842e+08	1.0469e+07	-7.44672e+07	2.99035e+06	-4.77262e+07	-1.08734e+08	0	-7.29087e+07	0	-4.85215e+07	-1.2143e+08	-8.56868e+06	-6.76467e+07	3.9021e+06	-5.33238e+07	-1.25637e+08	0	-7.29087e+07	3.32715e+06	-4.85215e+07	-1.18103e+08	0	-7.29087e+07	6.64764e+06	-4.85215e+07	-1.14783e+08	5.66595e+07	-3.43651e+07	2.22944e+07	1.56896e+08	-9.20748e+07	6.48208e+07	1.49594e+08	-8.75024e+07	6.20919e+07	1.5216e+08	-8.7131e+07	6.50293e+07	2.38382e+08	-1.3827e+08	1.00112e+08	1.56071e+08	-9.09275e+07	6.51437e+07	1.62548e+08
2116	6.6967e+06	-7.76106e+07	-2.53739e+07	-7.13697e+07	-1.67657e+08	1.06607e+07	-7.47171e+07	2.83671e+06	-4.90227e+07	-1.10242e+08	0	-7.47038e+07	0	-4.84479e+07	-1.23152e+08	-8.48263e+06	-6.89451e+07	3.75085e+06	-5.32148e+07	-1.26892e+08	0	-7.47038e+07	3.32151e+06	-4.84479e+07	-1.1983e+08	0	-7.47038e+07	6.63635e+06	-4.84479e+07	-1.16515e+08	5.97192e+07	-3.62504e+07	2.34687e+07	1.59624e+08	-9.36077e+07	6.60159e+07	1.54643e+08	-9.05656e+07	6.40778e+07	1.57011e+08	-9.00987e+07	6.69121e+07	2.43565e+08	-1.41294e+08	1.02272e+08	1.6112e+08	-9.39843e+07	6.71358e+07	1.67597e+08
2117	6.0807e+06	-7.78161e+07	-2.5157e+07	-7.25519e+07	-1.69444e+08	1.08591e+07	-7.48873e+07	3.0294e+06	-5.03121e+07	-1.11311e+08	0	-7.65536e+07	0	-4.83785e+07	-1.24932e+08	-8.36172e+06	-7.03564e+07	3.946e+06	-5.3114e+07	-1.27886e+08	0	-7.65536e+07	3.31604e+06	-4.83785e+07	-1.21616e+08	0	-7.65536e+07	6.62544e+06	-4.83785e+07	-1.18307e+08	6.28352e+07	-3.81655e+07	2.46697e+07	1.62408e+08	-9.51803e+07	6.72277e+07	1.59749e+08	-9.3656e+07	6.60927e+07	1.6189e+08	-9.307e+07	6.88204e+07	2.48805e+08	-1.44349e+08	1.04456e+08	1.66225e+08	-9.70686e+07	6.91568e+07	1.72702e+08
2118	5.42479e+06	-7.80195e+07	-2.49433e+07	-7.37337e+07	-1.71272e+08	1.08133e+07	-7.49841e+07	3.19538e+06	-5.15956e+07	-1.12571e+08	0	-7.84508e+07	0	-4.8313e+07	-1.26764e+08	-8.52387e+06	-7.18686e+07	4.14859e+06	-5.30199e+07	-1.29264e+08	0	-7.84508e+07	3.31077e+06	-4.8313e+07	-1.23453e+08	0	-7.84508e+07	6.6149e+06	-4.8313e+07	-1.20149e+08	6.60075e+07	-4.01106e+07	2.58968e+07	1.65768e+08	-9.71382e+07	6.86297e+07	1.6491e+08	-9.67743e+07	6.81361e+07	1.67345e+08	-9.64117e+07	7.09338e+07	2.54102e+08	-1.47437e+08	1.06665e+08	1.71387e+08	-1.00181e+08	7.1206e+07	1.77863e+08
2119	4.73387e+06	-7.8221e+07	-2.47326e+07	-7.49152e+07	-1.73135e+08	1.08147e+07	-7.50131e+07	3.01466e+06	-5.28743e+07	-1.14058e+08	0	-8.03886e+07	0	-4.8251e+07	-1.2864e+08	-8.7222e+06	-7.34709e+07	4.00452e+06	-5.29318e+07	-1.3112e+08	0	-8.03886e+07	3.30568e+06	-4.8251e+07	-1.25334e+08	0	-8.03886e+07	6.60473e+06	-4.8251e+07	-1.22035e+08	6.9236e+07	-4.2086e+07	2.71501e+07	1.69078e+08	-9.90643e+07	7.00141e+07	1.70128e+08	-9.99207e+07	7.02075e+07	1.72884e+08	-9.97971e+07	7.30868e+07	2.59454e+08	-1.50557e+08	1.08898e+08	1.76605e+08	-1.03322e+08	7.3283e+07	1.83081e+08
2120	4.01242e+06	-7.84204e+07	-2.45247e+07	-7.60964e+07	-1.75029e+08	1.08137e+07	-7.49791e+07	3.19751e+06	-5.41489e+07	-1.15117e+08	0	-8.23607e+07	0	-4.81925e+07	-1.30553e+08	-8.63759e+06	-7.51535e+07	4.19694e+06	-5.28489e+07	-1.32443e+08	0	-8.23607e+07	3.30077e+06	-4.81925e+07	-1.27252e+08	0	-8.23607e+07	6.59492e+06	-4.81925e+07	-1.23958e+08	7.25209e+07	-4.40917e+07	2.84292e+07	1.71926e+08	-1.00681e+08	7.12453e+07	1.75402e+08	-1.03096e+08	7.23066e+07	1.7796e+08	-1.02862e+08	7.50974e+07	2.64863e+08	-1.53708e+08	1.11155e+08	1.81879e+08	-1.06491e+08	7.53876e+07	1.88355e+08
2121	3.2645e+06	-7.8618e+07	-2.43085e+07	-7.63891e+07	-1.76051e+08	1.07502e+07	-7.48867e+07	3.28834e+06	-5.45842e+07	-1.15432e+08	0	-8.43615e+07	0	-4.79584e+07	-1.3232e+08	-8.81898e+06	-7.69075e+07	4.2898e+06	-5.25832e+07	-1.3402e+08	0	-8.43615e+07	3.24092e+06	-4.79584e+07	-1.29079e+08	0	-8.43615e+07	6.51979e+06	-4.79584e+07	-1.258e+08	7.58621e+07	-4.4979e+07	3.08831e+07	1.75428e+08	-1.01356e+08	7.40716e+07	1.80733e+08	-1.04361e+08	7.63717e+07	1.83583e+08	-1.04247e+08	7.93366e+07	2.70328e+08	-1.54754e+08	1.15574e+08	1.87209e+08	-1.0774e+08	7.94694e+07	1.93685e+08
2122	2.49378e+06	-7.88137e+07	-2.4095e+07	-7.66778e+07	-1.77093e+08	1.06665e+07	-7.47402e+07	3.19107e+06	-5.50125e+07	-1.15895e+08	0	-8.49962e+07	0	-4.85738e+07	-1.3357e+08	-9.03388e+06	-7.87186e+07	4.1945e+06	-5.23214e+07	-1.35879e+08	0	-8.49962e+07	3.181e+06	-4.85738e+07	-1.30389e+08	0	-8.49962e+07	6.44476e+06	-4.85738e+07	-1.27125e+08	7.92596e+07	-4.58737e+07	3.33859e+07	1.78986e+08	-1.02045e+08	7.69406e+07	1.86119e+08	-1.05629e+08	8.04908e+07	1.89291e+08	-1.05643e+08	8.36482e+07	2.7585e+08	-1.55805e+08	1.20045e+08	1.92596e+08	-1.08991e+08	8.3605e+07	1.99072e+08
	Marginal domestic supply impact (HWP - existing forest + Aff_lo + BL)																														Hi_projection Marginal import impact - demand for IRW met by increased harvest elsewhere
	50_35 + Aff35_lo					50_45 + Aff45_lo					50_50 + Aff50_lo					50_55 + Aff55_lo					15%YC12 + Aff50_lo					30%YC12 + Aff50_lo					50_35 + Aff35_lo			50_45 + Aff45_lo			50_50 + Aff50_lo			50_55 + Aff55_lo						15%YC12+Aff50_lo			30%YC12+Aff50_lo
	Ecosystem C		HWP		Total	Ecosystem C		HWP		Total	Ecosystem C		HWP		Total	Ecosystem C		HWP		Total	Ecosystem C		HWP		Total	Ecosystem C		HWP		Total	Ecosystem C	HWP	Total	Ecosystem C	HWP	Total	Ecosystem C	HWP	Total	Ecosystem C	HWP	Total	Reference			Ecosystem C	HWP	Total	Ecosystem C
	Existing forest	New forest	Existing forest	New forest		Existing forest	New forest	Existing forest	New forest		Existing forest	New forest	Existing forest	New forest		Existing forest	New forest	Existing forest	New forest		Existing forest	New forest	Existing forest	New forest		Existing forest	New forest	Existing forest	New forest														Ecosystem C	HWP	Total
2023	0	-597398	0	0	-597398	267411	-595531	303742	0	-24378.2	0	-595531	0	0	-595531	0	-595531	303742	0	-291789	419867	-595531	0	0	-175664	839735	-595531	0	0	244203	0	0	0	0	0	0	0	0	0	0	0	0				0	0	0	0
2024	-6736.99	-1.20374e+06	0	0	-1.21047e+06	556483	-1.19539e+06	298641	0	-340260	0	-1.19539e+06	0	0	-1.19539e+06	-273429	-1.19539e+06	298641	0	-1.17017e+06	825729	-1.19539e+06	0	0	-369656	1.65146e+06	-1.19539e+06	0	0	456073	60413.5	-36752.4	23661.1	559703	-340494	219209	60413.5	-36752.4	23661.1	559703	-340494	219209	As above			60413.5	-36752.4	23661.1	60413.5
2025	-23742.5	-1.82392e+06	0	0	-1.84766e+06	862466	-1.80221e+06	291102	0	-648645	0	-1.80221e+06	0	0	-1.80221e+06	-301540	-1.80221e+06	291102	0	-1.81265e+06	1.22052e+06	-1.80221e+06	0	0	-581688	2.44105e+06	-1.80221e+06	0	0	638836	177116	-110505	66610.6	653557	-409146	244410	177116	-110505	66610.6	653557	-409146	244410				177116	-110505	66610.6	177116
2026	-54067	-2.46247e+06	0	0	-2.51654e+06	1.18129e+06	-2.41861e+06	595115	0	-642210	0	-2.41861e+06	0	0	-2.41861e+06	-325277	-2.41861e+06	595115	0	-2.14877e+06	1.60683e+06	-2.41861e+06	0	0	-811777	3.21367e+06	-2.41861e+06	0	0	795057	350107	-221217	128890	809648	-512319	297330	350107	-221217	128890	809648	-512319	297330				350107	-221217	128890	350107
2027	-100329	-3.1236e+06	0	0	-3.22393e+06	1.50977e+06	-3.04715e+06	584932	0	-952442	0	-3.04715e+06	0	0	-3.04715e+06	-623235	-3.04715e+06	584932	0	-3.08545e+06	1.98695e+06	-3.04715e+06	0	0	-1.0602e+06	3.9739e+06	-3.04715e+06	0	0	926755	579387	-368926	210461	1.51452e+06	-964041	550475	579387	-368926	210461	1.51452e+06	-964041	550475				579387	-368926	210461	579387
2028	-164733	-3.81124e+06	0	0	-3.97597e+06	1.60724e+06	-3.69036e+06	569096	0	-1.51403e+06	0	-3.69036e+06	0	0	-3.69036e+06	-668048	-3.69036e+06	569096	0	-3.78931e+06	2.36293e+06	-3.69036e+06	0	0	-1.32743e+06	4.72586e+06	-3.69036e+06	0	0	1.0355e+06	864955	-550291	314665	1.77517e+06	-1.1316e+06	643566	864955	-550291	314665	1.77517e+06	-1.1316e+06	643566				864955	-550291	314665	864955
2029	-249084	-4.52901e+06	0	0	-4.77809e+06	1.68858e+06	-4.35076e+06	869109	0	-1.79307e+06	0	-4.35076e+06	0	0	-4.35076e+06	-705614	-4.35076e+06	869109	0	-4.18726e+06	2.73662e+06	-4.35076e+06	0	0	-1.61414e+06	5.47323e+06	-4.35076e+06	0	0	1.12248e+06	1.20681e+06	-767522	439291	2.09352e+06	-1.333e+06	760521	1.20681e+06	-767522	439291	2.09352e+06	-1.333e+06	760521				1.20681e+06	-767522	439291	1.20681e+06
2030	-354807	-5.28028e+06	0	0	-5.63508e+06	1.75575e+06	-5.03081e+06	849121	0	-2.42593e+06	0	-5.03081e+06	0	0	-5.03081e+06	-1.01981e+06	-5.03081e+06	849121	0	-5.20149e+06	3.10968e+06	-5.03081e+06	-1073.43	0	-1.9222e+06	6.21937e+06	-5.03081e+06	-1073.43	0	1.18749e+06	1.60496e+06	-1.01894e+06	586017	2.96312e+06	-1.88265e+06	1.08046e+06	1.60496e+06	-1.01894e+06	586017	2.96312e+06	-1.88265e+06	1.08046e+06				1.60496e+06	-1.01894e+06	586017	1.60496e+06
2031	-482969	-6.06813e+06	0	0	-6.5511e+06	1.81033e+06	-5.73294e+06	827254	0	-3.09536e+06	0	-5.73294e+06	0	0	-5.73294e+06	-1.07394e+06	-5.73294e+06	827254	0	-5.97963e+06	3.48364e+06	-5.73294e+06	-2188.23	0	-2.25149e+06	6.96729e+06	-5.73294e+06	-2188.23	0	1.23216e+06	2.05939e+06	-1.30587e+06	753527	3.38535e+06	-2.14959e+06	1.23576e+06	2.05939e+06	-1.30587e+06	753527	3.38535e+06	-2.14959e+06	1.23576e+06				2.05939e+06	-1.30587e+06	753527	2.05939e+06
2032	-634319	-6.89541e+06	0	0	-7.52973e+06	1.85358e+06	-6.45952e+06	1.12564e+06	0	-3.4803e+06	0	-6.45952e+06	0	0	-6.45952e+06	-1.1187e+06	-6.45952e+06	1.12564e+06	0	-6.45258e+06	3.85986e+06	-6.45952e+06	-2188.23	0	-2.60185e+06	7.71971e+06	-6.45952e+06	-2188.23	0	1.258e+06	2.57012e+06	-1.62829e+06	941832	3.86451e+06	-2.45014e+06	1.41436e+06	2.57012e+06	-1.62829e+06	941832	3.86451e+06	-2.45014e+06	1.41436e+06				2.57012e+06	-1.62829e+06	941832	2.57012e+06
2033	-809318	-7.76471e+06	0	0	-8.57403e+06	2.15397e+06	-7.21283e+06	1.39752e+06	0	-3.66134e+06	0	-7.21283e+06	0	0	-7.21283e+06	-1.44309e+06	-7.21283e+06	1.39752e+06	0	-7.25841e+06	4.23955e+06	-7.21283e+06	-2188.23	0	-2.97548e+06	8.47909e+06	-7.21283e+06	-2188.23	0	1.26407e+06	3.13713e+06	-1.98206e+06	1.15507e+06	4.90122e+06	-3.09997e+06	1.80125e+06	3.13713e+06	-1.98206e+06	1.15507e+06	4.90122e+06	-3.09997e+06	1.80125e+06				3.13713e+06	-1.98206e+06	1.15507e+06	3.13713e+06
2034	-1.00818e+06	-8.67838e+06	0	0	-9.68656e+06	2.46666e+06	-7.9951e+06	1.36028e+06	0	-4.16817e+06	0	-7.9951e+06	0	0	-7.9951e+06	-1.77448e+06	-7.9951e+06	1.36028e+06	0	-8.40931e+06	4.62381e+06	-7.9951e+06	-2188.23	0	-3.37348e+06	9.24762e+06	-7.9951e+06	-2188.23	0	1.25033e+06	3.76043e+06	-2.37052e+06	1.38991e+06	5.95498e+06	-3.76032e+06	2.19466e+06	3.76043e+06	-2.37052e+06	1.38991e+06	5.95498e+06	-3.76032e+06	2.19466e+06				3.76043e+06	-2.37052e+06	1.38991e+06	3.76043e+06
2035	-1.2309e+06	-9.63858e+06	0	0	-1.08695e+07	2.78765e+06	-8.80845e+06	1.64619e+06	0	-4.3746e+06	0	-8.80845e+06	0	0	-8.80845e+06	-1.84949e+06	-8.80845e+06	1.64619e+06	0	-9.01175e+06	5.01363e+06	-8.80845e+06	-2188.23	0	-3.79701e+06	1.00273e+07	-8.80845e+06	-2188.23	0	1.21662e+06	4.44002e+06	-2.79364e+06	1.64638e+06	6.583e+06	-4.14619e+06	2.43681e+06	4.44002e+06	-2.79364e+06	1.64638e+06	6.583e+06	-4.14619e+06	2.43681e+06				4.44002e+06	-2.79364e+06	1.64638e+06	4.44002e+06
2036	-1.47729e+06	-1.06472e+07	0	0	-1.21245e+07	3.11357e+06	-9.6549e+06	1.90999e+06	0	-4.63134e+06	0	-9.6549e+06	0	0	-9.6549e+06	-2.20318e+06	-9.6549e+06	1.90999e+06	0	-9.94809e+06	5.40987e+06	-9.6549e+06	-2188.23	0	-4.24722e+06	1.08197e+07	-9.6549e+06	-2188.23	0	1.16265e+06	5.1759e+06	-3.25137e+06	1.92453e+06	7.77617e+06	-4.88983e+06	2.88634e+06	5.1759e+06	-3.25137e+06	1.92453e+06	7.77617e+06	-4.88983e+06	2.88634e+06				5.1759e+06	-3.25137e+06	1.92453e+06	5.1759e+06
2037	-1.74702e+06	-1.17061e+07	0	0	-1.34531e+07	3.44184e+06	-1.05364e+07	1.8594e+06	0	-5.23514e+06	0	-1.05364e+07	0	0	-1.05364e+07	-2.55863e+06	-1.05364e+07	1.8594e+06	0	-1.12356e+07	5.81329e+06	-1.05364e+07	-2188.23	0	-4.72528e+06	1.16266e+07	-1.05364e+07	-2188.23	0	1.088e+06	5.96807e+06	-3.74368e+06	2.22439e+06	8.9888e+06	-5.64594e+06	3.34286e+06	5.96807e+06	-3.74368e+06	2.22439e+06	8.9888e+06	-5.64594e+06	3.34286e+06				5.96807e+06	-3.74368e+06	2.22439e+06	5.96807e+06
2038	-2.0396e+06	-1.28167e+07	0	0	-1.48563e+07	3.53232e+06	-1.14547e+07	1.80823e+06	0	-6.11417e+06	0	-1.14547e+07	0	0	-1.14547e+07	-2.64852e+06	-1.14547e+07	1.80823e+06	0	-1.2295e+07	5.80469e+06	-1.14547e+07	-2188.23	0	-5.65222e+06	1.16094e+07	-1.14547e+07	-2188.23	0	152470	6.81652e+06	-4.27056e+06	2.54596e+06	9.76779e+06	-6.12223e+06	3.64556e+06	6.81652e+06	-4.27056e+06	2.54596e+06	9.76779e+06	-6.12223e+06	3.64556e+06				6.81652e+06	-4.27056e+06	2.54596e+06	6.81652e+06
2039	-2.45827e+06	-1.40334e+07	0	0	-1.64916e+07	3.60043e+06	-1.24116e+07	2.07179e+06	0	-6.73941e+06	0	-1.24116e+07	0	0	-1.24116e+07	-2.72013e+06	-1.24116e+07	2.07179e+06	0	-1.306e+07	5.81853e+06	-1.24116e+07	-2188.23	0	-6.59529e+06	1.16371e+07	-1.24116e+07	-2188.23	0	-776755	7.72127e+06	-4.83199e+06	2.88928e+06	1.06034e+07	-6.63249e+06	3.97088e+06	7.72127e+06	-4.83199e+06	2.88928e+06	1.06034e+07	-6.63249e+06	3.97088e+06				7.72127e+06	-4.83199e+06	2.88928e+06	7.72127e+06
2040	-2.98515e+06	-1.52911e+07	-67835.4	-27461.2	-1.83716e+07	3.64856e+06	-1.34087e+07	2.01776e+06	0	-7.74238e+06	0	-1.34087e+07	0	0	-1.34087e+07	-3.05849e+06	-1.34087e+07	2.01776e+06	0	-1.44494e+07	5.85237e+06	-1.34087e+07	-3320.37	0	-7.55966e+06	1.17047e+07	-1.34087e+07	-3320.37	0	-1.70728e+06	8.6823e+06	-5.42373e+06	3.25857e+06	1.19846e+07	-7.48602e+06	4.49858e+06	8.6823e+06	-5.42373e+06	3.25857e+06	1.19846e+07	-7.48602e+06	4.49858e+06				8.6823e+06	-5.42373e+06	3.25857e+06	8.6823e+06
2041	-3.47445e+06	-1.66411e+07	-135996	-55054.2	-2.03066e+07	3.67872e+06	-1.44474e+07	1.96259e+06	0	-8.80613e+06	0	-1.44474e+07	0	0	-1.44474e+07	-3.12785e+06	-1.44474e+07	1.96259e+06	0	-1.56127e+07	5.90405e+06	-1.44474e+07	-4474.17	0	-8.54786e+06	1.18081e+07	-1.44474e+07	-4474.17	0	-2.64381e+06	9.35001e+06	-5.82726e+06	3.52274e+06	1.29239e+07	-8.05794e+06	4.86595e+06	9.69963e+06	-6.04968e+06	3.64995e+06	1.29239e+07	-8.05794e+06	4.86595e+06				9.69963e+06	-6.04968e+06	3.64995e+06	9.69963e+06
2042	-4.0515e+06	-1.80835e+07	-204493	-82783.2	-2.24223e+07	3.69259e+06	-1.55292e+07	2.22604e+06	0	-9.61057e+06	0	-1.55292e+07	0	0	-1.55292e+07	-3.17971e+06	-1.55292e+07	2.22604e+06	0	-1.64829e+07	5.97163e+06	-1.55292e+07	-4474.17	0	-9.56204e+06	1.19433e+07	-1.55292e+07	-4474.17	0	-3.59041e+06	1.00743e+07	-6.26549e+06	3.80878e+06	1.39197e+07	-8.6629e+06	5.25676e+06	1.07732e+07	-6.70981e+06	4.06343e+06	1.39197e+07	-8.6629e+06	5.25676e+06				1.07732e+07	-6.70981e+06	4.06343e+06	1.07732e+07
2043	-4.56411e+06	-1.95401e+07	-235511	-110425	-2.44501e+07	3.959e+06	-1.66176e+07	2.43445e+06	-16629.2	-1.02408e+07	0	-1.66176e+07	0	-16629.2	-1.66342e+07	-3.50378e+06	-1.66176e+07	2.46336e+06	-16629.2	-1.76746e+07	6.05334e+06	-1.66176e+07	-469.821	-16629.2	-1.05813e+07	1.21067e+07	-1.66176e+07	-469.821	-16629.2	-4.528e+06	1.0855e+07	-6.73343e+06	4.12162e+06	1.54696e+07	-9.61105e+06	5.8585e+06	1.19031e+07	-7.39672e+06	4.50642e+06	1.54696e+07	-9.61105e+06	5.8585e+06				1.19031e+07	-7.39672e+06	4.50642e+06	1.19031e+07
2044	-5.09301e+06	-2.10101e+07	-266642	-138153	-2.65079e+07	4.31132e+06	-1.77457e+07	2.33554e+06	-33303.9	-1.11322e+07	0	-1.77457e+07	0	-33303.9	-1.7779e+07	-3.82802e+06	-1.77457e+07	2.4009e+06	-33303.9	-1.92061e+07	6.1309e+06	-1.77457e+07	7710.8	-33303.9	-1.16404e+07	1.22618e+07	-1.77457e+07	15880.5	-33303.9	-5.50134e+06	1.18145e+07	-7.31452e+06	4.49994e+06	1.68553e+07	-1.04529e+07	6.40238e+06	1.30135e+07	-8.06885e+06	4.9447e+06	1.69615e+07	-1.05205e+07	6.44101e+06				1.30436e+07	-8.08794e+06	4.95561e+06	1.30736e+07
2045	-5.56397e+06	-2.2493e+07	-297890	-165972	-2.85208e+07	4.69092e+06	-1.89154e+07	2.57959e+06	-50026.5	-1.16949e+07	0	-1.89154e+07	0	-50026.5	-1.89654e+07	-3.90639e+06	-1.89154e+07	2.65259e+06	-50026.5	-2.02192e+07	6.21803e+06	-1.89154e+07	15914.4	-50026.5	-1.27314e+07	1.24361e+07	-1.89154e+07	32276	-50026.5	-6.49704e+06	1.28303e+07	-7.93039e+06	4.89987e+06	1.78182e+07	-1.10214e+07	6.79681e+06	1.41803e+07	-8.77453e+06	5.40576e+06	1.80579e+07	-1.11737e+07	6.88418e+06				1.42403e+07	-8.81265e+06	5.42764e+06	1.43003e+07
2046	-5.97287e+06	-2.39882e+07	-329260	-193887	-3.04842e+07	5.03209e+06	-2.0128e+07	2.80155e+06	-66799.6	-1.23612e+07	0	-2.0128e+07	0	-66799.6	-2.01948e+07	-4.24338e+06	-2.0128e+07	2.88222e+06	-66799.6	-2.1556e+07	6.31345e+06	-2.0128e+07	24142.1	-66799.6	-1.38572e+07	1.26269e+07	-2.0128e+07	48719.3	-66799.6	-7.5192e+06	1.39024e+07	-8.58008e+06	5.32236e+06	1.94226e+07	-1.19962e+07	7.42646e+06	1.54034e+07	-9.51411e+06	5.88926e+06	1.96896e+07	-1.21649e+07	7.52475e+06				1.54933e+07	-9.57103e+06	5.92229e+06	1.55833e+07
2047	-6.31614e+06	-2.54951e+07	-360755	-221900	-3.23939e+07	5.37186e+06	-2.1385e+07	2.71088e+06	-83625.5	-1.33858e+07	0	-2.1385e+07	0	-83625.5	-2.14686e+07	-4.57652e+06	-2.1385e+07	2.8067e+06	-83625.5	-2.32384e+07	6.41592e+06	-2.1385e+07	32395.2	-83625.5	-1.50203e+07	1.28318e+07	-2.1385e+07	65212.8	-83625.5	-8.57154e+06	1.5031e+07	-9.2635e+06	5.76748e+06	2.1047e+07	-1.29831e+07	8.06389e+06	1.66828e+07	-1.02874e+07	6.39533e+06	2.13413e+07	-1.31676e+07	8.17368e+06				1.68027e+07	-1.0363e+07	6.43968e+06	1.69226e+07
2048	-6.66795e+06	-2.70538e+07	-392379	-250015	-3.43641e+07	5.47034e+06	-2.26872e+07	2.62727e+06	-100507	-1.46901e+07	0	-2.26872e+07	0	-100507	-2.27877e+07	-4.65572e+06	-2.26872e+07	2.72338e+06	-100507	-2.47201e+07	6.52429e+06	-2.26872e+07	40674.8	-100507	-1.62228e+07	1.30486e+07	-2.26872e+07	81758.8	-100507	-9.65741e+06	1.62159e+07	-9.98057e+06	6.23531e+06	2.22397e+07	-1.3691e+07	8.54867e+06	1.80185e+07	-1.10944e+07	6.92408e+06	2.25886e+07	-1.39088e+07	8.67977e+06				1.81683e+07	-1.11885e+07	6.97988e+06	1.83182e+07
2049	-7.0277e+06	-2.86645e+07	-424135	-278237	-3.63946e+07	5.52642e+06	-2.40357e+07	2.85678e+06	-117446	-1.57699e+07	0	-2.40357e+07	0	-117446	-2.41531e+07	-4.69768e+06	-2.40357e+07	2.9532e+06	-117446	-2.58976e+07	6.63747e+06	-2.40357e+07	48982.2	-117446	-1.74667e+07	1.32749e+07	-2.40357e+07	98359.6	-117446	-1.07798e+07	1.74571e+07	-1.07312e+07	6.72592e+06	2.35162e+07	-1.44495e+07	9.06669e+06	1.94105e+07	-1.19349e+07	7.4756e+06	2.3865e+07	-1.46658e+07	9.19922e+06				1.95903e+07	-1.20473e+07	7.54296e+06	1.97701e+07
2050	-7.39495e+06	-3.03278e+07	-453408	-304339	-3.84805e+07	5.55701e+06	-2.5431e+07	2.77144e+06	-133157	-1.72357e+07	0	-2.5431e+07	0	-133157	-2.55642e+07	-5.0018e+06	-2.5431e+07	2.875e+06	-133157	-2.7691e+07	6.75446e+06	-2.5431e+07	53567.1	-133157	-1.87561e+07	1.35089e+07	-2.5431e+07	111266	-133157	-1.1944e+07	1.87547e+07	-1.14904e+07	7.26435e+06	2.53368e+07	-1.55196e+07	9.81716e+06	2.08588e+07	-1.2781e+07	8.07787e+06	2.56856e+07	-1.57343e+07	9.95125e+06				2.10686e+07	-1.29112e+07	8.15738e+06	2.12783e+07
2051	-7.7695e+06	-3.20438e+07	-482780	-330518	-4.06266e+07	5.56465e+06	-2.68737e+07	2.68514e+06	-148909	-1.87728e+07	0	-2.68737e+07	0	-148909	-2.70226e+07	-5.04956e+06	-2.68737e+07	2.78893e+06	-148909	-2.92832e+07	6.87426e+06	-2.68737e+07	58133.5	-148909	-2.00902e+07	1.37485e+07	-2.68737e+07	124184	-148909	-1.31499e+07	2.01087e+07	-1.22818e+07	7.82688e+06	2.6717e+07	-1.63138e+07	1.04032e+07	2.23635e+07	-1.36592e+07	8.70433e+06	2.7093e+07	-1.6544e+07	1.05489e+07				2.26031e+07	-1.3807e+07	8.79608e+06	2.28428e+07
2052	-8.14678e+06	-3.38167e+07	-512255	-356778	-4.28325e+07	5.55148e+06	-2.837e+07	2.88268e+06	-164704	-2.01006e+07	0	-2.837e+07	0	-164704	-2.85347e+07	-5.06181e+06	-2.837e+07	3.01365e+06	-164704	-3.05829e+07	6.99826e+06	-2.837e+07	65882.4	-164704	-2.14706e+07	1.39965e+07	-2.837e+07	139672	-164704	-1.43985e+07	2.15189e+07	-1.31054e+07	8.41359e+06	2.81535e+07	-1.71388e+07	1.10147e+07	2.39244e+07	-1.45694e+07	9.35506e+06	2.85294e+07	-1.73679e+07	1.11616e+07				2.4194e+07	-1.47349e+07	9.45911e+06	2.44636e+07
2053	-8.53109e+06	-3.56997e+07	-541837	-383122	-4.51558e+07	5.78676e+06	-2.99716e+07	3.05692e+06	-180543	-2.13084e+07	0	-2.99716e+07	0	-180543	-3.01521e+07	-5.34173e+06	-2.99716e+07	3.22206e+06	-180543	-3.22718e+07	7.12172e+06	-2.99716e+07	73652.9	-180543	-2.29567e+07	1.42434e+07	-2.99716e+07	155202	-180543	-1.57535e+07	2.29855e+07	-1.3961e+07	9.02451e+06	3.0037e+07	-1.82406e+07	1.17964e+07	2.55417e+07	-1.55116e+07	1.00301e+07	3.05189e+07	-1.85344e+07	1.19845e+07				2.58412e+07	-1.56946e+07	1.01465e+07	2.61406e+07
2054	-8.92299e+06	-3.76061e+07	-571529	-409552	-4.75102e+07	6.10334e+06	-3.15912e+07	2.95131e+06	-196429	-2.2733e+07	0	-3.15912e+07	0	-196429	-3.17876e+07	-5.63691e+06	-3.15912e+07	3.1307e+06	-196429	-3.42938e+07	7.24374e+06	-3.15912e+07	81445.7	-196429	-2.44624e+07	1.44875e+07	-3.15912e+07	170776	-196429	-1.71294e+07	2.45085e+07	-1.48488e+07	9.65969e+06	3.19386e+07	-1.93512e+07	1.25874e+07	2.72153e+07	-1.64857e+07	1.07296e+07	3.25537e+07	-1.97266e+07	1.28271e+07				2.75446e+07	-1.66862e+07	1.08584e+07	2.7874e+07
2055	-9.32297e+06	-3.9569e+07	-601334	-436073	-4.99294e+07	6.44448e+06	-3.32621e+07	3.15953e+06	-212364	-2.38704e+07	0	-3.32621e+07	0	-212364	-3.34744e+07	-5.66915e+06	-3.32621e+07	3.34627e+06	-212364	-3.57973e+07	7.36355e+06	-3.32621e+07	89262	-212364	-2.60216e+07	1.47271e+07	-3.32621e+07	186397	-212364	-1.8561e+07	2.60877e+07	-1.57685e+07	1.03192e+07	3.34968e+07	-2.02435e+07	1.32533e+07	2.89451e+07	-1.74917e+07	1.14534e+07	3.41664e+07	-2.06509e+07	1.35155e+07				2.93044e+07	-1.77097e+07	1.15947e+07	2.96636e+07
2056	-9.73151e+06	-4.15885e+07	-631255	-462687	-5.2414e+07	6.74486e+06	-3.4984e+07	3.34627e+06	-228350	-2.51213e+07	0	-3.4984e+07	0	-228350	-3.52124e+07	-5.95632e+06	-3.4984e+07	3.54734e+06	-228350	-3.76214e+07	7.48055e+06	-3.4984e+07	97102.8	-228350	-2.76347e+07	1.49611e+07	-3.4984e+07	202066	-228350	-2.00492e+07	2.77233e+07	-1.67202e+07	1.10031e+07	3.56168e+07	-2.14819e+07	1.41349e+07	3.07313e+07	-1.85295e+07	1.22018e+07	3.63136e+07	-2.19037e+07	1.441e+07				3.11205e+07	-1.87648e+07	1.23556e+07	3.15096e+07
2057	-1.01491e+07	-4.2489e+07	-1.86369e+06	-1.08741e+06	-5.55892e+07	7.04272e+06	-3.61628e+07	3.2349e+06	-244388	-2.61296e+07	0	-3.61628e+07	0	-244388	-3.64072e+07	-6.25553e+06	-3.61628e+07	3.4434e+06	-244388	-3.92194e+07	7.59242e+06	-3.61628e+07	104969	-244388	-2.87098e+07	1.51848e+07	-3.61628e+07	217786	-244388	-2.10046e+07	2.94151e+07	-1.77038e+07	1.17113e+07	3.77568e+07	-2.27305e+07	1.50264e+07	3.25738e+07	-1.95991e+07	1.29747e+07	3.85082e+07	-2.31837e+07	1.53245e+07				3.29928e+07	-1.98518e+07	1.3141e+07	3.34118e+07
2058	-9.42738e+06	-4.33564e+07	-3.09172e+06	-1.70999e+06	-5.75855e+07	7.09688e+06	-3.73888e+07	3.12328e+06	-260481	-2.74292e+07	0	-3.73888e+07	0	-260481	-3.76493e+07	-6.28449e+06	-3.73888e+07	3.33231e+06	-260481	-4.06015e+07	7.70045e+06	-3.73888e+07	112862	-260481	-2.9836e+07	1.54009e+07	-3.73888e+07	233558	-260481	-2.20149e+07	2.827e+07	-1.69189e+07	1.13511e+07	3.94933e+07	-2.37227e+07	1.57706e+07	3.44726e+07	-2.07005e+07	1.37721e+07	4.02718e+07	-2.41905e+07	1.60813e+07				3.49215e+07	-2.09704e+07	1.39511e+07	3.53703e+07
2059	-8.55866e+06	-4.41952e+07	-4.30548e+06	-2.3255e+06	-5.93848e+07	7.10638e+06	-3.86586e+07	3.31734e+06	-276630	-2.85115e+07	0	-3.86586e+07	0	-276630	-3.89352e+07	-6.27393e+06	-3.86586e+07	3.52692e+06	-276630	-4.16822e+07	7.82116e+06	-3.86586e+07	120781	-276630	-3.09932e+07	1.56423e+07	-3.86586e+07	249384	-276630	-2.30435e+07	2.71818e+07	-1.61726e+07	1.10092e+07	4.12861e+07	-2.47462e+07	1.65398e+07	3.64276e+07	-2.18335e+07	1.45941e+07	4.20645e+07	-2.52117e+07	1.68529e+07				3.69064e+07	-2.21206e+07	1.47858e+07	3.73852e+07
2060	-7.56143e+06	-4.5009e+07	-5.50765e+06	-2.93529e+06	-6.10133e+07	7.08903e+06	-3.99683e+07	3.20354e+06	-292838	-2.99686e+07	0	-3.99683e+07	0	-292838	-4.02611e+07	-6.52529e+06	-3.99683e+07	3.42065e+06	-292838	-4.33658e+07	7.93919e+06	-3.99683e+07	121118	-292838	-3.22008e+07	1.58784e+07	-3.99683e+07	250042	-292838	-2.41327e+07	2.61504e+07	-1.54796e+07	1.06708e+07	4.36223e+07	-2.61069e+07	1.75154e+07	3.8439e+07	-2.29982e+07	1.54408e+07	4.44007e+07	-2.65701e+07	1.78305e+07				3.89177e+07	-2.32839e+07	1.56338e+07	3.93964e+07
2061	-6.45183e+06	-4.57633e+07	-6.70035e+06	-3.54041e+06	-6.24559e+07	7.04749e+06	-4.12776e+07	3.08888e+06	-309106	-3.14503e+07	0	-4.12776e+07	0	-309106	-4.15867e+07	-6.51883e+06	-4.12776e+07	3.30661e+06	-309106	-4.47989e+07	8.05441e+06	-4.12776e+07	121471	-309106	-3.34108e+07	1.61088e+07	-4.12776e+07	250735	-309106	-2.52271e+07	2.51759e+07	-1.4836e+07	1.034e+07	4.55187e+07	-2.71912e+07	1.83275e+07	4.05067e+07	-2.41945e+07	1.63122e+07	4.63243e+07	-2.76695e+07	1.86548e+07				4.09853e+07	-2.44789e+07	1.65065e+07	4.1464e+07
2062	-5.24409e+06	-4.64931e+07	-7.88518e+06	-4.14167e+06	-6.3764e+07	6.98405e+06	-4.26156e+07	3.28511e+06	-325436	-3.26719e+07	0	-4.26156e+07	0	-325436	-4.2941e+07	-6.47542e+06	-4.26156e+07	3.50348e+06	-325436	-4.5913e+07	8.16674e+06	-4.26156e+07	121842	-325436	-3.46524e+07	1.63335e+07	-4.26156e+07	251461	-325436	-2.63561e+07	2.42583e+07	-1.42384e+07	1.00199e+07	4.74714e+07	-2.83061e+07	1.91653e+07	4.26306e+07	-2.54224e+07	1.72082e+07	4.8277e+07	-2.87827e+07	1.94943e+07				4.31093e+07	-2.57056e+07	1.74036e+07	4.35879e+07
2063	-3.95629e+06	-4.72008e+07	-9.06342e+06	-4.73969e+06	-6.49602e+07	7.16738e+06	-4.39773e+07	3.43122e+06	-341829	-3.37205e+07	0	-4.39773e+07	0	-341829	-4.43191e+07	-6.70014e+06	-4.39773e+07	3.68414e+06	-341829	-4.73351e+07	8.27466e+06	-4.39773e+07	122229	-341829	-3.59223e+07	1.65493e+07	-4.39773e+07	252220	-341829	-2.75176e+07	2.33974e+07	-1.36845e+07	9.71288e+06	4.99765e+07	-2.97634e+07	2.02131e+07	4.48109e+07	-2.6682e+07	1.81289e+07	5.0782e+07	-3.02382e+07	2.05438e+07				4.52895e+07	-2.69641e+07	1.83254e+07	4.57681e+07
2064	-2.59982e+06	-4.79266e+07	-1.0236e+07	-5.33496e+06	-6.60974e+07	7.43043e+06	-4.53983e+07	3.27758e+06	-358288	-3.50485e+07	0	-4.53983e+07	0	-358288	-4.57566e+07	-6.94035e+06	-4.53983e+07	3.56514e+06	-358288	-4.91318e+07	8.37818e+06	-4.53983e+07	122632	-358288	-3.72557e+07	1.67564e+07	-4.53983e+07	253012	-358288	-2.87472e+07	2.25932e+07	-1.31723e+07	9.42086e+06	5.23939e+07	-3.1163e+07	2.12308e+07	4.70474e+07	-2.7973e+07	1.90744e+07	5.33324e+07	-3.17193e+07	2.16131e+07				4.7526e+07	-2.82542e+07	1.92718e+07	4.80045e+07
2065	-1.18491e+06	-4.86402e+07	-1.14038e+07	-5.92788e+06	-6.71569e+07	7.71767e+06	-4.68442e+07	3.45784e+06	-374814	-3.60435e+07	0	-4.68442e+07	0	-374814	-4.7219e+07	-6.91671e+06	-4.68442e+07	3.75318e+06	-374814	-5.03825e+07	8.47737e+06	-4.68442e+07	123052	-374814	-3.86186e+07	1.69547e+07	-4.68442e+07	253835	-374814	-3.00104e+07	2.18457e+07	-1.27004e+07	9.14528e+06	5.43897e+07	-3.22947e+07	2.2095e+07	4.93403e+07	-2.92956e+07	2.00447e+07	5.54613e+07	-3.29322e+07	2.25291e+07				4.98188e+07	-2.95759e+07	2.02429e+07	5.02973e+07
2066	279252	-4.93426e+07	-1.25674e+07	-6.51873e+06	-6.81494e+07	7.9639e+06	-4.83119e+07	3.61671e+06	-391408	-3.71227e+07	0	-4.83119e+07	0	-391408	-4.87033e+07	-7.14892e+06	-4.83119e+07	3.92681e+06	-391408	-5.19255e+07	8.57237e+06	-4.83119e+07	123487	-391408	-4.00075e+07	1.71447e+07	-4.83119e+07	254689	-391408	-3.13039e+07	2.11549e+07	-1.22676e+07	8.8873e+06	5.70254e+07	-3.38215e+07	2.32039e+07	5.16894e+07	-3.06497e+07	2.10398e+07	5.81242e+07	-3.44734e+07	2.36508e+07				5.21679e+07	-3.09293e+07	2.12386e+07	5.26464e+07
2067	1.78435e+06	-5.00341e+07	-1.37271e+07	-7.10776e+06	-6.90847e+07	8.2075e+06	-4.91895e+07	3.47061e+06	-1.0463e+06	-3.85577e+07	0	-4.97986e+07	0	-408072	-5.02067e+07	-7.39373e+06	-4.97986e+07	3.79553e+06	-408072	-5.38049e+07	8.66107e+06	-4.97986e+07	123938	-408072	-4.14217e+07	1.73221e+07	-4.97986e+07	255572	-408072	-3.2629e+07	2.05208e+07	-1.18729e+07	8.64782e+06	5.96811e+07	-3.53588e+07	2.43223e+07	5.40949e+07	-3.20352e+07	2.20596e+07	6.08344e+07	-3.60417e+07	2.47927e+07				5.45733e+07	-3.23141e+07	2.22592e+07	5.50517e+07
2068	3.31675e+06	-5.07151e+07	-1.48836e+07	-7.69517e+06	-6.99771e+07	8.3267e+06	-4.99996e+07	3.33128e+06	-1.69887e+06	-4.00405e+07	0	-5.12981e+07	0	-424808	-5.17229e+07	-7.36858e+06	-5.12981e+07	3.6572e+06	-424808	-5.54343e+07	8.74633e+06	-5.12981e+07	124403	-424808	-4.28522e+07	1.74927e+07	-5.12981e+07	256486	-424808	-3.39738e+07	1.99432e+07	-1.15157e+07	8.42755e+06	6.08816e+07	-3.59843e+07	2.48973e+07	5.65566e+07	-3.34523e+07	2.31043e+07	6.31141e+07	-3.73365e+07	2.57776e+07				5.7035e+07	-3.37305e+07	2.33045e+07	5.75134e+07
2069	4.86958e+06	-5.13859e+07	-1.60369e+07	-8.2811e+06	-7.08343e+07	8.42743e+06	-5.07487e+07	3.49771e+06	-2.34386e+06	-4.11674e+07	0	-5.28076e+07	0	-441616	-5.32492e+07	-7.30473e+06	-5.28076e+07	3.82466e+06	-441616	-5.67292e+07	8.8285e+06	-5.28076e+07	124883	-441616	-4.42958e+07	1.7657e+07	-5.28076e+07	257428	-441616	-3.53348e+07	1.94223e+07	-1.11953e+07	8.22706e+06	6.21659e+07	-3.66604e+07	2.55055e+07	5.90746e+07	-3.49008e+07	2.41739e+07	6.54229e+07	-3.86456e+07	2.67774e+07				5.9553e+07	-3.51784e+07	2.43746e+07	6.00314e+07
2070	6.43665e+06	-5.2049e+07	-1.71874e+07	-8.86569e+06	-7.16654e+07	8.67402e+06	-5.14443e+07	3.35637e+06	-2.98271e+06	-4.23966e+07	0	-5.43267e+07	0	-458500	-5.47852e+07	-7.50351e+06	-5.43267e+07	3.69134e+06	-458500	-5.85973e+07	8.90783e+06	-5.43267e+07	125377	-458500	-4.5752e+07	1.78157e+07	-5.43267e+07	258399	-458500	-3.67111e+07	1.8958e+07	-1.09112e+07	8.04682e+06	6.39933e+07	-3.76813e+07	2.6312e+07	6.1649e+07	-3.63807e+07	2.52683e+07	6.82748e+07	-4.02918e+07	2.79829e+07				6.21273e+07	-3.66578e+07	2.54695e+07	6.26056e+07
2071	8.01238e+06	-5.27008e+07	-1.83353e+07	-9.44904e+06	-7.24728e+07	8.92631e+06	-5.20868e+07	3.21425e+06	-3.61654e+06	-4.35628e+07	0	-5.58491e+07	0	-475459	-5.63246e+07	-7.44486e+06	-5.58491e+07	3.55034e+06	-475459	-6.02191e+07	8.98452e+06	-5.58491e+07	125885	-475459	-4.72142e+07	1.7969e+07	-5.58491e+07	259397	-475459	-3.80961e+07	1.85502e+07	-1.0663e+07	7.88719e+06	6.53814e+07	-3.84318e+07	2.69496e+07	6.42796e+07	-3.7892e+07	2.63875e+07	7.07144e+07	-4.16789e+07	2.90356e+07				6.47579e+07	-3.81686e+07	2.65893e+07	6.52362e+07
2072	9.59172e+06	-5.33413e+07	-1.80022e+07	-1.00312e+07	-7.1783e+07	9.18323e+06	-5.268e+07	3.38151e+06	-4.2462e+06	-4.43615e+07	0	-5.66886e+07	0	-1.21912e+06	-5.79077e+07	-7.35019e+06	-5.73724e+07	3.74569e+06	-492496	-6.14694e+07	9.06053e+06	-5.66886e+07	151763	-1.21912e+06	-4.86955e+07	1.81211e+07	-5.66886e+07	285778	-1.21912e+06	-3.95009e+07	1.8199e+07	-1.04505e+07	7.74848e+06	6.68259e+07	-3.92179e+07	2.7608e+07	6.69665e+07	-3.94348e+07	2.75317e+07	7.31832e+07	-4.30796e+07	3.01036e+07				6.74447e+07	-3.97108e+07	2.77339e+07	6.7923e+07
2073	9.78128e+06	-5.40215e+07	-1.76656e+07	-1.06083e+07	-7.25141e+07	9.17256e+06	-5.32249e+07	3.23363e+06	-4.87054e+06	-4.56893e+07	0	-5.74392e+07	0	-1.95941e+06	-5.93986e+07	-7.53878e+06	-5.88885e+07	3.63278e+06	-509417	-6.33039e+07	8.91161e+06	-5.74392e+07	401541	-1.95941e+06	-5.00854e+07	1.78232e+07	-5.74392e+07	785421	-1.95941e+06	-4.07899e+07	2.0237e+07	-1.1722e+07	8.51499e+06	6.87167e+07	-4.0269e+07	2.84478e+07	6.85026e+07	-4.02414e+07	2.82612e+07	7.62039e+07	-4.48053e+07	3.13986e+07				6.93813e+07	-4.07662e+07	2.86151e+07	7.02601e+07
2074	9.69716e+06	-5.46866e+07	-1.73446e+07	-1.11841e+07	-7.35181e+07	9.20646e+06	-5.37283e+07	3.1044e+06	-5.49167e+06	-4.69091e+07	0	-5.81125e+07	0	-2.6908e+06	-6.08033e+07	-7.47155e+06	-6.03993e+07	3.51861e+06	-526412	-6.48786e+07	8.33967e+06	-5.81125e+07	650095	-2.6908e+06	-5.18136e+07	1.66793e+07	-5.81125e+07	1.28282e+06	-2.6908e+06	-4.28412e+07	2.23313e+07	-1.30227e+07	9.30857e+06	7.01593e+07	-4.10411e+07	2.91183e+07	7.00952e+07	-4.10818e+07	2.90134e+07	7.88035e+07	-4.62652e+07	3.25383e+07				7.13743e+07	-4.18545e+07	2.95198e+07	7.26534e+07
2075	9.3764e+06	-5.53267e+07	-1.72267e+07	-1.1489e+07	-7.4666e+07	9.23573e+06	-5.41931e+07	3.19956e+06	-5.81525e+06	-4.75731e+07	0	-5.87155e+07	0	-3.07936e+06	-6.17949e+07	-7.38754e+06	-6.19031e+07	3.62195e+06	-543482	-6.62121e+07	7.76143e+06	-5.87155e+07	780419	-3.07936e+06	-5.32531e+07	1.55229e+07	-5.87155e+07	1.54371e+06	-3.07936e+06	-4.47283e+07	2.44818e+07	-1.37212e+07	1.07605e+07	7.17368e+07	-4.14408e+07	3.0296e+07	7.17442e+07	-4.14868e+07	3.02574e+07	8.14594e+07	-4.69895e+07	3.44699e+07				7.34237e+07	-4.23889e+07	3.10347e+07	7.51031e+07
2076	8.98121e+06	-5.59537e+07	-1.69913e+07	-1.20689e+07	-7.60328e+07	9.20049e+06	-5.46202e+07	3.06667e+06	-6.43109e+06	-4.87841e+07	0	-5.92523e+07	0	-3.79748e+06	-6.30497e+07	-7.56528e+06	-6.33964e+07	3.50423e+06	-560628	-6.80181e+07	7.17683e+06	-5.92523e+07	1.0235e+06	-3.79748e+06	-5.48494e+07	1.43537e+07	-5.92523e+07	2.03006e+06	-3.79748e+06	-4.6666e+07	2.64152e+07	-1.48888e+07	1.15264e+07	7.38754e+07	-4.26459e+07	3.12295e+07	7.34496e+07	-4.24056e+07	3.10441e+07	8.4649e+07	-4.88091e+07	3.58399e+07				7.55294e+07	-4.355e+07	3.19794e+07	7.76092e+07
2077	8.39982e+06	-5.649e+07	-1.67416e+07	-1.25635e+07	-7.73953e+07	9.1433e+06	-5.50122e+07	2.93565e+06	-6.96555e+06	-4.98988e+07	0	-5.97281e+07	0	-4.42171e+06	-6.41498e+07	-7.48324e+06	-6.41337e+07	3.37749e+06	-1.28069e+06	-6.95201e+07	6.58582e+06	-5.97281e+07	1.2371e+06	-4.42171e+06	-5.63269e+07	1.31716e+07	-5.97281e+07	2.45742e+06	-4.42171e+06	-4.85208e+07	2.8405e+07	-1.5943e+07	1.24619e+07	7.55566e+07	-4.34492e+07	3.21075e+07	7.52114e+07	-4.32403e+07	3.19711e+07	8.74085e+07	-5.01675e+07	3.72411e+07				7.76915e+07	-4.45975e+07	3.3094e+07	8.01715e+07
2078	7.79632e+06	-5.70144e+07	-1.65212e+07	-1.31415e+07	-7.88808e+07	9.16379e+06	-5.54094e+07	3.11478e+06	-7.56165e+06	-5.06925e+07	0	-6.01857e+07	0	-5.11508e+06	-6.53007e+07	-7.36958e+06	-6.48099e+07	3.55803e+06	-2.079e+06	-7.07005e+07	5.98985e+06	-6.01857e+07	1.47643e+06	-5.11508e+06	-5.78345e+07	1.19797e+07	-6.01857e+07	2.93621e+06	-5.11508e+06	-5.03848e+07	3.0451e+07	-1.71601e+07	1.32909e+07	7.72907e+07	-4.43975e+07	3.28933e+07	7.70296e+07	-4.42321e+07	3.27976e+07	8.89096e+07	-5.09258e+07	3.79837e+07				7.99099e+07	-4.58276e+07	3.40823e+07	8.27902e+07
2079	7.18409e+06	-5.75293e+07	-1.63064e+07	-1.37184e+07	-8.037e+07	9.17257e+06	-5.57837e+07	2.97056e+06	-8.15587e+06	-5.17964e+07	0	-6.05986e+07	0	-5.80477e+06	-6.64034e+07	-7.52513e+06	-6.54043e+07	3.41527e+06	-2.8675e+06	-7.23816e+07	5.38887e+06	-6.05986e+07	1.7143e+06	-5.80477e+06	-5.93002e+07	1.07777e+07	-6.05986e+07	3.41207e+06	-5.80477e+06	-5.22136e+07	3.25533e+07	-1.84043e+07	1.4149e+07	7.96618e+07	-4.57421e+07	3.39197e+07	7.8965e+07	-4.52969e+07	3.36682e+07	9.10203e+07	-5.20648e+07	3.89555e+07				8.22456e+07	-4.71294e+07	3.51162e+07	8.55261e+07
2080	6.57502e+06	-5.80348e+07	-1.60963e+07	-1.42943e+07	-8.18504e+07	9.33285e+06	-5.61358e+07	2.82518e+06	-8.74835e+06	-5.27261e+07	0	-6.09695e+07	0	-6.49124e+06	-6.74608e+07	-7.40129e+06	-6.59235e+07	3.27833e+06	-3.64798e+06	-7.36944e+07	4.78288e+06	-6.09695e+07	1.95092e+06	-6.49124e+06	-6.0727e+07	9.56576e+06	-6.09695e+07	3.8854e+06	-6.49124e+06	-5.40096e+07	3.47119e+07	-1.96766e+07	1.50353e+07	8.15695e+07	-4.67958e+07	3.47737e+07	8.09569e+07	-4.6396e+07	3.45608e+07	9.26678e+07	-5.29209e+07	3.97469e+07				8.46376e+07	-4.84643e+07	3.61733e+07	8.83183e+07
2081	5.9797e+06	-5.85281e+07	-1.58903e+07	-1.48693e+07	-8.3308e+07	9.50358e+06	-5.64636e+07	3.0055e+06	-9.33919e+06	-5.32938e+07	0	-6.12979e+07	0	-7.17486e+06	-6.84727e+07	-7.27677e+06	-6.63706e+07	3.4602e+06	-4.42183e+06	-7.4609e+07	4.17184e+06	-6.12979e+07	2.18643e+06	-7.17486e+06	-6.21144e+07	8.34367e+06	-6.12979e+07	4.35651e+06	-7.17486e+06	-5.57725e+07	3.69268e+07	-2.09777e+07	1.59491e+07	8.35335e+07	-4.78802e+07	3.56533e+07	8.3005e+07	-4.75288e+07	3.54763e+07	9.43989e+07	-5.38314e+07	4.05675e+07				8.70859e+07	-4.98316e+07	3.72543e+07	9.11668e+07
2082	5.40762e+06	-5.905e+07	-1.56878e+07	-1.54435e+07	-8.47736e+07	9.68305e+06	-5.67686e+07	2.86235e+06	-9.92848e+06	-5.41517e+07	0	-6.15863e+07	0	-7.85591e+06	-6.94422e+07	-7.42277e+06	-6.67511e+07	3.31866e+06	-5.19014e+06	-7.60453e+07	3.55572e+06	-6.15863e+07	2.42097e+06	-7.85591e+06	-6.34655e+07	7.11145e+06	-6.15863e+07	4.82566e+06	-7.85591e+06	-5.75051e+07	3.9198e+07	-2.23078e+07	1.68902e+07	8.60736e+07	-4.93222e+07	3.67514e+07	8.51096e+07	-4.86948e+07	3.64148e+07	9.66789e+07	-5.50877e+07	4.15912e+07				8.95906e+07	-5.12312e+07	3.83594e+07	9.40716e+07
2083	4.79006e+06	-5.95615e+07	-1.54884e+07	-1.60168e+07	-8.62766e+07	9.62023e+06	-5.70519e+07	2.69102e+06	-1.05163e+07	-5.5257e+07	0	-6.18374e+07	0	-8.53462e+06	-7.0372e+07	-7.28967e+06	-6.70698e+07	3.18284e+06	-5.95372e+06	-7.71304e+07	2.93573e+06	-6.18374e+07	2.65463e+06	-8.53462e+06	-6.47816e+07	5.87146e+06	-6.18374e+07	5.29303e+06	-8.53462e+06	-5.92075e+07	4.15255e+07	-2.36675e+07	1.7858e+07	8.81504e+07	-5.04727e+07	3.76777e+07	8.72705e+07	-4.98938e+07	3.73767e+07	9.84956e+07	-5.60565e+07	4.2439e+07				9.21516e+07	-5.2663e+07	3.94886e+07	9.70327e+07
2084	4.13268e+06	-6.00652e+07	-1.5292e+07	-1.65893e+07	-8.78138e+07	9.60623e+06	-5.73173e+07	2.84531e+06	-1.11027e+07	-5.59685e+07	0	-6.2056e+07	0	-9.21119e+06	-7.12672e+07	-7.15908e+06	-6.73339e+07	3.37273e+06	-6.71324e+06	-7.78335e+07	2.31184e+06	-6.2056e+07	2.88747e+06	-9.21119e+06	-6.60678e+07	4.62369e+06	-6.2056e+07	5.75878e+06	-9.21119e+06	-6.08847e+07	4.39093e+07	-2.50568e+07	1.88525e+07	9.01779e+07	-5.15879e+07	3.85899e+07	8.94878e+07	-5.11257e+07	3.83621e+07	1.00396e+08	-5.70764e+07	4.33195e+07				9.4769e+07	-5.41268e+07	4.06422e+07	1.0005e+08
2085	3.44058e+06	-6.05615e+07	-1.50703e+07	-1.71883e+07	-8.93794e+07	9.59135e+06	-5.75662e+07	2.68617e+06	-1.17213e+07	-5.70099e+07	0	-6.22446e+07	0	-9.92575e+06	-7.21703e+07	-7.31679e+06	-6.75475e+07	3.22136e+06	-7.51527e+06	-7.91582e+07	1.68406e+06	-6.22446e+07	3.12968e+06	-9.92575e+06	-6.73566e+07	3.36813e+06	-6.22446e+07	6.24739e+06	-9.92575e+06	-6.25548e+07	4.63494e+07	-2.65586e+07	1.97907e+07	9.27813e+07	-5.31364e+07	3.96449e+07	9.17614e+07	-5.2453e+07	3.93085e+07	1.02872e+08	-5.85241e+07	4.43482e+07				9.74426e+07	-5.56993e+07	4.17434e+07	1.03124e+08
2086	2.71838e+06	-6.10478e+07	-1.4851e+07	-1.77861e+07	-9.09665e+07	9.51532e+06	-5.77972e+07	2.52579e+06	-1.23382e+07	-5.80943e+07	0	-6.24028e+07	0	-1.06381e+07	-7.30409e+07	-7.18201e+06	-6.77119e+07	3.07579e+06	-8.31376e+06	-8.01319e+07	1.05239e+06	-6.24028e+07	3.371e+06	-1.06381e+07	-6.86175e+07	2.10477e+06	-6.24028e+07	6.73429e+06	-1.06381e+07	-6.42018e+07	4.88457e+07	-2.80919e+07	2.07538e+07	9.49999e+07	-5.44269e+07	4.0573e+07	9.40914e+07	-5.38143e+07	4.02771e+07	1.04858e+08	-5.96452e+07	4.52129e+07				1.00173e+08	-5.73051e+07	4.28676e+07	1.06254e+08
2087	1.97021e+06	-6.15226e+07	-1.46339e+07	-1.83829e+07	-9.25692e+07	9.4204e+06	-5.80093e+07	2.71144e+06	-1.29536e+07	-5.88311e+07	0	-6.25307e+07	0	-1.13483e+07	-7.3879e+07	-7.0502e+06	-6.78286e+07	3.27628e+06	-9.10904e+06	-8.07116e+07	416798	-6.25307e+07	3.61549e+06	-1.13483e+07	-6.98467e+07	833596	-6.25307e+07	7.22335e+06	-1.13483e+07	-6.5822e+07	5.13984e+07	-2.96568e+07	2.17415e+07	9.72749e+07	-5.57501e+07	4.15248e+07	9.64778e+07	-5.52096e+07	4.12682e+07	1.06928e+08	-6.08184e+07	4.61092e+07				1.02959e+08	-5.89441e+07	4.4015e+07	1.0944e+08
2088	1.20336e+06	-6.19875e+07	-1.44189e+07	-1.89787e+07	-9.41818e+07	9.40595e+06	-5.81656e+07	2.87704e+06	-1.3585e+07	-5.94677e+07	0	-6.2634e+07	0	-1.20565e+07	-7.46905e+07	-7.20804e+06	-6.79047e+07	3.4699e+06	-9.90135e+06	-8.15442e+07	0	-6.2634e+07	3.59419e+06	-1.20565e+07	-7.10963e+07	0	-6.2634e+07	7.18081e+06	-1.20565e+07	-6.75096e+07	5.40073e+07	-3.12534e+07	2.2754e+07	1.00126e+08	-5.74524e+07	4.26734e+07	9.89205e+07	-5.66388e+07	4.22817e+07	1.09573e+08	-6.23726e+07	4.72004e+07				1.05402e+08	-6.03511e+07	4.50504e+07	1.11883e+08
2089	524992	-6.24457e+07	-1.4206e+07	-1.95735e+07	-9.57002e+07	9.46021e+06	-5.83061e+07	2.69578e+06	-1.4215e+07	-6.0365e+07	0	-6.27178e+07	0	-1.27627e+07	-7.54805e+07	-7.37269e+06	-6.79464e+07	3.31669e+06	-1.06909e+07	-8.26933e+07	0	-6.27178e+07	3.57334e+06	-1.27627e+07	-7.19072e+07	0	-6.27178e+07	7.13915e+06	-1.27627e+07	-6.83414e+07	5.66726e+07	-3.28816e+07	2.3791e+07	1.02886e+08	-5.90909e+07	4.37955e+07	1.0142e+08	-5.81017e+07	4.33179e+07	1.12248e+08	-6.39435e+07	4.83041e+07				1.079e+08	-6.17924e+07	4.6108e+07	1.14381e+08
2090	-79106	-6.28974e+07	-1.39316e+07	-2.01673e+07	-9.70754e+07	9.69123e+06	-5.84329e+07	2.87802e+06	-1.48435e+07	-6.07071e+07	0	-6.27845e+07	0	-1.3467e+07	-7.62515e+07	-7.25735e+06	-6.79572e+07	3.51388e+06	-1.14779e+07	-8.31785e+07	0	-6.27845e+07	3.555e+06	-1.3467e+07	-7.26965e+07	0	-6.27845e+07	7.10253e+06	-1.3467e+07	-6.9149e+07	5.93941e+07	-3.45414e+07	2.48527e+07	1.05184e+08	-6.04161e+07	4.47678e+07	1.03975e+08	-5.95983e+07	4.43766e+07	1.14459e+08	-6.5202e+07	4.9257e+07				1.10456e+08	-6.32699e+07	4.71857e+07	1.16936e+08
2091	-751352	-6.33391e+07	-1.36592e+07	-2.07602e+07	-9.85098e+07	9.89514e+06	-5.85441e+07	3.06105e+06	-1.54705e+07	-6.10585e+07	0	-6.28321e+07	0	-1.41695e+07	-7.70017e+07	-7.44199e+06	-6.79362e+07	3.70491e+06	-1.22624e+07	-8.39357e+07	0	-6.28321e+07	3.53864e+06	-1.41695e+07	-7.3463e+07	0	-6.28321e+07	7.06987e+06	-1.41695e+07	-6.99318e+07	6.24194e+07	-3.63969e+07	2.60225e+07	1.08136e+08	-6.21709e+07	4.59647e+07	1.06587e+08	-6.11286e+07	4.54582e+07	1.17273e+08	-6.68564e+07	5.04171e+07				1.13067e+08	-6.4783e+07	4.82841e+07	1.19548e+08
2092	-1.36332e+06	-6.376e+07	-1.46669e+07	-2.13658e+07	-1.01156e+08	1.01094e+07	-5.86414e+07	2.89773e+06	-1.60962e+07	-6.17305e+07	0	-6.28626e+07	0	-1.48703e+07	-7.77329e+07	-7.63044e+06	-6.78864e+07	3.54965e+06	-1.30445e+07	-8.50117e+07	0	-6.28626e+07	3.52386e+06	-1.48703e+07	-7.4209e+07	0	-6.28626e+07	7.04035e+06	-1.48703e+07	-7.06925e+07	6.5501e+07	-3.82834e+07	2.72176e+07	1.11144e+08	-6.39604e+07	4.71833e+07	1.09255e+08	-6.26923e+07	4.65625e+07	1.20117e+08	-6.85277e+07	5.15893e+07				1.15735e+08	-6.63312e+07	4.94038e+07	1.22215e+08
2093	-911179	-6.41708e+07	-1.56707e+07	-2.19705e+07	-1.02723e+08	1.00828e+07	-5.87277e+07	2.74109e+06	-1.67206e+07	-6.26245e+07	0	-6.28376e+07	0	-1.55868e+07	-7.84244e+07	-7.53541e+06	-6.78121e+07	3.40113e+06	-1.38244e+07	-8.57707e+07	0	-6.28376e+07	3.51032e+06	-1.55868e+07	-7.4914e+07	0	-6.28376e+07	7.01333e+06	-1.55868e+07	-7.1411e+07	6.66886e+07	-3.89077e+07	2.7781e+07	1.13689e+08	-6.54369e+07	4.82519e+07	1.11979e+08	-6.42896e+07	4.76896e+07	1.22497e+08	-6.98868e+07	5.26107e+07				1.18459e+08	-6.79141e+07	5.05451e+07	1.24939e+08
2094	-387757	-6.4576e+07	-1.6661e+07	-2.25743e+07	-1.04199e+08	1.00117e+07	-5.88086e+07	2.93113e+06	-1.73437e+07	-6.32094e+07	0	-6.27984e+07	0	-1.63016e+07	-7.91e+07	-7.4392e+06	-6.77198e+07	3.59236e+06	-1.46021e+07	-8.61688e+07	0	-6.27984e+07	3.49782e+06	-1.63016e+07	-7.56022e+07	0	-6.27984e+07	6.98837e+06	-1.63016e+07	-7.21116e+07	6.79326e+07	-3.95677e+07	2.83649e+07	1.16317e+08	-6.69642e+07	4.93531e+07	1.14692e+08	-6.58751e+07	4.88167e+07	1.24962e+08	-7.12976e+07	5.36639e+07				1.21172e+08	-6.94863e+07	5.16854e+07	1.27652e+08
2095	188367	-6.42319e+07	-1.76404e+07	-2.3177e+07	-1.04861e+08	9.9155e+06	-5.8141e+07	2.77773e+06	-1.79655e+07	-6.34132e+07	0	-6.20034e+07	0	-1.70148e+07	-7.90182e+07	-7.61138e+06	-6.68681e+07	3.44022e+06	-1.53778e+07	-8.64171e+07	0	-6.20034e+07	3.48614e+06	-1.70148e+07	-7.55321e+07	0	-6.20034e+07	6.96505e+06	-1.70148e+07	-7.20532e+07	6.9233e+07	-4.02737e+07	2.89594e+07	1.19522e+08	-6.88714e+07	5.06502e+07	1.17461e+08	-6.74942e+07	4.99667e+07	1.27974e+08	-7.30711e+07	5.49031e+07				1.23941e+08	-7.1093e+07	5.28476e+07	1.3042e+08
2096	800959	-6.37976e+07	-1.8611e+07	-2.37789e+07	-1.05386e+08	9.79678e+06	-5.73868e+07	2.62349e+06	-1.8586e+07	-6.35525e+07	0	-6.11134e+07	0	-1.77263e+07	-7.88398e+07	-7.50259e+06	-6.59178e+07	3.29427e+06	-1.61514e+07	-8.62775e+07	0	-6.11134e+07	3.47513e+06	-1.77263e+07	-7.53646e+07	0	-6.11134e+07	6.94307e+06	-1.77263e+07	-7.18967e+07	7.05898e+07	-4.10229e+07	2.95669e+07	1.22263e+08	-7.04681e+07	5.17948e+07	1.20286e+08	-6.91472e+07	5.1139e+07	1.30524e+08	-7.45348e+07	5.59888e+07				1.26766e+08	-7.27341e+07	5.40315e+07	1.33245e+08
2097	1.43567e+06	-6.32839e+07	-1.95743e+07	-2.43799e+07	-1.05802e+08	9.65863e+06	-5.65533e+07	2.81552e+06	-1.92054e+07	-6.32846e+07	0	-6.01406e+07	0	-1.84363e+07	-7.85769e+07	-7.39462e+06	-6.48813e+07	3.48766e+06	-1.6923e+07	-8.57113e+07	0	-6.01406e+07	3.46468e+06	-1.84363e+07	-7.51122e+07	0	-6.01406e+07	6.92221e+06	-1.84363e+07	-7.16547e+07	7.2003e+07	-4.18134e+07	3.01896e+07	1.2506e+08	-7.20968e+07	5.29636e+07	1.23168e+08	-7.08339e+07	5.2334e+07	1.33157e+08	-7.60496e+07	5.71071e+07				1.29647e+08	-7.44096e+07	5.52375e+07	1.36126e+08
2098	2.15695e+06	-6.34446e+07	-2.05315e+07	-2.49801e+07	-1.06799e+08	9.60058e+06	-5.63974e+07	2.98079e+06	-1.98236e+07	-6.36396e+07	0	-5.98427e+07	0	-1.91448e+07	-7.89874e+07	-7.55757e+06	-6.4475e+07	3.68146e+06	-1.77103e+07	-8.60614e+07	0	-5.98427e+07	3.45471e+06	-1.91448e+07	-7.55327e+07	0	-5.98427e+07	6.90231e+06	-1.91448e+07	-7.20851e+07	7.34725e+07	-4.26438e+07	3.08288e+07	1.28434e+08	-7.41047e+07	5.4329e+07	1.26106e+08	-7.25542e+07	5.35516e+07	1.36338e+08	-7.79264e+07	5.8412e+07				1.32585e+08	-7.61192e+07	5.64658e+07	1.39064e+08
2099	2.95534e+06	-6.36288e+07	-2.14837e+07	-2.55795e+07	-1.07737e+08	9.62684e+06	-5.62682e+07	2.7994e+06	-2.04407e+07	-6.42826e+07	0	-5.95699e+07	0	-1.98517e+07	-7.94216e+07	-7.73976e+06	-6.40851e+07	3.53563e+06	-1.84957e+07	-8.67849e+07	0	-5.95699e+07	3.44515e+06	-1.98517e+07	-7.59764e+07	0	-5.95699e+07	6.88322e+06	-1.98517e+07	-7.25384e+07	7.49984e+07	-4.35127e+07	3.14857e+07	1.31758e+08	-7.60758e+07	5.56818e+07	1.291e+08	-7.43081e+07	5.47921e+07	1.39508e+08	-7.97918e+07	5.97164e+07				1.35579e+08	-7.78627e+07	5.77164e+07	1.42058e+08
2100	3.8223e+06	-6.38331e+07	-2.24317e+07	-2.61782e+07	-1.08621e+08	9.83283e+06	-5.61623e+07	2.98159e+06	-2.10566e+07	-6.44045e+07	0	-5.93194e+07	0	-2.05572e+07	-7.98766e+07	-7.6573e+06	-6.371e+07	3.72628e+06	-1.92792e+07	-8.69203e+07	0	-5.93194e+07	3.43595e+06	-2.05572e+07	-7.64406e+07	0	-5.93194e+07	6.86485e+06	-2.05572e+07	-7.30117e+07	7.65807e+07	-4.44193e+07	3.21614e+07	1.34618e+08	-7.77335e+07	5.6885e+07	1.32151e+08	-7.60954e+07	5.60555e+07	1.42242e+08	-8.13625e+07	6.08798e+07				1.3863e+08	-7.96401e+07	5.89896e+07	1.45108e+08
2101	4.75013e+06	-6.40545e+07	-2.33758e+07	-2.67762e+07	-1.09456e+08	1.00145e+07	-5.60772e+07	3.16469e+06	-2.16715e+07	-6.45695e+07	0	-5.90914e+07	0	-2.12613e+07	-8.03527e+07	-7.84237e+06	-6.3349e+07	3.91791e+06	-2.0061e+07	-8.73344e+07	0	-5.90914e+07	3.42707e+06	-2.12613e+07	-7.69257e+07	0	-5.90914e+07	6.84713e+06	-2.12613e+07	-7.35056e+07	7.82193e+07	-4.53628e+07	3.28565e+07	1.38133e+08	-7.98202e+07	5.83132e+07	1.35258e+08	-7.7916e+07	5.73418e+07	1.45525e+08	-8.32926e+07	6.22322e+07				1.41736e+08	-8.14511e+07	6.02854e+07	1.48215e+08
2102	5.73189e+06	-6.4291e+07	-2.43167e+07	-2.73736e+07	-1.10249e+08	1.02101e+07	-5.66179e+07	3.00157e+06	-2.16073e+07	-6.50136e+07	0	-5.88804e+07	0	-2.1964e+07	-8.08444e+07	-8.04384e+06	-6.30012e+07	3.77036e+06	-2.0841e+07	-8.81157e+07	0	-5.88804e+07	3.41848e+06	-2.1964e+07	-7.7426e+07	0	-5.88804e+07	6.82998e+06	-2.1964e+07	-7.40144e+07	7.99143e+07	-4.63427e+07	3.35716e+07	1.41705e+08	-8.19412e+07	5.97636e+07	1.38421e+08	-7.977e+07	5.86511e+07	1.48864e+08	-8.52575e+07	6.36061e+07				1.449e+08	-8.32957e+07	6.16039e+07	1.51378e+08
2103	6.75771e+06	-6.45392e+07	-2.52547e+07	-2.79703e+07	-1.11007e+08	1.01667e+07	-5.72555e+07	2.84509e+06	-2.15451e+07	-6.57888e+07	0	-5.86864e+07	0	-2.26654e+07	-8.13518e+07	-7.97819e+06	-6.26678e+07	3.61554e+06	-2.16194e+07	-8.86498e+07	0	-5.86864e+07	3.41016e+06	-2.26654e+07	-7.79416e+07	0	-5.86864e+07	6.81337e+06	-2.26654e+07	-7.45384e+07	8.16657e+07	-4.73585e+07	3.43072e+07	1.45836e+08	-8.44268e+07	6.14096e+07	1.41641e+08	-8.16572e+07	5.99835e+07	1.51767e+08	-8.69282e+07	6.48385e+07				1.48119e+08	-8.51739e+07	6.29452e+07	1.54597e+08
2104	7.82187e+06	-6.47974e+07	-2.61901e+07	-2.85665e+07	-1.11732e+08	1.00812e+07	-5.79792e+07	3.03539e+06	-2.149e+07	-6.63527e+07	0	-5.85079e+07	0	-2.33654e+07	-8.18734e+07	-7.87749e+06	-6.23481e+07	3.80755e+06	-2.2396e+07	-8.88141e+07	0	-5.85079e+07	3.40208e+06	-2.33654e+07	-7.84713e+07	0	-5.85079e+07	6.79726e+06	-2.33654e+07	-7.50761e+07	8.34734e+07	-4.84097e+07	3.50637e+07	1.50052e+08	-8.69599e+07	6.30917e+07	1.44917e+08	-8.35777e+07	6.1339e+07	1.54699e+08	-8.86142e+07	6.60846e+07				1.51395e+08	-8.70855e+07	6.43094e+07	1.57873e+08
2105	8.91921e+06	-6.50644e+07	-2.71231e+07	-2.91621e+07	-1.1243e+08	9.97207e+06	-5.878e+07	2.88232e+06	-2.14408e+07	-6.73664e+07	0	-5.8344e+07	0	-2.40642e+07	-8.24082e+07	-8.05783e+06	-6.20419e+07	3.66325e+06	-2.31711e+07	-8.96076e+07	0	-5.8344e+07	3.39425e+06	-2.40642e+07	-7.9014e+07	0	-5.8344e+07	6.78162e+06	-2.40642e+07	-7.56266e+07	8.53375e+07	-4.94962e+07	3.58413e+07	1.54842e+08	-8.98643e+07	6.4978e+07	1.48249e+08	-8.55312e+07	6.27177e+07	1.58207e+08	-9.06806e+07	6.7526e+07				1.54727e+08	-8.90305e+07	6.56965e+07	1.61205e+08
2106	1.00451e+07	-6.53394e+07	-2.80538e+07	-2.97571e+07	-1.13105e+08	9.84166e+06	-5.96503e+07	2.72835e+06	-2.13962e+07	-6.84765e+07	0	-5.81939e+07	0	-2.47618e+07	-8.29557e+07	-7.97364e+06	-6.17514e+07	3.51111e+06	-2.39446e+07	-9.01585e+07	0	-5.81939e+07	3.38664e+06	-2.47618e+07	-7.95691e+07	0	-5.81939e+07	6.76643e+06	-2.47618e+07	-7.61893e+07	8.72579e+07	-5.06176e+07	3.66403e+07	1.5917e+08	-9.24511e+07	6.6719e+07	1.51638e+08	-8.7518e+07	6.41196e+07	1.61279e+08	-9.24553e+07	6.88234e+07				1.58116e+08	-9.10089e+07	6.71066e+07	1.64593e+08
2107	1.11953e+07	-6.56214e+07	-2.77051e+07	-3.03517e+07	-1.12483e+08	9.69196e+06	-6.05805e+07	2.92071e+06	-2.13556e+07	-6.93235e+07	0	-5.87389e+07	0	-2.46862e+07	-8.34251e+07	-7.85653e+06	-6.14723e+07	3.70537e+06	-2.47166e+07	-9.034e+07	0	-5.87389e+07	3.37925e+06	-2.46862e+07	-8.00459e+07	0	-5.87389e+07	6.75167e+06	-2.46862e+07	-7.66734e+07	8.92346e+07	-5.17738e+07	3.74608e+07	1.63554e+08	-9.5064e+07	6.84901e+07	1.55082e+08	-8.95377e+07	6.55448e+07	1.6438e+08	-9.42446e+07	7.01353e+07				1.6156e+08	-9.30206e+07	6.85398e+07	1.68038e+08
2108	1.12137e+07	-6.59093e+07	-2.736e+07	-3.09457e+07	-1.13001e+08	9.62316e+06	-6.15642e+07	3.08635e+06	-2.13183e+07	-7.0173e+07	0	-5.93797e+07	0	-2.46128e+07	-8.39926e+07	-8.02224e+06	-6.12075e+07	3.90707e+06	-2.54871e+07	-9.08097e+07	0	-5.93797e+07	3.37207e+06	-2.46128e+07	-8.06205e+07	0	-5.93797e+07	6.73733e+06	-2.46128e+07	-7.72552e+07	9.31955e+07	-5.4242e+07	3.89535e+07	1.68514e+08	-9.80509e+07	7.04627e+07	1.59749e+08	-9.23626e+07	6.73862e+07	1.68057e+08	-9.64137e+07	7.1643e+07				1.66226e+08	-9.58375e+07	7.03889e+07	1.72704e+08
2109	1.09849e+07	-6.62022e+07	-2.70284e+07	-3.15394e+07	-1.13785e+08	9.63945e+06	-6.25953e+07	2.90531e+06	-2.12837e+07	-7.13342e+07	0	-6.01056e+07	0	-2.45476e+07	-8.46532e+07	-8.22466e+06	-6.09562e+07	3.76212e+06	-2.62562e+07	-9.16749e+07	0	-6.01056e+07	3.36506e+06	-2.45476e+07	-8.12881e+07	0	-6.01056e+07	6.72334e+06	-2.45476e+07	-7.79299e+07	9.72127e+07	-5.67391e+07	4.04735e+07	1.73424e+08	-1.00997e+08	7.24271e+07	1.64471e+08	-9.5217e+07	6.92542e+07	1.71817e+08	-9.86347e+07	7.31824e+07				1.70949e+08	-9.86842e+07	7.22646e+07	1.77426e+08
2110	1.05412e+07	-6.64992e+07	-2.67714e+07	-3.21326e+07	-1.14862e+08	9.83654e+06	-6.36686e+07	3.08784e+06	-2.12515e+07	-7.19957e+07	0	-6.09073e+07	0	-2.4489e+07	-8.53963e+07	-8.14571e+06	-6.07181e+07	3.95365e+06	-2.70238e+07	-9.1934e+07	0	-6.09073e+07	3.35825e+06	-2.4489e+07	-8.2038e+07	0	-6.09073e+07	6.70975e+06	-2.4489e+07	-7.86865e+07	1.01286e+08	-5.92552e+07	4.20309e+07	1.77871e+08	-1.03625e+08	7.42459e+07	1.6925e+08	-9.80952e+07	7.11548e+07	1.75114e+08	-1.00542e+08	7.45722e+07				1.75727e+08	-1.01555e+08	7.41726e+07	1.82205e+08
2111	1.00411e+07	-6.67997e+07	-2.65233e+07	-3.27255e+07	-1.16007e+08	1.00104e+07	-6.47795e+07	3.27134e+06	-2.12215e+07	-7.27192e+07	0	-6.1777e+07	0	-2.44358e+07	-8.62128e+07	-8.33218e+06	-6.04927e+07	4.1532e+06	-2.69401e+07	-9.16118e+07	0	-6.1777e+07	3.35165e+06	-2.44358e+07	-8.28611e+07	0	-6.1777e+07	6.69655e+06	-2.44358e+07	-7.95162e+07	1.05168e+08	-6.16285e+07	4.35395e+07	1.82972e+08	-1.06679e+08	7.6293e+07	1.74085e+08	-1.00999e+08	7.30864e+07	1.7896e+08	-1.02809e+08	7.61517e+07				1.80562e+08	-1.04451e+08	7.61114e+07	1.8704e+08
2112	9.36971e+06	-6.71032e+07	-2.62826e+07	-3.33179e+07	-1.17334e+08	1.01992e+07	-6.53012e+07	3.10856e+06	-2.18876e+07	-7.3881e+07	0	-6.2705e+07	0	-2.4387e+07	-8.7092e+07	-8.55245e+06	-6.10225e+07	4.00654e+06	-2.68587e+07	-9.24271e+07	0	-6.2705e+07	3.34523e+06	-2.4387e+07	-8.37468e+07	0	-6.2705e+07	6.68375e+06	-2.4387e+07	-8.04083e+07	1.09106e+08	-6.4026e+07	4.50802e+07	1.8813e+08	-1.09764e+08	7.83653e+07	1.78976e+08	-1.03929e+08	7.50478e+07	1.84172e+08	-1.05977e+08	7.81951e+07				1.85454e+08	-1.07374e+08	7.80797e+07	1.91931e+08
2113	8.68873e+06	-6.74095e+07	-2.60482e+07	-3.39101e+07	-1.18679e+08	1.02499e+07	-6.57685e+07	2.95243e+06	-2.25525e+07	-7.51185e+07	0	-6.36854e+07	0	-2.43419e+07	-8.80274e+07	-8.48891e+06	-6.16491e+07	3.8526e+06	-2.67863e+07	-9.30717e+07	0	-6.36854e+07	3.33902e+06	-2.43419e+07	-8.46883e+07	0	-6.36854e+07	6.67133e+06	-2.43419e+07	-8.1356e+07	1.13101e+08	-6.64506e+07	4.66501e+07	1.91776e+08	-1.11839e+08	7.99376e+07	1.83924e+08	-1.06886e+08	7.7038e+07	1.88921e+08	-1.08829e+08	8.00923e+07				1.90401e+08	-1.10324e+08	8.00767e+07	1.96878e+08
2114	8.00955e+06	-6.77178e+07	-2.58191e+07	-3.45019e+07	-1.20029e+08	1.02852e+07	-6.61866e+07	3.14308e+06	-2.32105e+07	-7.59688e+07	0	-6.47124e+07	0	-2.43e+07	-8.90124e+07	-8.38791e+06	-6.23613e+07	4.04551e+06	-2.67212e+07	-9.34248e+07	0	-6.47124e+07	3.33299e+06	-2.43e+07	-8.56794e+07	0	-6.47124e+07	6.65929e+06	-2.43e+07	-8.23531e+07	1.17151e+08	-6.89028e+07	4.82487e+07	1.95507e+08	-1.13964e+08	8.15426e+07	1.88928e+08	-1.09872e+08	7.90562e+07	1.93699e+08	-1.11685e+08	8.2014e+07				1.95405e+08	-1.13303e+08	8.21016e+07	2.01882e+08
2115	7.34245e+06	-6.80278e+07	-2.55945e+07	-3.50935e+07	-1.21373e+08	1.0469e+07	-6.65599e+07	2.99035e+06	-2.38631e+07	-7.69637e+07	0	-6.57807e+07	0	-2.42608e+07	-9.00414e+07	-8.56868e+06	-6.31497e+07	3.9021e+06	-2.66619e+07	-9.44781e+07	0	-6.57807e+07	3.32715e+06	-2.42608e+07	-8.67143e+07	0	-6.57807e+07	6.64764e+06	-2.42608e+07	-8.33938e+07	1.21259e+08	-7.13835e+07	4.9875e+07	1.99813e+08	-1.16475e+08	8.33378e+07	1.93988e+08	-1.12886e+08	8.1102e+07	1.99053e+08	-1.14913e+08	8.41397e+07				2.00465e+08	-1.16311e+08	8.41538e+07	2.06942e+08
2116	6.6967e+06	-6.82972e+07	-2.53739e+07	-3.56849e+07	-1.22659e+08	1.06607e+07	-6.68505e+07	2.83671e+06	-2.45113e+07	-7.78644e+07	0	-6.68438e+07	0	-2.42239e+07	-9.10678e+07	-8.48263e+06	-6.39645e+07	3.75085e+06	-2.66074e+07	-9.53037e+07	0	-6.68438e+07	3.32151e+06	-2.42239e+07	-8.77463e+07	0	-6.68438e+07	6.63635e+06	-2.42239e+07	-8.44314e+07	1.25422e+08	-7.38932e+07	5.15287e+07	2.03656e+08	-1.18679e+08	8.49763e+07	1.99104e+08	-1.1593e+08	8.31748e+07	2.03971e+08	-1.17842e+08	8.61287e+07				2.05581e+08	-1.19348e+08	8.62328e+07	2.12058e+08
2117	6.0807e+06	-6.85613e+07	-2.5157e+07	-3.6276e+07	-1.23914e+08	1.08591e+07	-6.7097e+07	3.0294e+06	-2.5156e+07	-7.83645e+07	0	-6.79301e+07	0	-2.41892e+07	-9.21194e+07	-8.36172e+06	-6.48315e+07	3.946e+06	-2.6557e+07	-9.58042e+07	0	-6.79301e+07	3.31604e+06	-2.41892e+07	-8.88033e+07	0	-6.79301e+07	6.62544e+06	-2.41892e+07	-8.54939e+07	1.29641e+08	-7.64322e+07	5.32093e+07	2.07555e+08	-1.20919e+08	8.66359e+07	2.04277e+08	-1.19003e+08	8.52744e+07	2.08918e+08	-1.20779e+08	8.81386e+07				2.10754e+08	-1.22415e+08	8.83384e+07	2.1723e+08
2118	5.42479e+06	-6.88207e+07	-2.49433e+07	-3.68669e+07	-1.25206e+08	1.08133e+07	-6.7303e+07	3.19538e+06	-2.57978e+07	-7.90921e+07	0	-6.90363e+07	0	-2.41565e+07	-9.31928e+07	-8.52387e+06	-6.57452e+07	4.14859e+06	-2.651e+07	-9.66305e+07	0	-6.90363e+07	3.31077e+06	-2.41565e+07	-8.9882e+07	0	-6.90363e+07	6.6149e+06	-2.41565e+07	-8.65779e+07	1.33917e+08	-7.90009e+07	5.49165e+07	2.1203e+08	-1.23541e+08	8.84893e+07	2.09506e+08	-1.22106e+08	8.74003e+07	2.1444e+08	-1.2409e+08	9.03497e+07				2.15983e+08	-1.25512e+08	9.04702e+07	2.22459e+08
2119	4.73387e+06	-6.9117e+07	-2.47326e+07	-3.74576e+07	-1.26573e+08	1.08147e+07	-6.75131e+07	3.01466e+06	-2.64371e+07	-8.01209e+07	0	-7.02009e+07	0	-2.41255e+07	-9.43264e+07	-8.7222e+06	-6.6742e+07	4.00452e+06	-2.64659e+07	-9.79256e+07	0	-7.02009e+07	3.30568e+06	-2.41255e+07	-9.10207e+07	0	-7.02009e+07	6.60473e+06	-2.41255e+07	-8.77217e+07	1.3825e+08	-8.15994e+07	5.66502e+07	2.16455e+08	-1.26127e+08	9.03282e+07	2.14791e+08	-1.25239e+08	8.95525e+07	2.20046e+08	-1.27449e+08	9.25971e+07				2.21268e+08	-1.2864e+08	9.26281e+07	2.27744e+08
2120	4.01242e+06	-6.94148e+07	-2.45247e+07	-3.80482e+07	-1.27975e+08	1.08137e+07	-6.76941e+07	3.19751e+06	-2.70744e+07	-8.07573e+07	0	-7.1385e+07	0	-2.40962e+07	-9.54812e+07	-8.63759e+06	-6.77813e+07	4.19694e+06	-2.64244e+07	-9.86464e+07	0	-7.1385e+07	3.30077e+06	-2.40962e+07	-9.21804e+07	0	-7.1385e+07	6.59492e+06	-2.40962e+07	-8.88863e+07	1.42638e+08	-8.42279e+07	5.84101e+07	2.20418e+08	-1.28402e+08	9.20163e+07	2.20133e+08	-1.28402e+08	9.17308e+07	2.25189e+08	-1.3049e+08	9.46992e+07				2.26609e+08	-1.31797e+08	9.48118e+07	2.33085e+08
2121	3.2645e+06	-6.97149e+07	-2.43085e+07	-3.81946e+07	-1.28953e+08	1.07502e+07	-6.78492e+07	3.28834e+06	-2.72921e+07	-8.11028e+07	0	-7.25866e+07	0	-2.39792e+07	-9.65658e+07	-8.81898e+06	-6.88596e+07	4.2898e+06	-2.62916e+07	-9.96804e+07	0	-7.25866e+07	3.24092e+06	-2.39792e+07	-9.33249e+07	0	-7.25866e+07	6.51979e+06	-2.39792e+07	-9.0046e+07	1.47083e+08	-8.52766e+07	6.18061e+07	2.25034e+08	-1.29306e+08	9.5728e+07	2.25531e+08	-1.29558e+08	9.59731e+07	2.3088e+08	-1.31748e+08	9.91314e+07				2.32007e+08	-1.32936e+08	9.90708e+07	2.38483e+08
2122	2.49378e+06	-7.00166e+07	-2.4095e+07	-3.83389e+07	-1.29957e+08	1.06665e+07	-6.79798e+07	3.19107e+06	-2.75063e+07	-8.16285e+07	0	-7.31078e+07	0	-2.42869e+07	-9.73947e+07	-9.03388e+06	-6.9969e+07	4.1945e+06	-2.61607e+07	-1.00969e+08	0	-7.31078e+07	3.181e+06	-2.42869e+07	-9.42137e+07	0	-7.31078e+07	6.44476e+06	-2.42869e+07	-9.095e+07	1.51584e+08	-8.63306e+07	6.52532e+07	2.29707e+08	-1.30221e+08	9.94862e+07	2.30985e+08	-1.30717e+08	1.00268e+08	2.36655e+08	-1.33021e+08	1.03634e+08				2.37461e+08	-1.34079e+08	1.03382e+08	2.43937e+08
[truncated: 17 more columns]

## Sheet: Total_impact_lo (Aff35yrs)
Marginal impact results for low wood demand projection, all scenarios with 35-year afforestation duration																															Forest ecosystem C impact per tC harvested:		xxx
Units Mg CO2e
	Marginal domestic supply impact (HWP - existing forest + Aff_hi)																														Lo_projection Marginal import impact - demand for IRW met by increased harvest elsewhere
	50_35 + Aff35_hi					50_45 + Aff45_hi					50_50 + Aff50_hi					50_55 + Aff55_hi					15%YC12 + Aff50_hi					30%YC12 + Aff50_hi					50_35 + Aff35_hi			50_45 + Aff45_hi			50_50 + Aff50_hi			50_55 + Aff55_hi			Reference			15%YC12+Aff50_hi			30%YC12+Aff50_hi
	Ecosystem C		HWP		Total	Ecosystem C		HWP		Total	Ecosystem C		HWP		Total	Ecosystem C		HWP		Total	Ecosystem C		HWP		Total	Ecosystem C		HWP		Total	Ecosystem C	HWP	Total	Ecosystem C	HWP	Total	Ecosystem C	HWP	Total	Ecosystem C	HWP	Total	Ecosystem C	HWP	Total	Ecosystem C	HWP	Total	Ecosystem C
	Existing forest C	New forest C	Existing forest HWP	New forest HWP		Existing forest	New forest	Existing forest	New forest		Existing forest	New forest	Existing forest	New forest		Existing forest	New forest	Existing forest	New forest		Existing forest	New forest	Existing forest	New forest		Existing forest	New forest	Existing forest	New forest
2023	0	-596630	0	0	-596630	267411	-592896	303742	0	-21743.2	0	-592896	0	0	-592896	0	-592896	303742	0	-289154	419867	-592896	0	0	-173029	839735	-592896	0	0	246838	0	0	0	0	0	0	0	0	0	0	0	0	0	0	0	0	0	0	0
2024	-6736.99	-1.20374e+06	0	0	-1.21048e+06	556483	-1.18704e+06	298641	0	-331915	0	-1.18704e+06	0	0	-1.18704e+06	-273429	-1.18704e+06	298641	0	-1.16183e+06	825729	-1.18704e+06	0	0	-361310	1.65146e+06	-1.18704e+06	0	0	464419	28893.4	-17577.2	11316.2	528183	-321319	206864	28893.4	-17577.2	11316.2	528183	-321319	206864	28893.4	-17577.2	11316.2	28893.4	-17577.2	11316.2	28893.4
2025	-23742.5	-1.82875e+06	0	0	-1.85249e+06	862466	-1.78534e+06	291102	0	-631768	0	-1.78534e+06	0	0	-1.78534e+06	-301540	-1.78534e+06	291102	0	-1.79577e+06	1.22052e+06	-1.78534e+06	0	0	-564811	2.44105e+06	-1.78534e+06	0	0	655713	84707.5	-52850.3	31857.2	561149	-351492	209657	84707.5	-52850.3	31857.2	561149	-351492	209657	84707.5	-52850.3	31857.2	84707.5	-52850.3	31857.2	84707.5
2026	-54067	-2.47878e+06	0	0	-2.53285e+06	1.18129e+06	-2.39106e+06	595115	0	-614661	0	-2.39106e+06	0	0	-2.39106e+06	-325277	-2.39106e+06	595115	0	-2.12122e+06	1.60683e+06	-2.39106e+06	0	0	-784229	3.21367e+06	-2.39106e+06	0	0	822605	167442	-105799	61642.9	626984	-396901	230083	167442	-105799	61642.9	626984	-396901	230083	167442	-105799	61642.9	167442	-105799	61642.9	167442
2027	-100329	-3.16069e+06	0	0	-3.26102e+06	1.50977e+06	-3.00778e+06	584932	0	-913074	0	-3.00778e+06	0	0	-3.00778e+06	-623235	-3.00778e+06	584932	0	-3.04608e+06	1.98695e+06	-3.00778e+06	0	0	-1.02083e+06	3.9739e+06	-3.00778e+06	0	0	966123	277098	-176443	100655	1.21223e+06	-771558	440669	277098	-176443	100655	1.21223e+06	-771558	440669	277098	-176443	100655	277098	-176443	100655	277098
2028	-164733	-3.88101e+06	0	0	-4.04574e+06	1.60724e+06	-3.63925e+06	569096	0	-1.46292e+06	0	-3.63925e+06	0	0	-3.63925e+06	-668048	-3.63925e+06	569096	0	-3.7382e+06	2.36293e+06	-3.63925e+06	0	0	-1.27632e+06	4.72586e+06	-3.63925e+06	0	0	1.08661e+06	413674	-263183	150492	1.32389e+06	-844495	479394	413674	-263183	150492	1.32389e+06	-844495	479394	413674	-263183	150492	413674	-263183	150492	413674
2029	-249084	-4.64589e+06	0	0	-4.89498e+06	1.68858e+06	-4.28938e+06	869109	0	-1.7317e+06	0	-4.28938e+06	0	0	-4.28938e+06	-705614	-4.28938e+06	869109	0	-4.12589e+06	2.73662e+06	-4.28938e+06	0	0	-1.55277e+06	5.47323e+06	-4.28938e+06	0	0	1.18385e+06	577171	-367076	210096	1.46388e+06	-932552	531326	577171	-367076	210096	1.46388e+06	-932552	531326	577171	-367076	210096	577171	-367076	210096	577171
2030	-354807	-5.46113e+06	0	0	-5.81593e+06	1.75575e+06	-4.96219e+06	849121	0	-2.35732e+06	0	-4.96219e+06	0	0	-4.96219e+06	-1.01981e+06	-4.96219e+06	849121	0	-5.13288e+06	3.10968e+06	-4.96219e+06	-1073.43	0	-1.85358e+06	6.21937e+06	-4.96219e+06	-1073.43	0	1.2561e+06	767589	-487320	280269	2.12575e+06	-1.35103e+06	774713	767589	-487320	280269	2.12575e+06	-1.35103e+06	774713	767589	-487320	280269	767589	-487320	280269	767589
2031	-482969	-6.3321e+06	0	0	-6.81507e+06	1.81033e+06	-5.66172e+06	827254	0	-3.02413e+06	0	-5.66172e+06	0	0	-5.66172e+06	-1.07394e+06	-5.66172e+06	827254	0	-5.9084e+06	3.48364e+06	-5.66172e+06	-2188.23	0	-2.18026e+06	6.96729e+06	-5.66172e+06	-2188.23	0	1.30338e+06	984927	-624545	360383	2.31088e+06	-1.46827e+06	842613	984927	-624545	360383	2.31088e+06	-1.46827e+06	842613	984927	-624545	360383	984927	-624545	360383	984927
2032	-634319	-7.2638e+06	0	0	-7.89812e+06	1.85358e+06	-6.39201e+06	1.12564e+06	0	-3.41279e+06	0	-6.39201e+06	0	0	-6.39201e+06	-1.1187e+06	-6.39201e+06	1.12564e+06	0	-6.38507e+06	3.85986e+06	-6.39201e+06	-2188.23	0	-2.53434e+06	7.71971e+06	-6.39201e+06	-2188.23	0	1.32551e+06	1.22919e+06	-778745	450441	2.52358e+06	-1.6006e+06	922973	1.22919e+06	-778745	450441	2.52358e+06	-1.6006e+06	922973	1.22919e+06	-778745	450441	1.22919e+06	-778745	450441	1.22919e+06
2033	-809318	-8.26083e+06	0	0	-9.07015e+06	2.15397e+06	-7.15708e+06	1.39752e+06	0	-3.60559e+06	0	-7.15708e+06	0	0	-7.15708e+06	-1.44309e+06	-7.15708e+06	1.39752e+06	0	-7.20266e+06	4.23955e+06	-7.15708e+06	-2188.23	0	-2.91973e+06	8.47909e+06	-7.15708e+06	-2188.23	0	1.31982e+06	1.50037e+06	-947941	552425	3.26446e+06	-2.06585e+06	1.1986e+06	1.50037e+06	-947941	552425	3.26446e+06	-2.06585e+06	1.1986e+06	1.50037e+06	-947941	552425	1.50037e+06	-947941	552425	1.50037e+06
2034	-1.00818e+06	-9.32744e+06	0	0	-1.03356e+07	2.46666e+06	-7.96088e+06	1.36028e+06	0	-4.13395e+06	0	-7.96088e+06	0	0	-7.96088e+06	-1.77448e+06	-7.96088e+06	1.36028e+06	0	-8.37509e+06	4.62381e+06	-7.96088e+06	-2188.23	0	-3.33926e+06	9.24762e+06	-7.96088e+06	-2188.23	0	1.28455e+06	1.79847e+06	-1.13373e+06	664738	3.99301e+06	-2.52352e+06	1.46949e+06	1.79847e+06	-1.13373e+06	664738	3.99301e+06	-2.52352e+06	1.46949e+06	1.79847e+06	-1.13373e+06	664738	1.79847e+06	-1.13373e+06	664738	1.79847e+06
2035	-1.2309e+06	-1.04675e+07	0	0	-1.16984e+07	2.78765e+06	-8.80724e+06	1.64619e+06	0	-4.3734e+06	0	-8.80724e+06	0	0	-8.80724e+06	-1.84949e+06	-8.80724e+06	1.64619e+06	0	-9.01054e+06	5.01363e+06	-8.80724e+06	-2188.23	0	-3.7958e+06	1.00273e+07	-8.80724e+06	-2188.23	0	1.21783e+06	2.12349e+06	-1.33609e+06	787400	4.26646e+06	-2.68864e+06	1.57783e+06	2.12349e+06	-1.33609e+06	787400	4.26646e+06	-2.68864e+06	1.57783e+06	2.12349e+06	-1.33609e+06	787400	2.12349e+06	-1.33609e+06	787400	2.12349e+06
2036	-1.47729e+06	-1.16846e+07	0	0	-1.31619e+07	3.11357e+06	-9.69989e+06	1.90999e+06	0	-4.67634e+06	0	-9.69989e+06	0	0	-9.69989e+06	-2.20318e+06	-9.69989e+06	1.90999e+06	0	-9.99308e+06	5.40987e+06	-9.69989e+06	-2188.23	0	-4.29222e+06	1.08197e+07	-9.69989e+06	-2188.23	0	1.11765e+06	2.47543e+06	-1.555e+06	920429	5.0757e+06	-3.19347e+06	1.88224e+06	2.47543e+06	-1.555e+06	920429	5.0757e+06	-3.19347e+06	1.88224e+06	2.47543e+06	-1.555e+06	920429	2.47543e+06	-1.555e+06	920429	2.47543e+06
2037	-1.74702e+06	-1.29818e+07	0	0	-1.47289e+07	3.44184e+06	-1.06424e+07	1.8594e+06	0	-5.34118e+06	0	-1.06424e+07	0	0	-1.06424e+07	-2.55863e+06	-1.06424e+07	1.8594e+06	0	-1.13416e+07	5.81329e+06	-1.06424e+07	-2188.23	0	-4.83133e+06	1.16266e+07	-1.06424e+07	-2188.23	0	981958	2.85429e+06	-1.79046e+06	1.06384e+06	5.87503e+06	-3.69271e+06	2.18231e+06	2.85429e+06	-1.79046e+06	1.06384e+06	5.87503e+06	-3.69271e+06	2.18231e+06	2.85429e+06	-1.79046e+06	1.06384e+06	2.85429e+06	-1.79046e+06	1.06384e+06	2.85429e+06
2038	-2.0396e+06	-1.43622e+07	0	0	-1.64018e+07	3.53232e+06	-1.16383e+07	1.80823e+06	0	-6.29772e+06	0	-1.16383e+07	0	0	-1.16383e+07	-2.64852e+06	-1.16383e+07	1.80823e+06	0	-1.24786e+07	5.80469e+06	-1.16383e+07	-2188.23	0	-5.83577e+06	1.16094e+07	-1.16383e+07	-2188.23	0	-31076.7	3.26008e+06	-2.04244e+06	1.21763e+06	6.21135e+06	-3.89411e+06	2.31723e+06	3.26008e+06	-2.04244e+06	1.21763e+06	6.21135e+06	-3.89411e+06	2.31723e+06	3.26008e+06	-2.04244e+06	1.21763e+06	3.26008e+06	-2.04244e+06	1.21763e+06	3.26008e+06
2039	-2.45827e+06	-1.59342e+07	0	0	-1.83925e+07	3.60043e+06	-1.26907e+07	2.07179e+06	0	-7.01848e+06	0	-1.26907e+07	0	0	-1.26907e+07	-2.72013e+06	-1.26907e+07	2.07179e+06	0	-1.3339e+07	5.81853e+06	-1.26907e+07	-2188.23	0	-6.87435e+06	1.16371e+07	-1.26907e+07	-2188.23	0	-1.05582e+06	3.69278e+06	-2.31095e+06	1.38183e+06	6.57488e+06	-4.11145e+06	2.46343e+06	3.69278e+06	-2.31095e+06	1.38183e+06	6.57488e+06	-4.11145e+06	2.46343e+06	3.69278e+06	-2.31095e+06	1.38183e+06	3.69278e+06	-2.31095e+06	1.38183e+06	3.69278e+06
2040	-2.98515e+06	-1.75676e+07	-67835.4	-54922.4	-2.06755e+07	3.64856e+06	-1.38028e+07	2.01776e+06	0	-8.13649e+06	0	-1.38028e+07	0	0	-1.38028e+07	-3.05849e+06	-1.38028e+07	2.01776e+06	0	-1.48435e+07	5.85237e+06	-1.38028e+07	-3320.37	0	-7.95377e+06	1.17047e+07	-1.38028e+07	-3320.37	0	-2.10139e+06	4.15241e+06	-2.59396e+06	1.55845e+06	7.45471e+06	-4.65625e+06	2.79845e+06	4.15241e+06	-2.59396e+06	1.55845e+06	7.45471e+06	-4.65625e+06	2.79845e+06	4.15241e+06	-2.59396e+06	1.55845e+06	4.15241e+06	-2.59396e+06	1.55845e+06	4.15241e+06
2041	-3.47445e+06	-1.93648e+07	-135996	-110108	-2.30854e+07	3.67872e+06	-1.49775e+07	1.96259e+06	0	-9.33623e+06	0	-1.49775e+07	0	0	-1.49775e+07	-3.12785e+06	-1.49775e+07	1.96259e+06	0	-1.61428e+07	5.90405e+06	-1.49775e+07	-4474.17	0	-9.07797e+06	1.18081e+07	-1.49775e+07	-4474.17	0	-3.17392e+06	4.18859e+06	-2.60682e+06	1.58177e+06	7.86321e+06	-4.90159e+06	2.96162e+06	4.63895e+06	-2.89332e+06	1.74563e+06	7.86321e+06	-4.90159e+06	2.96162e+06	4.63895e+06	-2.89332e+06	1.74563e+06	4.63895e+06	-2.89332e+06	1.74563e+06	4.63895e+06
2042	-4.0515e+06	-2.13262e+07	-204493	-165566	-2.57478e+07	3.69259e+06	-1.62176e+07	2.22604e+06	0	-1.0299e+07	0	-1.62176e+07	0	0	-1.62176e+07	-3.17971e+06	-1.62176e+07	2.22604e+06	0	-1.71713e+07	5.97163e+06	-1.62176e+07	-4474.17	0	-1.02505e+07	1.19433e+07	-1.62176e+07	-4474.17	0	-4.27882e+06	4.25203e+06	-2.63668e+06	1.61535e+06	8.29884e+06	-5.16213e+06	3.13671e+06	5.15242e+06	-3.20904e+06	1.94338e+06	8.29884e+06	-5.16213e+06	3.13671e+06	5.15242e+06	-3.20904e+06	1.94338e+06	5.15242e+06	-3.20904e+06	1.94338e+06	5.15242e+06
2043	-4.56411e+06	-2.32952e+07	-235511	-220849	-2.83157e+07	3.959e+06	-1.74503e+07	2.43445e+06	-33258.4	-1.10901e+07	0	-1.74503e+07	0	-33258.4	-1.74835e+07	-3.50378e+06	-1.74503e+07	2.46336e+06	-33258.4	-1.85239e+07	6.05334e+06	-1.74503e+07	-469.821	-33258.4	-1.14306e+07	1.21067e+07	-1.74503e+07	-469.821	-33258.4	-5.3773e+06	4.34269e+06	-2.68313e+06	1.65956e+06	9.25922e+06	-5.75189e+06	3.50733e+06	5.69281e+06	-3.53756e+06	2.15524e+06	9.25922e+06	-5.75189e+06	3.50733e+06	5.69281e+06	-3.53756e+06	2.15524e+06	5.69281e+06	-3.53756e+06	2.15524e+06	5.69281e+06
2044	-5.09301e+06	-2.52705e+07	-266642	-276306	-3.09065e+07	4.31132e+06	-1.87418e+07	2.33554e+06	-66607.7	-1.21615e+07	0	-1.87418e+07	0	-66607.7	-1.88084e+07	-3.82802e+06	-1.87418e+07	2.4009e+06	-66607.7	-2.02355e+07	6.1309e+06	-1.87418e+07	7710.8	-66607.7	-1.26698e+07	1.22618e+07	-1.87418e+07	15880.5	-66607.7	-6.5307e+06	4.58267e+06	-2.82587e+06	1.7568e+06	9.96504e+06	-6.1791e+06	3.78594e+06	6.12326e+06	-3.79501e+06	2.32825e+06	1.00712e+07	-6.24666e+06	3.82457e+06	6.24541e+06	-3.87272e+06	2.37269e+06	6.15327e+06	-3.8141e+06	2.33917e+06	6.18327e+06
2045	-5.56397e+06	-2.7251e+07	-297890	-331945	-3.34448e+07	4.69092e+06	-2.00958e+07	2.57959e+06	-100053	-1.29253e+07	0	-2.00958e+07	0	-100053	-2.01959e+07	-3.90639e+06	-2.00958e+07	2.65259e+06	-100053	-2.14496e+07	6.21803e+06	-2.00958e+07	15914.4	-100053	-1.39619e+07	1.24361e+07	-2.00958e+07	32276	-100053	-7.72751e+06	4.84972e+06	-2.98644e+06	1.86329e+06	1.02186e+07	-6.31554e+06	3.90306e+06	6.58072e+06	-4.06871e+06	2.51201e+06	1.04583e+07	-6.46786e+06	3.99043e+06	6.82494e+06	-4.22387e+06	2.60107e+06	6.64071e+06	-4.10682e+06	2.53389e+06	6.7007e+06
2046	-5.97287e+06	-2.92358e+07	-329260	-387774	-3.59257e+07	5.03209e+06	-2.15155e+07	2.80155e+06	-133599	-1.38155e+07	0	-2.15155e+07	0	-133599	-2.16491e+07	-4.24338e+06	-2.15155e+07	2.88222e+06	-133599	-2.30103e+07	6.31345e+06	-2.15155e+07	24142.1	-133599	-1.53115e+07	1.26269e+07	-2.15155e+07	48719.3	-133599	-8.97348e+06	5.14383e+06	-3.16382e+06	1.98001e+06	1.10844e+07	-6.84141e+06	4.24303e+06	7.06517e+06	-4.35934e+06	2.70583e+06	1.13514e+07	-7.0101e+06	4.34132e+06	7.4314e+06	-4.59108e+06	2.84031e+06	7.15513e+06	-4.41627e+06	2.73887e+06	7.24509e+06
2047	-6.31614e+06	-3.1224e+07	-360755	-443800	-3.83446e+07	5.37186e+06	-2.30036e+07	2.71088e+06	-167251	-1.50881e+07	0	-2.30036e+07	0	-167251	-2.31708e+07	-4.57652e+06	-2.30036e+07	2.8067e+06	-167251	-2.49406e+07	6.41592e+06	-2.30036e+07	32395.2	-167251	-1.67225e+07	1.28318e+07	-2.30036e+07	65212.8	-167251	-1.02738e+07	5.46497e+06	-3.35787e+06	2.10711e+06	1.19409e+07	-7.36239e+06	4.57847e+06	7.5766e+06	-4.66669e+06	2.90991e+06	1.22351e+07	-7.54686e+06	4.68826e+06	8.06478e+06	-4.97431e+06	3.09047e+06	7.69652e+06	-4.74226e+06	2.95426e+06	7.81644e+06
2048	-6.66795e+06	-3.32954e+07	-392379	-500031	-4.08557e+07	5.47034e+06	-2.45623e+07	2.62727e+06	-201014	-1.66657e+07	0	-2.45623e+07	0	-201014	-2.47633e+07	-4.65572e+06	-2.45623e+07	2.72338e+06	-201014	-2.66957e+07	6.52429e+06	-2.45623e+07	40674.8	-201014	-1.81984e+07	1.30486e+07	-2.45623e+07	81758.8	-201014	-1.1633e+07	5.81314e+06	-3.56847e+06	2.24467e+06	1.23362e+07	-7.58725e+06	4.74899e+06	8.11501e+06	-4.99061e+06	3.1244e+06	1.26851e+07	-7.80504e+06	4.88009e+06	8.7251e+06	-5.37353e+06	3.35157e+06	8.26487e+06	-5.08467e+06	3.1802e+06	8.41473e+06
2049	-7.0277e+06	-3.54512e+07	-424135	-556473	-4.34595e+07	5.52642e+06	-2.61936e+07	2.85678e+06	-234891	-1.80453e+07	0	-2.61936e+07	0	-234891	-2.64285e+07	-4.69768e+06	-2.61936e+07	2.9532e+06	-234891	-2.8173e+07	6.63747e+06	-2.61936e+07	48982.2	-234891	-1.97421e+07	1.32749e+07	-2.61936e+07	98359.6	-234891	-1.30552e+07	6.18832e+06	-3.79555e+06	2.39277e+06	1.27861e+07	-7.84555e+06	4.94052e+06	8.68038e+06	-5.33095e+06	3.34943e+06	1.31349e+07	-8.06183e+06	5.07305e+06	9.41233e+06	-5.7887e+06	3.62363e+06	8.86018e+06	-5.44339e+06	3.41679e+06	9.03998e+06
2050	-7.39495e+06	-3.76926e+07	-453408	-608678	-4.61496e+07	5.55701e+06	-2.78991e+07	2.77144e+06	-266314	-1.9837e+07	0	-2.78991e+07	0	-266314	-2.81654e+07	-5.0018e+06	-2.78991e+07	2.875e+06	-266314	-3.02922e+07	6.75446e+06	-2.78991e+07	53567.1	-266314	-2.13574e+07	1.35089e+07	-2.78991e+07	111266	-266314	-1.45452e+07	6.5905e+06	-4.03105e+06	2.55946e+06	1.37507e+07	-8.41469e+06	5.336e+06	9.27271e+06	-5.676e+06	3.59671e+06	1.40994e+07	-8.62934e+06	5.47009e+06	1.01265e+07	-6.2061e+06	3.9204e+06	9.48244e+06	-5.80622e+06	3.67622e+06	9.69217e+06
2051	-7.7695e+06	-4.00203e+07	-482780	-661037	-4.89336e+07	5.56465e+06	-2.968e+07	2.68514e+06	-297819	-2.1728e+07	0	-2.968e+07	0	-297819	-2.99778e+07	-5.04956e+06	-2.968e+07	2.78893e+06	-297819	-3.22385e+07	6.87426e+06	-2.968e+07	58133.5	-297819	-2.30454e+07	1.37485e+07	-2.968e+07	124184	-297819	-1.61051e+07	7.01968e+06	-4.28234e+06	2.73734e+06	1.42455e+07	-8.69133e+06	5.55415e+06	9.89201e+06	-6.03672e+06	3.85529e+06	1.46215e+07	-8.92161e+06	5.69987e+06	1.08676e+07	-6.63879e+06	4.2288e+06	1.01317e+07	-6.18461e+06	3.94704e+06	1.03713e+07
2052	-8.14678e+06	-4.24351e+07	-512255	-713557	-5.18077e+07	5.55148e+06	-3.15418e+07	2.88268e+06	-329408	-2.34371e+07	0	-3.15418e+07	0	-329408	-3.18712e+07	-5.06181e+06	-3.15418e+07	3.01365e+06	-329408	-3.39194e+07	6.99826e+06	-3.15418e+07	65882.4	-329408	-2.48071e+07	1.39965e+07	-3.15418e+07	139672	-329408	-1.77351e+07	7.47584e+06	-4.54937e+06	2.92647e+06	1.47673e+07	-8.98244e+06	5.78487e+06	1.05383e+07	-6.41302e+06	4.12524e+06	1.51433e+07	-9.21151e+06	5.93175e+06	1.16356e+07	-7.08676e+06	4.54885e+06	1.08078e+07	-6.57851e+06	4.2293e+06	1.10774e+07
2053	-8.53109e+06	-4.49339e+07	-541837	-766244	-5.47731e+07	5.78676e+06	-3.34776e+07	3.05692e+06	-361086	-2.4995e+07	0	-3.34776e+07	0	-361086	-3.38387e+07	-5.34173e+06	-3.34776e+07	3.22206e+06	-361086	-3.59583e+07	7.12172e+06	-3.34776e+07	73652.9	-361086	-2.66433e+07	1.42434e+07	-3.34776e+07	155202	-361086	-1.944e+07	7.95899e+06	-4.83208e+06	3.1269e+06	1.57068e+07	-9.53383e+06	6.17292e+06	1.12115e+07	-6.80483e+06	4.40662e+06	1.61886e+07	-9.82762e+06	6.36101e+06	1.24305e+07	-7.54996e+06	4.88057e+06	1.15109e+07	-6.98787e+06	4.52305e+06	1.18104e+07
2054	-8.92299e+06	-4.75172e+07	-571529	-819105	-5.78309e+07	6.10334e+06	-3.54875e+07	2.95131e+06	-392858	-2.68257e+07	0	-3.54875e+07	0	-392858	-3.58803e+07	-5.63691e+06	-3.54875e+07	3.1307e+06	-392858	-3.83865e+07	7.24374e+06	-3.54875e+07	81445.7	-392858	-2.85551e+07	1.44875e+07	-3.54875e+07	170776	-392858	-2.12221e+07	8.46911e+06	-5.13043e+06	3.33867e+06	1.66349e+07	-1.00776e+07	6.55732e+06	1.19116e+07	-7.21212e+06	4.69949e+06	1.725e+07	-1.0453e+07	6.797e+06	1.32524e+07	-8.02839e+06	5.224e+06	1.2241e+07	-7.41263e+06	4.82833e+06	1.25703e+07
2055	-9.32297e+06	-5.01856e+07	-601334	-872146	-6.0982e+07	6.44448e+06	-3.75716e+07	3.15953e+06	-424728	-2.83923e+07	0	-3.75716e+07	0	-424728	-3.79963e+07	-5.66915e+06	-3.75716e+07	3.34627e+06	-424728	-4.03192e+07	7.36355e+06	-3.75716e+07	89262	-424728	-3.05435e+07	1.47271e+07	-3.75716e+07	186397	-424728	-2.30829e+07	9.00619e+06	-5.44438e+06	3.56182e+06	1.71904e+07	-1.03866e+07	6.80375e+06	1.26387e+07	-7.63484e+06	5.00387e+06	1.786e+07	-1.0794e+07	7.06598e+06	1.41012e+07	-8.52203e+06	5.57916e+06	1.2998e+07	-7.85277e+06	5.14518e+06	1.33572e+07
2056	-9.73151e+06	-5.29392e+07	-631255	-925373	-6.42274e+07	6.74486e+06	-3.97303e+07	3.34627e+06	-456699	-3.00958e+07	0	-3.97303e+07	0	-456699	-4.0187e+07	-5.95632e+06	-3.97303e+07	3.54734e+06	-456699	-4.25959e+07	7.48055e+06	-3.97303e+07	97102.8	-456699	-3.26093e+07	1.49611e+07	-3.97303e+07	202066	-456699	-2.50238e+07	9.57025e+06	-5.77388e+06	3.79637e+06	1.82782e+07	-1.10253e+07	7.25297e+06	1.33927e+07	-8.07293e+06	5.31981e+06	1.89751e+07	-1.14471e+07	7.52799e+06	1.49769e+07	-9.03084e+06	5.94605e+06	1.37819e+07	-8.30824e+06	5.47364e+06	1.4171e+07
2057	-1.01491e+07	-5.40218e+07	-1.86369e+06	-2.17482e+06	-6.82094e+07	7.04272e+06	-4.13695e+07	3.2349e+06	-488776	-3.15807e+07	0	-4.13695e+07	0	-488776	-4.18583e+07	-6.25553e+06	-4.13695e+07	3.4434e+06	-488776	-4.46704e+07	7.59242e+06	-4.13695e+07	104969	-488776	-3.41609e+07	1.51848e+07	-4.13695e+07	217786	-488776	-2.64557e+07	1.01613e+07	-6.1189e+06	4.04236e+06	1.93568e+07	-1.16577e+07	7.69907e+06	1.41737e+07	-8.52638e+06	5.64734e+06	2.01081e+07	-1.2111e+07	7.99714e+06	1.58795e+07	-9.55482e+06	6.3247e+06	1.45927e+07	-8.77901e+06	5.81373e+06	1.50118e+07
2058	-9.42738e+06	-5.5016e+07	-3.09172e+06	-3.41997e+06	-7.09551e+07	7.09688e+06	-4.30809e+07	3.12328e+06	-520962	-3.33817e+07	0	-4.30809e+07	0	-520962	-4.36019e+07	-6.28449e+06	-4.30809e+07	3.33231e+06	-520962	-4.65541e+07	7.70045e+06	-4.30809e+07	112862	-520962	-3.57886e+07	1.54009e+07	-4.30809e+07	233558	-520962	-2.79674e+07	6.92483e+06	-4.081e+06	2.84383e+06	2.00024e+07	-1.20174e+07	7.98499e+06	1.49817e+07	-8.99516e+06	5.9865e+06	2.07809e+07	-1.24852e+07	8.2957e+06	1.68091e+07	-1.0094e+07	6.71512e+06	1.54305e+07	-9.26507e+06	6.16548e+06	1.58794e+07
2059	-8.55866e+06	-5.59356e+07	-4.30548e+06	-4.65099e+06	-7.34507e+07	7.10638e+06	-4.48623e+07	3.31734e+06	-553261	-3.49918e+07	0	-4.48623e+07	0	-553261	-4.54156e+07	-6.27393e+06	-4.48623e+07	3.52692e+06	-553261	-4.81626e+07	7.82116e+06	-4.48623e+07	120781	-553261	-3.74736e+07	1.56423e+07	-4.48623e+07	249384	-553261	-2.95239e+07	3.71619e+06	-2.06757e+06	1.64862e+06	2.06749e+07	-1.2392e+07	8.28297e+06	1.58165e+07	-9.47922e+06	6.33729e+06	2.14534e+07	-1.28574e+07	8.59601e+06	1.77656e+07	-1.06482e+07	7.11734e+06	1.62953e+07	-9.76638e+06	6.5289e+06	1.6774e+07
2060	-7.56143e+06	-5.67921e+07	-5.50765e+06	-5.87058e+06	-7.57317e+07	7.08903e+06	-4.67107e+07	3.20354e+06	-585677	-3.70038e+07	0	-4.67107e+07	0	-585677	-4.72964e+07	-6.52529e+06	-4.67107e+07	3.42065e+06	-585677	-5.04011e+07	7.93919e+06	-4.67107e+07	121118	-585677	-3.92361e+07	1.58784e+07	-4.67107e+07	250042	-585677	-3.1168e+07	535285	-98308.8	436976	2.18616e+07	-1.30873e+07	8.77429e+06	1.66783e+07	-9.97856e+06	6.69975e+06	2.264e+07	-1.35505e+07	9.08948e+06	1.8749e+07	-1.12176e+07	7.53136e+06	1.7157e+07	-1.02643e+07	6.89273e+06	1.76357e+07
2061	-6.45183e+06	-5.75946e+07	-6.70035e+06	-7.08083e+06	-7.78276e+07	7.04749e+06	-4.86231e+07	3.08888e+06	-618212	-3.91049e+07	0	-4.86231e+07	0	-618212	-4.92413e+07	-6.51883e+06	-4.86231e+07	3.30661e+06	-618212	-5.24535e+07	8.05441e+06	-4.86231e+07	121471	-618212	-4.10654e+07	1.61088e+07	-4.86231e+07	250735	-618212	-3.28818e+07	-2.61795e+06	1.83219e+06	-785759	2.25791e+07	-1.34898e+07	9.08921e+06	1.7567e+07	-1.04931e+07	7.0739e+06	2.33847e+07	-1.39681e+07	9.41654e+06	1.97593e+07	-1.18021e+07	7.9572e+06	1.80457e+07	-1.07775e+07	7.26822e+06	1.85244e+07
2062	-5.24409e+06	-5.83509e+07	-7.88518e+06	-8.28334e+06	-7.97635e+07	6.98405e+06	-5.05959e+07	3.28511e+06	-650872	-4.09776e+07	0	-5.05959e+07	0	-650872	-5.12467e+07	-6.47542e+06	-5.05959e+07	3.50348e+06	-650872	-5.42187e+07	8.16674e+06	-5.05959e+07	121842	-650872	-4.29582e+07	1.63335e+07	-5.05959e+07	251461	-650872	-3.46618e+07	-5.74358e+06	3.72817e+06	-2.01541e+06	2.33235e+07	-1.39066e+07	9.41689e+06	1.84827e+07	-1.1023e+07	7.45975e+06	2.41291e+07	-1.43832e+07	9.74589e+06	2.07965e+07	-1.24016e+07	8.39487e+06	1.89613e+07	-1.13061e+07	7.65522e+06	1.944e+07
2063	-3.95629e+06	-5.9067e+07	-9.06342e+06	-9.47938e+06	-8.15661e+07	7.16738e+06	-5.262e+07	3.43122e+06	-683658	-4.27051e+07	0	-5.262e+07	0	-683658	-5.33037e+07	-6.70014e+06	-5.262e+07	3.68414e+06	-683658	-5.63197e+07	8.27466e+06	-5.262e+07	122229	-683658	-4.49068e+07	1.65493e+07	-5.262e+07	252220	-683658	-3.65021e+07	-8.84164e+06	5.59284e+06	-3.2488e+06	2.4591e+07	-1.46494e+07	9.94153e+06	1.94253e+07	-1.1568e+07	7.85733e+06	2.53964e+07	-1.51243e+07	1.02722e+07	2.18607e+07	-1.30163e+07	8.84439e+06	1.99039e+07	-1.18501e+07	8.0538e+06	2.03825e+07
2064	-2.59982e+06	-5.97482e+07	-1.0236e+07	-1.06699e+07	-8.3254e+07	7.43043e+06	-5.46916e+07	3.27758e+06	-716576	-4.47002e+07	0	-5.46916e+07	0	-716576	-5.54082e+07	-6.94035e+06	-5.46916e+07	3.56514e+06	-716576	-5.87834e+07	8.37818e+06	-5.46916e+07	122632	-716576	-4.69074e+07	1.67564e+07	-5.46916e+07	253012	-716576	-3.83988e+07	-1.19122e+07	7.42874e+06	-4.48345e+06	2.57413e+07	-1.53182e+07	1.0423e+07	2.03949e+07	-1.21282e+07	8.26664e+06	2.66798e+07	-1.58745e+07	1.08053e+07	2.29518e+07	-1.3646e+07	9.30576e+06	2.08734e+07	-1.24094e+07	8.464e+06	2.13519e+07
2065	-1.18491e+06	-6.03988e+07	-1.14038e+07	-1.18558e+07	-8.48433e+07	7.71767e+06	-5.68066e+07	3.45784e+06	-749628	-4.63807e+07	0	-5.68066e+07	0	-749628	-5.75563e+07	-6.91671e+06	-5.68066e+07	3.75318e+06	-749628	-6.07198e+07	8.47737e+06	-5.68066e+07	123052	-749628	-4.89558e+07	1.69547e+07	-5.68066e+07	253835	-749628	-4.03477e+07	-1.49553e+07	9.23784e+06	-5.71743e+06	2.64407e+07	-1.57027e+07	1.0738e+07	2.13913e+07	-1.27036e+07	8.68772e+06	2.75123e+07	-1.63402e+07	1.11722e+07	2.40698e+07	-1.42908e+07	9.779e+06	2.18698e+07	-1.2984e+07	8.88587e+06	2.23483e+07
2066	279252	-6.10223e+07	-1.25674e+07	-1.30375e+07	-8.63479e+07	7.9639e+06	-5.89611e+07	3.61671e+06	-782816	-4.81633e+07	0	-5.89611e+07	0	-782816	-5.97439e+07	-7.14892e+06	-5.89611e+07	3.92681e+06	-782816	-6.2966e+07	8.57237e+06	-5.89611e+07	123487	-782816	-5.10481e+07	1.71447e+07	-5.89611e+07	254689	-782816	-4.23445e+07	-1.79709e+07	1.10217e+07	-6.94921e+06	2.77507e+07	-1.64659e+07	1.12847e+07	2.24147e+07	-1.32942e+07	9.12057e+06	2.88495e+07	-1.71179e+07	1.17316e+07	2.52147e+07	-1.49506e+07	1.02641e+07	2.28932e+07	-1.35738e+07	9.31944e+06	2.33717e+07
2067	1.78435e+06	-6.16219e+07	-1.37271e+07	-1.42155e+07	-8.77802e+07	8.2075e+06	-5.99327e+07	3.47061e+06	-2.0926e+06	-5.03472e+07	0	-6.1151e+07	0	-816144	-6.19671e+07	-7.39373e+06	-6.1151e+07	3.79553e+06	-816144	-6.55653e+07	8.66107e+06	-6.1151e+07	123938	-816144	-5.31821e+07	1.73221e+07	-6.1151e+07	255572	-816144	-4.43894e+07	-2.09591e+07	1.27815e+07	-8.17762e+06	2.90513e+07	-1.72234e+07	1.18279e+07	2.34651e+07	-1.38999e+07	9.5652e+06	3.02046e+07	-1.79063e+07	1.22983e+07	2.63866e+07	-1.56254e+07	1.07611e+07	2.39435e+07	-1.41788e+07	9.76472e+06	2.44219e+07
2068	3.31675e+06	-6.22002e+07	-1.48836e+07	-1.53903e+07	-8.91573e+07	8.3267e+06	-6.07692e+07	3.33128e+06	-3.39774e+06	-5.2509e+07	0	-6.33662e+07	0	-849615	-6.42158e+07	-7.36858e+06	-6.33662e+07	3.6572e+06	-849615	-6.79271e+07	8.74633e+06	-6.33662e+07	124403	-849615	-5.5345e+07	1.74927e+07	-6.33662e+07	256486	-849615	-4.64666e+07	-2.392e+07	1.45183e+07	-9.40171e+06	2.78425e+07	-1.64145e+07	1.14281e+07	2.45423e+07	-1.45207e+07	1.00216e+07	3.10998e+07	-1.84049e+07	1.26949e+07	2.75853e+07	-1.63153e+07	1.127e+07	2.50207e+07	-1.4799e+07	1.02218e+07	2.54991e+07
2069	4.86958e+06	-6.27592e+07	-1.60369e+07	-1.65622e+07	-9.04888e+07	8.42743e+06	-6.14849e+07	3.49771e+06	-4.68772e+06	-5.42475e+07	0	-6.56026e+07	0	-883233	-6.64858e+07	-7.30473e+06	-6.56026e+07	3.82466e+06	-883233	-6.99659e+07	8.8285e+06	-6.56026e+07	124883	-883233	-5.75325e+07	1.7657e+07	-6.56026e+07	257428	-883233	-4.85714e+07	-2.68535e+07	1.62328e+07	-1.06207e+07	2.66883e+07	-1.56423e+07	1.10461e+07	2.56465e+07	-1.51567e+07	1.04898e+07	3.19948e+07	-1.89015e+07	1.30933e+07	2.8811e+07	-1.70202e+07	1.17908e+07	2.61249e+07	-1.54343e+07	1.06905e+07	2.66032e+07
2070	6.43665e+06	-6.33011e+07	-1.71874e+07	-1.77314e+07	-9.17832e+07	8.67402e+06	-6.20917e+07	3.35637e+06	-5.96543e+06	-5.60267e+07	0	-6.78565e+07	0	-917000	-6.87735e+07	-7.50351e+06	-6.78565e+07	3.69134e+06	-917000	-7.25856e+07	8.90783e+06	-6.78565e+07	125377	-917000	-5.97403e+07	1.78157e+07	-6.78565e+07	258399	-917000	-5.06994e+07	-2.97597e+07	1.79257e+07	-1.18341e+07	2.6048e+07	-1.52061e+07	1.08419e+07	2.67776e+07	-1.58078e+07	1.09699e+07	3.34034e+07	-1.97189e+07	1.36845e+07	3.00636e+07	-1.77402e+07	1.23235e+07	2.7256e+07	-1.60849e+07	1.11711e+07	2.77343e+07
2071	8.01238e+06	-6.38273e+07	-1.83353e+07	-1.88981e+07	-9.30483e+07	8.92631e+06	-6.25995e+07	3.21425e+06	-7.23308e+06	-5.7692e+07	0	-7.0124e+07	0	-950918	-7.10749e+07	-7.44486e+06	-7.0124e+07	3.55034e+06	-950918	-7.49694e+07	8.98452e+06	-7.0124e+07	125885	-950918	-6.19645e+07	1.7969e+07	-7.0124e+07	259397	-950918	-5.28465e+07	-3.26386e+07	1.95974e+07	-1.30413e+07	2.49392e+07	-1.44895e+07	1.04497e+07	2.79357e+07	-1.6474e+07	1.14617e+07	3.43705e+07	-2.02608e+07	1.41098e+07	3.13432e+07	-1.84751e+07	1.28681e+07	2.8414e+07	-1.67505e+07	1.16635e+07	2.88923e+07
2072	9.59172e+06	-6.43393e+07	-1.80022e+07	-2.00625e+07	-9.28123e+07	9.18323e+06	-6.30168e+07	3.38151e+06	-8.4924e+06	-5.89445e+07	0	-7.1034e+07	0	-2.43825e+06	-7.34723e+07	-7.35019e+06	-7.24016e+07	3.74569e+06	-984991	-7.6991e+07	9.06053e+06	-7.1034e+07	151763	-2.43825e+06	-6.426e+07	1.81211e+07	-7.1034e+07	285778	-2.43825e+06	-5.50654e+07	-3.54903e+07	2.12484e+07	-1.42419e+07	2.38575e+07	-1.37973e+07	1.00602e+07	2.91206e+07	-1.71552e+07	1.19654e+07	3.53374e+07	-2.08001e+07	1.45373e+07	3.26497e+07	-1.9225e+07	1.34246e+07	2.95989e+07	-1.74313e+07	1.21676e+07	3.00772e+07
2073	9.78128e+06	-6.49443e+07	-1.76656e+07	-2.12166e+07	-9.40452e+07	9.17256e+06	-6.33512e+07	3.23363e+06	-9.74109e+06	-6.06861e+07	0	-7.17797e+07	0	-3.91882e+06	-7.56985e+07	-7.53878e+06	-7.46784e+07	3.63278e+06	-1.01883e+06	-7.96032e+07	8.91161e+06	-7.17797e+07	401541	-3.91882e+06	-6.63854e+07	1.78232e+07	-7.17797e+07	785421	-3.91882e+06	-5.70899e+07	-3.5982e+07	2.14176e+07	-1.45644e+07	2.31929e+07	-1.33683e+07	9.82461e+06	2.79592e+07	-1.63667e+07	1.15925e+07	3.68268e+07	-2.1657e+07	1.51698e+07	3.39423e+07	-1.99569e+07	1.39854e+07	2.88379e+07	-1.68915e+07	1.19464e+07	2.97166e+07
2074	9.69716e+06	-6.55256e+07	-1.73446e+07	-2.23682e+07	-9.55413e+07	9.20646e+06	-6.36091e+07	3.1044e+06	-1.09833e+07	-6.22816e+07	0	-7.23776e+07	0	-5.3816e+06	-7.77592e+07	-7.47155e+06	-7.69511e+07	3.51861e+06	-1.05282e+06	-8.19569e+07	8.33967e+06	-7.23776e+07	650095	-5.3816e+06	-6.87694e+07	1.66793e+07	-7.23776e+07	1.28282e+06	-5.3816e+06	-5.9797e+07	-3.64467e+07	2.15722e+07	-1.48746e+07	2.20508e+07	-1.26482e+07	9.40257e+06	2.68249e+07	-1.5599e+07	1.12259e+07	3.78657e+07	-2.22321e+07	1.56336e+07	3.52619e+07	-2.07036e+07	1.45584e+07	2.8104e+07	-1.63716e+07	1.17323e+07	2.93831e+07
2075	9.3764e+06	-6.60638e+07	-1.72267e+07	-2.2978e+07	-9.68921e+07	9.23573e+06	-6.37967e+07	3.19956e+06	-1.16305e+07	-6.29919e+07	0	-7.28415e+07	0	-6.15871e+06	-7.90002e+07	-7.38754e+06	-7.92165e+07	3.62195e+06	-1.08696e+06	-8.40691e+07	7.76143e+06	-7.28415e+07	780419	-6.15871e+06	-7.04584e+07	1.55229e+07	-7.28415e+07	1.54371e+06	-6.15871e+06	-6.19336e+07	-3.68845e+07	2.15977e+07	-1.52868e+07	2.10143e+07	-1.2296e+07	8.7183e+06	2.57177e+07	-1.51825e+07	1.05352e+07	3.89316e+07	-2.25138e+07	1.64178e+07	3.66085e+07	-2.10773e+07	1.55312e+07	2.73972e+07	-1.60847e+07	1.13125e+07	2.90767e+07
2076	8.98121e+06	-6.65862e+07	-1.69913e+07	-2.41379e+07	-9.87342e+07	9.20049e+06	-6.39191e+07	3.06667e+06	-1.28622e+07	-6.45141e+07	0	-7.31833e+07	0	-7.59497e+06	-8.07783e+07	-7.56528e+06	-8.14716e+07	3.50423e+06	-1.12126e+06	-8.6654e+07	7.17683e+06	-7.31833e+07	1.0235e+06	-7.59497e+06	-7.25779e+07	1.43537e+07	-7.31833e+07	2.03006e+06	-7.59497e+06	-6.43945e+07	-3.7594e+07	2.19303e+07	-1.56636e+07	2.05096e+07	-1.19831e+07	8.52641e+06	2.46378e+07	-1.44776e+07	1.01602e+07	4.05018e+07	-2.34167e+07	1.70851e+07	3.79819e+07	-2.18538e+07	1.61281e+07	2.67176e+07	-1.5622e+07	1.10956e+07	2.87973e+07
2077	8.39982e+06	-6.6937e+07	-1.67416e+07	-2.51271e+07	-1.00406e+08	9.1433e+06	-6.39813e+07	2.93565e+06	-1.39311e+07	-6.58335e+07	0	-7.34133e+07	0	-8.84342e+06	-8.22567e+07	-7.48324e+06	-8.22243e+07	3.37749e+06	-2.56137e+06	-8.88915e+07	6.58582e+06	-7.34133e+07	1.2371e+06	-8.84342e+06	-7.44338e+07	1.31716e+07	-7.34133e+07	2.45742e+06	-8.84342e+06	-6.66276e+07	-3.82765e+07	2.22075e+07	-1.6069e+07	1.95183e+07	-1.14385e+07	8.07982e+06	2.3585e+07	-1.38719e+07	9.7131e+06	4.16126e+07	-2.39557e+07	1.76569e+07	3.93823e+07	-2.25492e+07	1.68331e+07	2.6065e+07	-1.5229e+07	1.0836e+07	2.85451e+07
2078	7.79632e+06	-6.72733e+07	-1.65212e+07	-2.62829e+07	-1.02281e+08	9.16379e+06	-6.40632e+07	3.11478e+06	-1.51233e+07	-6.6908e+07	0	-7.36157e+07	0	-1.02302e+07	-8.38459e+07	-7.36958e+06	-8.28642e+07	3.55803e+06	-4.158e+06	-9.08338e+07	5.98985e+06	-7.36157e+07	1.47643e+06	-1.02302e+07	-7.63796e+07	1.19797e+07	-7.36157e+07	2.93621e+06	-1.02302e+07	-6.893e+07	-3.8932e+07	2.25196e+07	-1.64124e+07	1.85506e+07	-1.08419e+07	7.70871e+06	2.25593e+07	-1.32192e+07	9.3401e+06	4.01515e+07	-2.29657e+07	1.71858e+07	4.08096e+07	-2.33555e+07	1.74541e+07	2.54396e+07	-1.48147e+07	1.06248e+07	2.83199e+07
2079	7.18409e+06	-6.75963e+07	-1.63064e+07	-2.74367e+07	-1.04155e+08	9.17257e+06	-6.4105e+07	2.97056e+06	-1.63117e+07	-6.82737e+07	0	-7.37349e+07	0	-1.16095e+07	-8.53445e+07	-7.52513e+06	-8.33462e+07	3.41527e+06	-5.735e+06	-9.31911e+07	5.38887e+06	-7.37349e+07	1.7143e+06	-1.16095e+07	-7.82413e+07	1.07777e+07	-7.37349e+07	3.41207e+06	-1.16095e+07	-7.11547e+07	-3.95605e+07	2.28193e+07	-1.67412e+07	1.82513e+07	-1.06657e+07	7.58565e+06	2.16824e+07	-1.26658e+07	9.01651e+06	3.93318e+07	-2.23816e+07	1.69502e+07	4.22639e+07	-2.41766e+07	1.80872e+07	2.49629e+07	-1.44984e+07	1.04645e+07	2.82434e+07
2080	6.57502e+06	-6.79072e+07	-1.60963e+07	-2.85886e+07	-1.06017e+08	9.33285e+06	-6.41092e+07	2.82518e+06	-1.74967e+07	-6.94479e+07	0	-7.37767e+07	0	-1.29825e+07	-8.67592e+07	-7.40129e+06	-8.36847e+07	3.27833e+06	-7.29597e+06	-9.51036e+07	4.78288e+06	-7.37767e+07	1.95092e+06	-1.29825e+07	-8.00254e+07	9.56576e+06	-7.37767e+07	3.8854e+06	-1.29825e+07	-7.3308e+07	-4.0162e+07	2.31054e+07	-1.70566e+07	1.74594e+07	-1.01843e+07	7.27508e+06	2.08325e+07	-1.21346e+07	8.69799e+06	3.80195e+07	-2.15085e+07	1.65111e+07	4.3745e+07	-2.50125e+07	1.87325e+07	2.45132e+07	-1.42028e+07	1.03105e+07	2.8194e+07
2081	5.9797e+06	-6.82071e+07	-1.58903e+07	-2.97387e+07	-1.07856e+08	9.50358e+06	-6.40782e+07	3.0055e+06	-1.86784e+07	-7.02475e+07	0	-7.37466e+07	0	-1.43497e+07	-8.80964e+07	-7.27677e+06	-8.38921e+07	3.4602e+06	-8.84367e+06	-9.65523e+07	4.17184e+06	-7.37466e+07	2.18643e+06	-1.43497e+07	-8.17381e+07	8.34367e+06	-7.37466e+07	4.35651e+06	-1.43497e+07	-7.53962e+07	-4.07366e+07	2.33775e+07	-1.7359e+07	1.66946e+07	-9.71918e+06	6.97541e+06	2.00098e+07	-1.16237e+07	8.38609e+06	3.67617e+07	-2.06814e+07	1.60803e+07	4.52531e+07	-2.58632e+07	1.939e+07	2.40907e+07	-1.39266e+07	1.01641e+07	2.81715e+07
2082	5.40762e+06	-6.85774e+07	-1.56878e+07	-3.0887e+07	-1.09744e+08	9.68305e+06	-6.40146e+07	2.86235e+06	-1.9857e+07	-7.13262e+07	0	-7.365e+07	0	-1.57118e+07	-8.93618e+07	-7.42277e+06	-8.39795e+07	3.31866e+06	-1.03803e+07	-9.84639e+07	3.55572e+06	-7.365e+07	2.42097e+06	-1.57118e+07	-8.33851e+07	7.11145e+06	-7.365e+07	4.82566e+06	-1.57118e+07	-7.74247e+07	-4.12842e+07	2.36353e+07	-1.76489e+07	1.64765e+07	-9.59704e+06	6.87944e+06	1.92142e+07	-1.11328e+07	8.0814e+06	3.60233e+07	-2.01905e+07	1.58329e+07	4.67881e+07	-2.67285e+07	2.00596e+07	2.36952e+07	-1.36692e+07	1.0026e+07	2.81762e+07
2083	4.79006e+06	-6.89401e+07	-1.54884e+07	-3.20336e+07	-1.11672e+08	9.62023e+06	-6.3921e+07	2.69102e+06	-2.10326e+07	-7.26424e+07	0	-7.34919e+07	0	-1.70692e+07	-9.05612e+07	-7.28967e+06	-8.39568e+07	3.18284e+06	-1.19074e+07	-9.99711e+07	2.93573e+06	-7.34919e+07	2.65463e+06	-1.70692e+07	-8.49708e+07	5.87146e+06	-7.34919e+07	5.29303e+06	-1.70692e+07	-7.93967e+07	-4.18048e+07	2.38783e+07	-1.79264e+07	1.57658e+07	-9.16872e+06	6.59706e+06	1.84456e+07	-1.06613e+07	7.78436e+06	3.47925e+07	-1.94015e+07	1.5391e+07	4.835e+07	-2.76087e+07	2.07414e+07	2.33267e+07	-1.34304e+07	9.8963e+06	2.82078e+07
2084	4.13268e+06	-6.92958e+07	-1.5292e+07	-3.31786e+07	-1.13634e+08	9.60623e+06	-6.38e+07	2.84531e+06	-2.22054e+07	-7.35539e+07	0	-7.32773e+07	0	-1.84224e+07	-9.16997e+07	-7.15908e+06	-8.38331e+07	3.37273e+06	-1.34265e+07	-1.01046e+08	2.31184e+06	-7.32773e+07	2.88747e+06	-1.84224e+07	-8.65004e+07	4.62369e+06	-7.32773e+07	5.75878e+06	-1.84224e+07	-8.13172e+07	-4.22984e+07	2.41065e+07	-1.81919e+07	1.49764e+07	-8.69049e+06	6.28589e+06	1.77041e+07	-1.02088e+07	7.49533e+06	3.3616e+07	-1.86522e+07	1.49638e+07	4.99389e+07	-2.85035e+07	2.14354e+07	2.29853e+07	-1.32099e+07	9.77544e+06	2.82665e+07
2085	3.44058e+06	-6.96447e+07	-1.50703e+07	-3.43765e+07	-1.15651e+08	9.59135e+06	-6.36541e+07	2.68617e+06	-2.34425e+07	-7.48192e+07	0	-7.30109e+07	0	-1.98515e+07	-9.28624e+07	-7.31679e+06	-8.36168e+07	3.22136e+06	-1.50305e+07	-1.02743e+08	1.68406e+06	-7.30109e+07	3.12968e+06	-1.98515e+07	-8.80487e+07	3.36813e+06	-7.30109e+07	6.24739e+06	-1.98515e+07	-8.32469e+07	-4.27651e+07	2.43255e+07	-1.84396e+07	1.47337e+07	-8.54148e+06	6.19218e+06	1.69897e+07	-9.74192e+06	7.24778e+06	3.29862e+07	-1.82166e+07	1.47696e+07	5.15547e+07	-2.94616e+07	2.20931e+07	2.26709e+07	-1.29882e+07	9.68268e+06	2.83521e+07
2086	2.71838e+06	-6.99873e+07	-1.4851e+07	-3.55723e+07	-1.17692e+08	9.51532e+06	-6.3486e+07	2.52579e+06	-2.46764e+07	-7.61213e+07	0	-7.26973e+07	0	-2.12762e+07	-9.39735e+07	-7.18201e+06	-8.33156e+07	3.07579e+06	-1.66275e+07	-1.04049e+08	1.05239e+06	-7.26973e+07	3.371e+06	-2.12762e+07	-8.95501e+07	2.10477e+06	-7.26973e+07	6.73429e+06	-2.12762e+07	-8.51344e+07	-4.32048e+07	2.45282e+07	-1.86766e+07	1.40769e+07	-8.11962e+06	5.95723e+06	1.63023e+07	-9.2948e+06	7.00753e+06	3.18367e+07	-1.74418e+07	1.43949e+07	5.31974e+07	-3.0435e+07	2.27624e+07	2.23836e+07	-1.27856e+07	9.59799e+06	2.84648e+07
2087	1.97021e+06	-7.03203e+07	-1.46339e+07	-3.67659e+07	-1.1975e+08	9.4204e+06	-6.32937e+07	2.71144e+06	-2.59072e+07	-7.70691e+07	0	-7.23364e+07	0	-2.26966e+07	-9.5033e+07	-7.0502e+06	-8.29323e+07	3.27628e+06	-1.82181e+07	-1.04924e+08	416798	-7.23364e+07	3.61549e+06	-2.26966e+07	-9.10007e+07	833596	-7.23364e+07	7.22335e+06	-2.26966e+07	-8.69761e+07	-4.36175e+07	2.47145e+07	-1.8903e+07	1.34471e+07	-7.71527e+06	5.73182e+06	1.5642e+07	-8.86723e+06	6.77477e+06	3.07415e+07	-1.6706e+07	1.40355e+07	5.4867e+07	-3.14236e+07	2.34434e+07	2.21232e+07	-1.26017e+07	9.52155e+06	2.86045e+07
2088	1.20336e+06	-7.06475e+07	-1.44189e+07	-3.79575e+07	-1.2182e+08	9.40595e+06	-6.30036e+07	2.87704e+06	-2.71701e+07	-7.78907e+07	0	-7.19403e+07	0	-2.4113e+07	-9.60533e+07	-7.20804e+06	-8.24817e+07	3.4699e+06	-1.98027e+07	-1.06023e+08	0	-7.19403e+07	3.59419e+06	-2.4113e+07	-9.24591e+07	0	-7.19403e+07	7.18081e+06	-2.4113e+07	-8.88725e+07	-4.40033e+07	2.48844e+07	-1.91188e+07	1.33639e+07	-7.67509e+06	5.68881e+06	1.50087e+07	-8.45903e+06	6.54969e+06	3.01929e+07	-1.63378e+07	1.38551e+07	5.65636e+07	-3.24275e+07	2.4136e+07	2.14897e+07	-1.21714e+07	9.31836e+06	2.79708e+07
2089	524992	-7.09692e+07	-1.4206e+07	-3.9147e+07	-1.23797e+08	9.46021e+06	-6.26899e+07	2.69578e+06	-2.843e+07	-7.89639e+07	0	-7.15134e+07	0	-2.55254e+07	-9.70389e+07	-7.37269e+06	-8.19706e+07	3.31669e+06	-2.13818e+07	-1.07408e+08	0	-7.15134e+07	3.57334e+06	-2.55254e+07	-9.34655e+07	0	-7.15134e+07	7.13915e+06	-2.55254e+07	-8.98997e+07	-4.43621e+07	2.5038e+07	-1.93241e+07	1.3093e+07	-7.51073e+06	5.58227e+06	1.44025e+07	-8.07002e+06	6.33245e+06	2.96442e+07	-1.59726e+07	1.36716e+07	5.8287e+07	-3.34467e+07	2.48403e+07	2.08833e+07	-1.17607e+07	9.12256e+06	2.73641e+07
2090	-79106	-7.12858e+07	-1.39316e+07	-4.03346e+07	-1.25631e+08	9.69123e+06	-6.23567e+07	2.87802e+06	-2.96869e+07	-7.94744e+07	0	-7.10599e+07	0	-2.69341e+07	-9.7994e+07	-7.25735e+06	-8.14053e+07	3.51388e+06	-2.29557e+07	-1.08105e+08	0	-7.10599e+07	3.555e+06	-2.69341e+07	-9.4439e+07	0	-7.10599e+07	7.10253e+06	-2.69341e+07	-9.08915e+07	-4.46939e+07	2.51752e+07	-1.95187e+07	1.23296e+07	-7.01817e+06	5.31144e+06	1.38233e+07	-7.70009e+06	6.12317e+06	2.86029e+07	-1.52812e+07	1.33217e+07	6.00374e+07	-3.44811e+07	2.55563e+07	2.03039e+07	-1.13716e+07	8.93221e+06	2.67845e+07
2091	-751352	-7.15974e+07	-1.36592e+07	-4.15204e+07	-1.27528e+08	9.89514e+06	-6.20075e+07	3.06105e+06	-3.09411e+07	-7.99924e+07	0	-7.05835e+07	0	-2.83391e+07	-9.89226e+07	-7.44199e+06	-8.07917e+07	3.70491e+06	-2.45247e+07	-1.09054e+08	0	-7.05835e+07	3.53864e+06	-2.83391e+07	-9.5384e+07	0	-7.05835e+07	7.06987e+06	-2.83391e+07	-9.18528e+07	-4.47513e+07	2.51321e+07	-1.96192e+07	1.21912e+07	-6.94068e+06	5.25053e+06	1.32711e+07	-7.34908e+06	5.92198e+06	2.81355e+07	-1.49717e+07	1.31638e+07	6.18147e+07	-3.55307e+07	2.6284e+07	1.97515e+07	-1.10035e+07	8.74797e+06	2.62319e+07
2092	-1.36332e+06	-7.18825e+07	-1.46669e+07	-4.27317e+07	-1.30644e+08	1.01094e+07	-6.16452e+07	2.89773e+06	-3.21925e+07	-8.08306e+07	0	-7.00878e+07	0	-2.97405e+07	-9.98283e+07	-7.63044e+06	-8.01353e+07	3.54965e+06	-2.6089e+07	-1.10305e+08	0	-7.00878e+07	3.52386e+06	-2.97405e+07	-9.63044e+07	0	-7.00878e+07	7.04035e+06	-2.97405e+07	-9.2788e+07	-4.47818e+07	2.50734e+07	-1.97084e+07	1.20798e+07	-6.88313e+06	5.19668e+06	1.27459e+07	-7.01691e+06	5.729e+06	2.76679e+07	-1.46651e+07	1.30028e+07	6.3619e+07	-3.65956e+07	2.70234e+07	1.92261e+07	-1.06557e+07	8.57037e+06	2.57063e+07
2093	-911179	-7.21622e+07	-1.56707e+07	-4.39411e+07	-1.32685e+08	1.00828e+07	-6.12761e+07	2.74109e+06	-3.34412e+07	-8.18934e+07	0	-6.94957e+07	0	-3.11736e+07	-1.00669e+08	-7.53541e+06	-7.94447e+07	3.40113e+06	-2.76488e+07	-1.11228e+08	0	-6.94957e+07	3.51032e+06	-3.11736e+07	-9.7159e+07	0	-6.94957e+07	7.01333e+06	-3.11736e+07	-9.3656e+07	-4.67562e+07	2.6306e+07	-2.04502e+07	1.14759e+07	-6.49768e+06	4.97825e+06	1.22478e+07	-6.70345e+06	5.54431e+06	2.67078e+07	-1.4032e+07	1.26758e+07	6.54501e+07	-3.76757e+07	2.77745e+07	1.87278e+07	-1.0328e+07	8.39982e+06	2.52078e+07
2094	-387757	-7.2437e+07	-1.6661e+07	-4.51485e+07	-1.34634e+08	1.00117e+07	-6.09022e+07	2.93113e+06	-3.46873e+07	-8.26467e+07	0	-6.88818e+07	0	-3.26032e+07	-1.01485e+08	-7.4392e+06	-7.87247e+07	3.59236e+06	-2.92043e+07	-1.11776e+08	0	-6.88818e+07	3.49782e+06	-3.26032e+07	-9.79872e+07	0	-6.88818e+07	6.98837e+06	-3.26032e+07	-9.44967e+07	-4.87035e+07	2.75181e+07	-2.11854e+07	1.09263e+07	-6.14829e+06	4.77804e+06	1.16404e+07	-6.3182e+06	5.32221e+06	2.5802e+07	-1.34364e+07	1.23657e+07	6.73082e+07	-3.8771e+07	2.85373e+07	1.81202e+07	-9.92941e+06	8.19082e+06	2.46001e+07
2095	188367	-7.27071e+07	-1.76404e+07	-4.6354e+07	-1.36513e+08	9.9155e+06	-6.05253e+07	2.77773e+06	-3.59309e+07	-8.3763e+07	0	-6.82502e+07	0	-3.40296e+07	-1.0228e+08	-7.61138e+06	-7.79796e+07	3.44022e+06	-3.07555e+07	-1.12906e+08	0	-6.82502e+07	3.48614e+06	-3.40296e+07	-9.87936e+07	0	-6.82502e+07	6.96505e+06	-3.40296e+07	-9.53147e+07	-5.06238e+07	2.86998e+07	-2.19241e+07	1.09232e+07	-6.16372e+06	4.75944e+06	1.10601e+07	-5.95187e+06	5.10821e+06	2.54155e+07	-1.3189e+07	1.22265e+07	6.91932e+07	-3.98814e+07	2.93118e+07	1.75397e+07	-9.55062e+06	7.9891e+06	2.40194e+07
2096	800959	-7.29729e+07	-1.8611e+07	-4.75577e+07	-1.38341e+08	9.79678e+06	-6.01512e+07	2.62349e+06	-3.71721e+07	-8.4903e+07	0	-6.76045e+07	0	-3.54527e+07	-1.03057e+08	-7.50259e+06	-7.72132e+07	3.29427e+06	-3.23027e+07	-1.13724e+08	0	-6.76045e+07	3.47513e+06	-3.54527e+07	-9.9582e+07	0	-6.76045e+07	6.94307e+06	-3.54527e+07	-9.61141e+07	-5.25171e+07	2.98534e+07	-2.26637e+07	1.04276e+07	-5.85362e+06	4.57395e+06	1.05068e+07	-5.60507e+06	4.90168e+06	2.45366e+07	-1.26174e+07	1.19191e+07	7.11052e+07	-4.10071e+07	3.0098e+07	1.69862e+07	-9.19204e+06	7.79419e+06	2.34657e+07
2097	1.43567e+06	-7.32344e+07	-1.95743e+07	-4.87597e+07	-1.40133e+08	9.65863e+06	-5.97734e+07	2.81552e+06	-3.84108e+07	-8.57101e+07	0	-6.69479e+07	0	-3.68726e+07	-1.03821e+08	-7.39462e+06	-7.64294e+07	3.48766e+06	-3.3846e+07	-1.14182e+08	0	-6.69479e+07	3.46468e+06	-3.68726e+07	-1.00356e+08	0	-6.69479e+07	6.92221e+06	-3.68726e+07	-9.68983e+07	-5.43833e+07	3.09812e+07	-2.34022e+07	9.95898e+06	-5.56049e+06	4.39848e+06	9.98045e+06	-5.27754e+06	4.70291e+06	2.37119e+07	-1.20825e+07	1.16295e+07	7.3044e+07	-4.2148e+07	3.0896e+07	1.64598e+07	-8.85328e+06	7.60647e+06	2.29391e+07
2098	2.15695e+06	-7.34921e+07	-2.05315e+07	-4.99601e+07	-1.41827e+08	9.60058e+06	-5.93977e+07	2.98079e+06	-3.96472e+07	-8.64636e+07	0	-6.62883e+07	0	-3.82895e+07	-1.04578e+08	-7.55757e+06	-7.5553e+07	3.68146e+06	-3.54206e+07	-1.1485e+08	0	-6.62883e+07	3.45471e+06	-3.82895e+07	-1.01123e+08	0	-6.62883e+07	6.90231e+06	-3.82895e+07	-9.76755e+07	-5.62225e+07	3.20846e+07	-2.4138e+07	1.00368e+07	-5.63142e+06	4.40536e+06	9.48115e+06	-4.96903e+06	4.51211e+06	2.34064e+07	-1.18948e+07	1.15116e+07	7.50098e+07	-4.33041e+07	3.17057e+07	1.59603e+07	-8.53403e+06	7.42625e+06	2.24394e+07
2099	2.95534e+06	-7.3746e+07	-2.14837e+07	-5.1159e+07	-1.43433e+08	9.62684e+06	-5.90247e+07	2.7994e+06	-4.08813e+07	-8.74798e+07	0	-6.56281e+07	0	-3.97034e+07	-1.05332e+08	-7.73976e+06	-7.46585e+07	3.53563e+06	-3.69914e+07	-1.15854e+08	0	-6.56281e+07	3.44515e+06	-3.97034e+07	-1.01886e+08	0	-6.56281e+07	6.88322e+06	-3.97034e+07	-9.84483e+07	-5.80347e+07	3.31649e+07	-2.48698e+07	1.00359e+07	-5.65038e+06	4.38549e+06	9.00885e+06	-4.67937e+06	4.32948e+06	2.29918e+07	-1.16361e+07	1.13557e+07	7.70025e+07	-4.44754e+07	3.25271e+07	1.54878e+07	-8.23404e+06	7.25379e+06	2.19668e+07
2100	3.8223e+06	-7.39964e+07	-2.24317e+07	-5.23564e+07	-1.44962e+08	9.83283e+06	-5.86549e+07	2.98159e+06	-4.21133e+07	-8.79537e+07	0	-6.4969e+07	0	-4.11144e+07	-1.06083e+08	-7.6573e+06	-7.37503e+07	3.72628e+06	-3.85585e+07	-1.1624e+08	0	-6.4969e+07	3.43595e+06	-4.11144e+07	-1.02647e+08	0	-6.4969e+07	6.86485e+06	-4.11144e+07	-9.92186e+07	-5.98199e+07	3.42231e+07	-2.55968e+07	9.54257e+06	-5.34062e+06	4.20195e+06	8.56355e+06	-4.40838e+06	4.15517e+06	2.2112e+07	-1.10681e+07	1.10438e+07	7.90221e+07	-4.56619e+07	3.33602e+07	1.50424e+07	-7.95309e+06	7.08928e+06	2.15212e+07
2101	4.75013e+06	-7.42433e+07	-2.33758e+07	-5.35525e+07	-1.46421e+08	1.00145e+07	-5.82886e+07	3.16469e+06	-4.33431e+07	-8.84525e+07	0	-6.43171e+07	0	-4.25226e+07	-1.0684e+08	-7.84237e+06	-7.28322e+07	3.91791e+06	-4.0122e+07	-1.16879e+08	0	-6.43171e+07	3.42707e+06	-4.25226e+07	-1.03413e+08	0	-6.43171e+07	6.84713e+06	-4.25226e+07	-9.99926e+07	-6.1578e+07	3.52599e+07	-2.63181e+07	9.67407e+06	-5.44468e+06	4.22939e+06	8.14525e+06	-4.15592e+06	3.98933e+06	2.17513e+07	-1.08455e+07	1.09058e+07	8.10686e+07	-4.68636e+07	3.42051e+07	1.46239e+07	-7.69099e+06	6.93292e+06	2.11026e+07
2102	5.73189e+06	-7.4487e+07	-2.43167e+07	-5.47472e+07	-1.47819e+08	1.02101e+07	-5.91409e+07	3.00157e+06	-4.32147e+07	-8.91439e+07	0	-6.36659e+07	0	-4.3928e+07	-1.07594e+08	-8.04384e+06	-7.19073e+07	3.77036e+06	-4.1682e+07	-1.17863e+08	0	-6.36659e+07	3.41848e+06	-4.3928e+07	-1.04175e+08	0	-6.36659e+07	6.82998e+06	-4.3928e+07	-1.00764e+08	-6.33091e+07	3.6276e+07	-2.70331e+07	9.83255e+06	-5.56767e+06	4.26488e+06	7.75395e+06	-3.92186e+06	3.83208e+06	2.14177e+07	-1.06433e+07	1.07744e+07	8.31421e+07	-4.80804e+07	3.50617e+07	1.42325e+07	-7.44759e+06	6.78487e+06	2.0711e+07
2103	6.75771e+06	-7.47275e+07	-2.52547e+07	-5.59406e+07	-1.49165e+08	1.01667e+07	-6.01602e+07	2.84509e+06	-4.30901e+07	-9.02385e+07	0	-6.3022e+07	0	-4.53307e+07	-1.08353e+08	-7.97819e+06	-7.09846e+07	3.61554e+06	-4.32387e+07	-1.18586e+08	0	-6.3022e+07	3.41016e+06	-4.53307e+07	-1.04943e+08	0	-6.3022e+07	6.81337e+06	-4.53307e+07	-1.01539e+08	-6.50132e+07	3.72719e+07	-2.77413e+07	1.15454e+07	-6.71796e+06	4.82742e+06	7.38963e+06	-3.70609e+06	3.68355e+06	2.06189e+07	-1.01324e+07	1.04865e+07	8.52425e+07	-4.93125e+07	3.593e+07	1.3868e+07	-7.22275e+06	6.64525e+06	2.03464e+07
2104	7.82187e+06	-7.4965e+07	-2.61901e+07	-5.71329e+07	-1.50466e+08	1.00812e+07	-6.13286e+07	3.03539e+06	-4.298e+07	-9.1192e+07	0	-6.2386e+07	0	-4.67309e+07	-1.09117e+08	-7.87749e+06	-7.00664e+07	3.80755e+06	-4.47921e+07	-1.18928e+08	0	-6.2386e+07	3.40208e+06	-4.67309e+07	-1.05715e+08	0	-6.2386e+07	6.79726e+06	-4.67309e+07	-1.0232e+08	-6.66903e+07	3.8248e+07	-2.84423e+07	1.33124e+07	-7.89748e+06	5.41488e+06	7.05231e+06	-3.50849e+06	3.54382e+06	1.98199e+07	-9.62233e+06	1.01976e+07	8.73698e+07	-5.05598e+07	3.68101e+07	1.35305e+07	-7.01634e+06	6.51419e+06	2.00088e+07
2105	8.91921e+06	-7.51996e+07	-2.71231e+07	-5.83241e+07	-1.51728e+08	9.97207e+06	-6.26307e+07	2.88232e+06	-4.28815e+07	-9.26579e+07	0	-6.17587e+07	0	-4.81285e+07	-1.09887e+08	-8.05783e+06	-6.91546e+07	3.66325e+06	-4.63422e+07	-1.19891e+08	0	-6.17587e+07	3.39425e+06	-4.81285e+07	-1.06493e+08	0	-6.17587e+07	6.78162e+06	-4.81285e+07	-1.03106e+08	-6.83404e+07	3.92046e+07	-2.91358e+07	1.56255e+07	-9.42466e+06	6.20088e+06	6.74197e+06	-3.32898e+06	3.41299e+06	1.95673e+07	-9.47801e+06	1.00893e+07	8.9524e+07	-5.18222e+07	3.77018e+07	1.32201e+07	-6.82826e+06	6.3918e+06	1.96981e+07
2106	1.00451e+07	-7.54313e+07	-2.80538e+07	-5.95142e+07	-1.52954e+08	9.84166e+06	-6.40532e+07	2.72835e+06	-4.27925e+07	-9.42757e+07	0	-6.11404e+07	0	-4.95236e+07	-1.10664e+08	-7.97364e+06	-6.82554e+07	3.51111e+06	-4.78892e+07	-1.20607e+08	0	-6.11404e+07	3.38664e+06	-4.95236e+07	-1.07277e+08	0	-6.11404e+07	6.76643e+06	-4.95236e+07	-1.03898e+08	-6.99635e+07	4.0142e+07	-2.98214e+07	1.74463e+07	-1.0612e+07	6.83427e+06	6.45862e+06	-3.16746e+06	3.29116e+06	1.88496e+07	-9.02733e+06	9.82223e+06	9.17052e+07	-5.30998e+07	3.86053e+07	1.29366e+07	-6.65839e+06	6.27817e+06	1.94145e+07
2107	1.11953e+07	-7.56603e+07	-2.77051e+07	-6.07033e+07	-1.52873e+08	9.69196e+06	-6.55787e+07	2.92071e+06	-4.27113e+07	-9.56773e+07	0	-6.18954e+07	0	-4.93725e+07	-1.11268e+08	-7.85653e+06	-6.73621e+07	3.70537e+06	-4.94332e+07	-1.20946e+08	0	-6.18954e+07	3.37925e+06	-4.93725e+07	-1.07889e+08	0	-6.18954e+07	6.75167e+06	-4.93725e+07	-1.04516e+08	-7.15595e+07	4.10605e+07	-3.0499e+07	1.9294e+07	-1.18043e+07	7.48969e+06	6.20225e+06	-3.02385e+06	3.1784e+06	1.81316e+07	-8.57645e+06	9.55516e+06	9.39133e+07	-5.43927e+07	3.95206e+07	1.26801e+07	-6.50666e+06	6.1734e+06	1.91579e+07
2108	1.12137e+07	-7.58867e+07	-2.736e+07	-6.18915e+07	-1.53924e+08	9.62316e+06	-6.71964e+07	3.08635e+06	-4.26366e+07	-9.71234e+07	0	-6.28275e+07	0	-4.92257e+07	-1.12053e+08	-8.02224e+06	-6.6483e+07	3.90707e+06	-5.09742e+07	-1.21572e+08	0	-6.28275e+07	3.37207e+06	-4.92257e+07	-1.08681e+08	0	-6.28275e+07	6.73733e+06	-4.92257e+07	-1.05316e+08	-7.12009e+07	4.06828e+07	-3.05181e+07	2.16878e+07	-1.33503e+07	8.33747e+06	8.30282e+06	-4.44203e+06	3.8608e+06	1.79599e+07	-8.49046e+06	9.46948e+06	9.61483e+07	-5.57007e+07	4.04475e+07	1.47805e+07	-7.91694e+06	6.86357e+06	2.12582e+07
2109	1.09849e+07	-7.61105e+07	-2.70284e+07	-6.30788e+07	-1.55233e+08	9.63945e+06	-6.88967e+07	2.90531e+06	-4.25674e+07	-9.89193e+07	0	-6.39172e+07	0	-4.90952e+07	-1.13012e+08	-8.22466e+06	-6.56186e+07	3.76212e+06	-5.25123e+07	-1.22593e+08	0	-6.39172e+07	3.36506e+06	-4.90952e+07	-1.09647e+08	0	-6.39172e+07	6.72334e+06	-4.90952e+07	-1.06289e+08	-7.08153e+07	4.0292e+07	-3.05232e+07	2.40028e+07	-1.48355e+07	9.16731e+06	1.04303e+07	-5.87128e+06	4.55901e+06	1.78425e+07	-8.44153e+06	9.40096e+06	9.84102e+07	-5.7024e+07	4.13862e+07	1.69078e+07	-9.33846e+06	7.56939e+06	2.33854e+07
2110	1.05412e+07	-7.63318e+07	-2.67714e+07	-6.42652e+07	-1.56827e+08	9.83654e+06	-7.06706e+07	3.08784e+06	-4.25031e+07	-1.00249e+08	0	-6.5148e+07	0	-4.8978e+07	-1.14126e+08	-8.14571e+06	-6.47696e+07	3.95365e+06	-5.40476e+07	-1.23009e+08	0	-6.5148e+07	3.35825e+06	-4.8978e+07	-1.10768e+08	0	-6.5148e+07	6.70975e+06	-4.8978e+07	-1.07416e+08	-7.04027e+07	3.98983e+07	-3.05044e+07	2.58255e+07	-1.59841e+07	9.84144e+06	1.25846e+07	-7.29956e+06	5.28507e+06	1.72328e+07	-8.06429e+06	9.16846e+06	1.00699e+08	-5.83624e+07	4.23366e+07	1.90621e+07	-1.07592e+07	8.30284e+06	2.55395e+07
2111	1.00411e+07	-7.65506e+07	-2.65233e+07	-6.54509e+07	-1.58484e+08	1.00104e+07	-7.25101e+07	3.27134e+06	-4.2443e+07	-1.01671e+08	0	-6.65052e+07	0	-4.88716e+07	-1.15377e+08	-8.33218e+06	-6.39366e+07	4.1532e+06	-5.38802e+07	-1.21996e+08	0	-6.65052e+07	3.35165e+06	-4.88716e+07	-1.12025e+08	0	-6.65052e+07	6.69655e+06	-4.88716e+07	-1.0868e+08	-7.02111e+07	3.96632e+07	-3.05479e+07	2.82728e+07	-1.75394e+07	1.07334e+07	1.47659e+07	-8.73008e+06	6.03579e+06	1.7142e+07	-8.0306e+06	9.11142e+06	1.03015e+08	-5.97161e+07	4.32987e+07	2.12432e+07	-1.21824e+07	9.06076e+06	2.77205e+07
2112	9.36971e+06	-7.67671e+07	-2.62826e+07	-6.66359e+07	-1.60316e+08	1.01992e+07	-7.31631e+07	3.10856e+06	-4.37752e+07	-1.03631e+08	0	-6.79707e+07	0	-4.8774e+07	-1.16745e+08	-8.55245e+06	-6.46057e+07	4.00654e+06	-5.37174e+07	-1.22869e+08	0	-6.79707e+07	3.34523e+06	-4.8774e+07	-1.134e+08	0	-6.79707e+07	6.68375e+06	-4.8774e+07	-1.10061e+08	-6.99925e+07	3.94199e+07	-3.05726e+07	3.07469e+07	-1.91074e+07	1.16396e+07	1.6974e+07	-1.01653e+07	6.80871e+06	1.96708e+07	-9.73418e+06	9.93667e+06	1.05357e+08	-6.1085e+07	4.42725e+07	2.34512e+07	-1.36105e+07	9.84067e+06	2.99284e+07
2113	8.68873e+06	-7.69813e+07	-2.60482e+07	-6.78202e+07	-1.62161e+08	1.02499e+07	-7.36993e+07	2.95243e+06	-4.51049e+07	-1.05602e+08	0	-6.95332e+07	0	-4.86838e+07	-1.18217e+08	-8.48891e+06	-6.54605e+07	3.8526e+06	-5.35727e+07	-1.23669e+08	0	-6.95332e+07	3.33902e+06	-4.86838e+07	-1.14878e+08	0	-6.95332e+07	6.67133e+06	-4.86838e+07	-1.11546e+08	-6.97469e+07	3.91656e+07	-3.05813e+07	3.06334e+07	-1.8952e+07	1.16814e+07	1.9209e+07	-1.16071e+07	7.60194e+06	2.17073e+07	-1.11023e+07	1.0605e+07	1.07727e+08	-6.24691e+07	4.5258e+07	2.56861e+07	-1.50454e+07	1.06407e+07	3.21632e+07
2114	8.00955e+06	-7.71932e+07	-2.58191e+07	-6.90039e+07	-1.64007e+08	1.02852e+07	-7.41307e+07	3.14308e+06	-4.6421e+07	-1.07123e+08	0	-7.11823e+07	0	-4.86e+07	-1.19782e+08	-8.38791e+06	-6.64801e+07	4.04551e+06	-5.34423e+07	-1.24265e+08	0	-7.11823e+07	3.33299e+06	-4.86e+07	-1.16449e+08	0	-7.11823e+07	6.65929e+06	-4.86e+07	-1.13123e+08	-6.94745e+07	3.88997e+07	-3.05748e+07	3.05742e+07	-1.88323e+07	1.17418e+07	2.14709e+07	-1.30569e+07	8.41404e+06	2.37435e+07	-1.24495e+07	1.1294e+07	1.10124e+08	-6.38684e+07	4.62552e+07	2.79479e+07	-1.64885e+07	1.14594e+07	3.44249e+07
2115	7.34245e+06	-7.7403e+07	-2.55945e+07	-7.0187e+07	-1.65842e+08	1.0469e+07	-7.44672e+07	2.99035e+06	-4.77262e+07	-1.08734e+08	0	-7.29087e+07	0	-4.85215e+07	-1.2143e+08	-8.56868e+06	-6.76467e+07	3.9021e+06	-5.33238e+07	-1.25637e+08	0	-7.29087e+07	3.32715e+06	-4.85215e+07	-1.18103e+08	0	-7.29087e+07	6.64764e+06	-4.85215e+07	-1.14783e+08	-6.91751e+07	3.86214e+07	-3.05537e+07	3.1061e+07	-1.90883e+07	1.19727e+07	2.37597e+07	-1.45159e+07	9.24388e+06	2.63257e+07	-1.41445e+07	1.21813e+07	1.12547e+08	-6.5283e+07	4.7264e+07	3.02366e+07	-1.79409e+07	1.22957e+07	3.67135e+07
2116	6.6967e+06	-7.76106e+07	-2.53739e+07	-7.13697e+07	-1.67657e+08	1.06607e+07	-7.47171e+07	2.83671e+06	-4.90227e+07	-1.10242e+08	0	-7.47038e+07	0	-4.84479e+07	-1.23152e+08	-8.48263e+06	-6.89451e+07	3.75085e+06	-5.32148e+07	-1.26892e+08	0	-7.47038e+07	3.32151e+06	-4.84479e+07	-1.1983e+08	0	-7.47038e+07	6.63635e+06	-4.84479e+07	-1.16515e+08	-6.88488e+07	3.83303e+07	-3.05185e+07	3.10557e+07	-1.9027e+07	1.20287e+07	2.60754e+07	-1.59848e+07	1.00906e+07	2.84429e+07	-1.5518e+07	1.29249e+07	1.14997e+08	-6.67128e+07	4.82846e+07	3.25522e+07	-1.94036e+07	1.31486e+07	3.90289e+07
2117	6.0807e+06	-7.78161e+07	-2.5157e+07	-7.25519e+07	-1.69444e+08	1.08591e+07	-7.48873e+07	3.0294e+06	-5.03121e+07	-1.11311e+08	0	-7.65536e+07	0	-4.83785e+07	-1.24932e+08	-8.36172e+06	-7.03564e+07	3.946e+06	-5.3114e+07	-1.27886e+08	0	-7.65536e+07	3.31604e+06	-4.83785e+07	-1.21616e+08	0	-7.65536e+07	6.62544e+06	-4.83785e+07	-1.18307e+08	-6.84955e+07	3.8026e+07	-3.04695e+07	3.10773e+07	-1.89888e+07	1.20885e+07	2.8418e+07	-1.74645e+07	1.09535e+07	3.05597e+07	-1.68785e+07	1.36812e+07	1.17475e+08	-6.81579e+07	4.93168e+07	3.48947e+07	-2.08771e+07	1.40176e+07	4.13713e+07
2118	5.42479e+06	-7.80195e+07	-2.49433e+07	-7.37337e+07	-1.71272e+08	1.08133e+07	-7.49841e+07	3.19538e+06	-5.15956e+07	-1.12571e+08	0	-7.84508e+07	0	-4.8313e+07	-1.26764e+08	-8.52387e+06	-7.18686e+07	4.14859e+06	-5.30199e+07	-1.29264e+08	0	-7.84508e+07	3.31077e+06	-4.8313e+07	-1.23453e+08	0	-7.84508e+07	6.6149e+06	-4.8313e+07	-1.20149e+08	-6.81153e+07	3.77083e+07	-3.04071e+07	3.16451e+07	-1.93193e+07	1.23258e+07	3.07875e+07	-1.89553e+07	1.18322e+07	3.32227e+07	-1.85927e+07	1.46299e+07	1.19979e+08	-6.96182e+07	5.03607e+07	3.72641e+07	-2.2362e+07	1.49021e+07	4.37406e+07
2119	4.73387e+06	-7.8221e+07	-2.47326e+07	-7.49152e+07	-1.73135e+08	1.08147e+07	-7.50131e+07	3.01466e+06	-5.28743e+07	-1.14058e+08	0	-8.03886e+07	0	-4.8251e+07	-1.2864e+08	-8.7222e+06	-7.34709e+07	4.00452e+06	-5.29318e+07	-1.3112e+08	0	-8.03886e+07	3.30568e+06	-4.8251e+07	-1.25334e+08	0	-8.03886e+07	6.60473e+06	-4.8251e+07	-1.22035e+08	-6.77082e+07	3.7377e+07	-3.03313e+07	3.21342e+07	-1.96014e+07	1.25328e+07	3.31839e+07	-2.04578e+07	1.27261e+07	3.59397e+07	-2.03342e+07	1.56055e+07	1.2251e+08	-7.10938e+07	5.14162e+07	3.96604e+07	-2.38587e+07	1.58017e+07	4.61368e+07
2120	4.01242e+06	-7.84204e+07	-2.45247e+07	-7.60964e+07	-1.75029e+08	1.08137e+07	-7.49791e+07	3.19751e+06	-5.41489e+07	-1.15117e+08	0	-8.23607e+07	0	-4.81925e+07	-1.30553e+08	-8.63759e+06	-7.51535e+07	4.19694e+06	-5.28489e+07	-1.32443e+08	0	-8.23607e+07	3.30077e+06	-4.81925e+07	-1.27252e+08	0	-8.23607e+07	6.59492e+06	-4.81925e+07	-1.23958e+08	-6.72742e+07	3.70319e+07	-3.02423e+07	3.2131e+07	-1.95573e+07	1.25738e+07	3.56072e+07	-2.19721e+07	1.36351e+07	3.81645e+07	-2.17386e+07	1.64259e+07	1.25068e+08	-7.25847e+07	5.24834e+07	4.20835e+07	-2.53675e+07	1.67161e+07	4.85599e+07
2121	3.2645e+06	-7.8618e+07	-2.43085e+07	-7.63891e+07	-1.76051e+08	1.07502e+07	-7.48867e+07	3.28834e+06	-5.45842e+07	-1.15432e+08	0	-8.43615e+07	0	-4.79584e+07	-1.3232e+08	-8.81898e+06	-7.69075e+07	4.2898e+06	-5.25832e+07	-1.3402e+08	0	-8.43615e+07	3.24092e+06	-4.79584e+07	-1.29079e+08	0	-8.43615e+07	6.51979e+06	-4.79584e+07	-1.258e+08	-6.68133e+07	3.6695e+07	-3.01183e+07	3.27525e+07	-1.96823e+07	1.30702e+07	3.80574e+07	-2.26871e+07	1.53703e+07	4.09081e+07	-2.25729e+07	1.83352e+07	1.27653e+08	-7.30801e+07	5.4573e+07	4.45336e+07	-2.60656e+07	1.8468e+07	5.10099e+07
2122	2.49378e+06	-7.88137e+07	-2.4095e+07	-7.66778e+07	-1.77093e+08	1.06665e+07	-7.47402e+07	3.19107e+06	-5.50125e+07	-1.15895e+08	0	-8.49962e+07	0	-4.85738e+07	-1.3357e+08	-9.03388e+06	-7.87186e+07	4.1945e+06	-5.23214e+07	-1.35879e+08	0	-8.49962e+07	3.181e+06	-4.85738e+07	-1.30389e+08	0	-8.49962e+07	6.44476e+06	-4.85738e+07	-1.27125e+08	-6.63254e+07	3.63532e+07	-2.99722e+07	3.34008e+07	-1.98183e+07	1.35826e+07	4.05345e+07	-2.34018e+07	1.71327e+07	4.37058e+07	-2.34156e+07	2.02902e+07	1.30265e+08	-7.3578e+07	5.6687e+07	4.70106e+07	-2.67637e+07	2.02469e+07	5.34868e+07
	Marginal domestic supply impact (HWP - existing forest + Aff_lo + BL)																														Lo_projection Marginal import impact - demand for IRW met by increased harvest elsewhere
	50_35 + Aff35_lo					50_45 + Aff45_lo					50_50 + Aff50_lo					50_55 + Aff55_lo					15%YC12 + Aff50_lo					30%YC12 + Aff50_lo					50_35 + Aff35_lo			50_45 + Aff45_lo			50_50 + Aff50_lo			50_55 + Aff55_lo			Reference			15%YC12+Aff50_lo			30%YC12+Aff50_lo
	Ecosystem C		HWP		Total	Ecosystem C		HWP		Total	Ecosystem C		HWP		Total	Ecosystem C		HWP		Total	Ecosystem C		HWP		Total	Ecosystem C		HWP		Total	Ecosystem C	HWP	Total	Ecosystem C	HWP	Total	Ecosystem C	HWP	Total	Ecosystem C	HWP	Total	Ecosystem C	HWP	Total	Ecosystem C	HWP	Total	Ecosystem C
	Existing forest	New forest	Existing forest	New forest		Existing forest	New forest	Existing forest	New forest		Existing forest	New forest	Existing forest	New forest		Existing forest	New forest	Existing forest	New forest		Existing forest	New forest	Existing forest	New forest		Existing forest	New forest	Existing forest	New forest
2023	0	-597398	0	0	-597398	267411	-595531	303742	0	-24378.2	0	-595531	0	0	-595531	0	-595531	303742	0	-291789	419867	-595531	0	0	-175664	839735	-595531	0	0	244203	0	0	0	0	0	0	0	0	0	0	0	0	as above			0	0	0	0
2024	-6736.99	-1.20374e+06	0	0	-1.21047e+06	556483	-1.19539e+06	298641	0	-340260	0	-1.19539e+06	0	0	-1.19539e+06	-273429	-1.19539e+06	298641	0	-1.17017e+06	825729	-1.19539e+06	0	0	-369656	1.65146e+06	-1.19539e+06	0	0	456073	28893.4	-17577.2	11316.2	528183	-321319	206864	28893.4	-17577.2	11316.2	528183	-321319	206864				28893.4	-17577.2	11316.2	28893.4
2025	-23742.5	-1.82392e+06	0	0	-1.84766e+06	862466	-1.80221e+06	291102	0	-648645	0	-1.80221e+06	0	0	-1.80221e+06	-301540	-1.80221e+06	291102	0	-1.81265e+06	1.22052e+06	-1.80221e+06	0	0	-581688	2.44105e+06	-1.80221e+06	0	0	638836	84707.5	-52850.3	31857.2	561149	-351492	209657	84707.5	-52850.3	31857.2	561149	-351492	209657				84707.5	-52850.3	31857.2	84707.5
2026	-54067	-2.46247e+06	0	0	-2.51654e+06	1.18129e+06	-2.41861e+06	595115	0	-642210	0	-2.41861e+06	0	0	-2.41861e+06	-325277	-2.41861e+06	595115	0	-2.14877e+06	1.60683e+06	-2.41861e+06	0	0	-811777	3.21367e+06	-2.41861e+06	0	0	795057	167442	-105799	61642.9	626984	-396901	230083	167442	-105799	61642.9	626984	-396901	230083				167442	-105799	61642.9	167442
2027	-100329	-3.1236e+06	0	0	-3.22393e+06	1.50977e+06	-3.04715e+06	584932	0	-952442	0	-3.04715e+06	0	0	-3.04715e+06	-623235	-3.04715e+06	584932	0	-3.08545e+06	1.98695e+06	-3.04715e+06	0	0	-1.0602e+06	3.9739e+06	-3.04715e+06	0	0	926755	277098	-176443	100655	1.21223e+06	-771558	440669	277098	-176443	100655	1.21223e+06	-771558	440669				277098	-176443	100655	277098
2028	-164733	-3.81124e+06	0	0	-3.97597e+06	1.60724e+06	-3.69036e+06	569096	0	-1.51403e+06	0	-3.69036e+06	0	0	-3.69036e+06	-668048	-3.69036e+06	569096	0	-3.78931e+06	2.36293e+06	-3.69036e+06	0	0	-1.32743e+06	4.72586e+06	-3.69036e+06	0	0	1.0355e+06	413674	-263183	150492	1.32389e+06	-844495	479394	413674	-263183	150492	1.32389e+06	-844495	479394				413674	-263183	150492	413674
2029	-249084	-4.52901e+06	0	0	-4.77809e+06	1.68858e+06	-4.35076e+06	869109	0	-1.79307e+06	0	-4.35076e+06	0	0	-4.35076e+06	-705614	-4.35076e+06	869109	0	-4.18726e+06	2.73662e+06	-4.35076e+06	0	0	-1.61414e+06	5.47323e+06	-4.35076e+06	0	0	1.12248e+06	577171	-367076	210096	1.46388e+06	-932552	531326	577171	-367076	210096	1.46388e+06	-932552	531326				577171	-367076	210096	577171
[truncated: 93 more rows]
[truncated: 17 more columns]

## Sheet: Marg_imps_all_decadal
	Decadal impact (UNITS - Mg CO2e)
[truncated: 93 more rows]
[truncated: 6 more columns]

## Sheet: Marg_imps_all_m3
	Decadal impact (UNITS - Mg CO2e)
[truncated: 97 more rows]
[truncated: 5 more columns]

## Sheet: Tropical_Aff(50yrs)
		Growth rate	Reference	Realising the benefit of research in eucalypt plantation management November 2009Southern Forests: a Journal of Forest Science 70(2):119-129 DOI: 10.2989/SOUTH.FOR.2008.70.2.7.535	https://www.researchgate.net/publication/261656729_Realising_the_benefit_of_research_in_eucalypt_plantation_management https://www.tandfonline.com/doi/epdf/10.2989/SOUTH.FOR.2008.70.2.7.535?needAccess=true
[truncated: 137 more rows]
[truncated: 8 more columns]

[truncated: 41 more sheets: Marg_imps_all_avg, Marg_imp_hi_bor (Aff50yrs), Marg_imp_hi_trop (Aff50yrs), Marg_imp_hi_bor (Aff35yrs), Marg_imp_hi_trop (Aff35yrs), Marg_imp_lo_bor (Aff50yrs), Marg_imp_lo_trop (Aff50yrs), Marg_imp_lo_bor (Aff35yrs), Marg_imp_lo_trop (Aff35yrs), IRW_supply_demand_graphs (2), IRW_supply_demand_graphs, IRW_supply_demand (Aff50yrs), IRW_supply_demand (Aff35yrs), Results_graphs (Aff50yrs), Results_graphs (Aff35yrs), Forest&HWP_impact_(Aff50yrs), Forest&HWP_impact_(Aff35yrs), Forest_C_impact_all, HWP_impact_all, 50_35 …]
