# Supplementary material for: Temperate forests can deliver future wood demand and climate-change mitigation dependent on afforestation and circularity
Source: Nat Commun. 2025 Apr 25;16:3872. doi: 10.1038/s41467-025-58463-5 (PMC12032007; doi:10.1038/s41467-025-58463-5)
Supplement: Supplementary file 7 — Source Data [file 41467_2025_58463_MOESM7_ESM.xlsx]

## Sheet: Figure 1
	Reference rotation (low expansion)									Reference rotation (high expansion)									Shortened rotation (low expansion)									Shortened rotation (high expansion)									Extended rotation (low expansion)									Extended rotation (high expansion)
Year	Existing forest	New forest (35yr aff)	New forest (50yr aff)	Imports	Exports	Projected demand (low)	Projected demand (high)	Reference		Existing forest	New forest (35yr aff)	New forest (50yr aff)	Imports	Exports	Projected demand (low)	Projected demand (high)	Reference		Existing forest	New forest (35yr aff)	New forest (50yr aff)	Imports	Exports	Projected demand (low)	Projected demand (high)	Reference		Existing forest	New forest (35yr aff)	New forest (50yr aff)	Imports	Exports	Projected demand (low)	Projected demand (high)	Reference		Existing forest	New forest (35yr aff)	New forest (50yr aff)	Imports	Exports	Projected demand (low)	Projected demand (high)	Reference		Existing forest	New forest (35yr aff)	New forest (50yr aff)	Imports
2023	336.61	0	0	0		336.61	336.61	336.61		336.61	0	0	0		336.61	336.61	336.61		336.61	0	0	0		336.61	336.61	336.61		336.61	0	0	0		336.61	336.61	336.61		336.61	0	0	0		336.61	336.61	336.61		336.61	0	0	0
2024	336.61	0	0	3.70271		340.312	344.352	336.61		336.61	0	0	3.70271		340.312	344.352	336.61		272.625	0	0	67.6869		340.312	344.352	336.61		272.625	0	0	67.6869		340.312	344.352	336.61		272.625	0	0	67.6869		340.312	344.352	336.61		272.625	0	0	67.6869
2025	336.61	0	0	7.40541		344.015	352.094	336.61		336.61	0	0	7.40541		344.015	352.094	336.61		338.116	0	0	5.89925		344.015	352.094	336.61		338.116	0	0	5.89925		344.015	352.094	336.61		338.116	0	0	5.89925		344.015	352.094	336.61		338.116	0	0	5.89925
2026	336.61	0	0	11.1081		347.718	359.836	336.61		336.61	0	0	11.1081		347.718	359.836	336.61		338.116	0	0	9.60195		347.718	359.836	336.61		338.116	0	0	9.60195		347.718	359.836	336.61		338.116	0	0	9.60195		347.718	359.836	336.61		338.116	0	0	9.60195
2027	336.61	0	0	14.8108		351.42	367.578	336.61		336.61	0	0	14.8108		351.42	367.578	336.61		272.625	0	0	78.7951		351.42	367.578	336.61		272.625	0	0	78.7951		351.42	367.578	336.61		272.625	0	0	78.7951		351.42	367.578	336.61		272.625	0	0	78.7951
2028	336.61	0	0	18.5135		355.123	375.32	336.61		336.61	0	0	18.5135		355.123	375.32	336.61		339.359	0	0	15.7643		355.123	375.32	336.61		339.359	0	0	15.7643		355.123	375.32	336.61		339.359	0	0	15.7643		355.123	375.32	336.61		339.359	0	0	15.7643
2029	336.61	0	0	22.2162		358.826	383.062	336.61		336.61	0	0	22.2162		358.826	383.062	336.61		339.359	0	0	19.467		358.826	383.062	336.61		339.359	0	0	19.467		358.826	383.062	336.61		339.359	0	0	19.467		358.826	383.062	336.61		339.359	0	0	19.467
2030	336.61	0	0	25.9189		362.529	390.804	336.61		336.61	0	0	25.9189		362.529	390.804	336.61		272.625	0	0	89.9032		362.529	390.804	336.61		272.625	0	0	89.9032		362.529	390.804	336.61		272.625	0	0	89.9032		362.529	390.804	336.61		272.625	0	0	89.9032
2031	336.61	0	0	29.6216		366.231	398.546	336.61		336.61	0	0	29.6216		366.231	398.546	336.61		340.6	0	0	25.6309		366.231	398.546	336.61		340.6	0	0	25.6309		366.231	398.546	336.61		340.6	0	0	25.6309		366.231	398.546	336.61		340.6	0	0	25.6309
2032	336.61	0	0	33.3243		369.934	406.288	336.61		336.61	0	0	33.3243		369.934	406.288	336.61		340.6	0	0	29.3336		369.934	406.288	336.61		340.6	0	0	29.3336		369.934	406.288	336.61		340.6	0	0	29.3336		369.934	406.288	336.61		340.6	0	0	29.3336
2033	336.61	0	0	37.0271		373.637	414.03	336.61		336.61	0	0	37.0271		373.637	414.03	336.61		272.625	0	0	101.011		373.637	414.03	336.61		272.625	0	0	101.011		373.637	414.03	336.61		272.625	0	0	101.011		373.637	414.03	336.61		272.625	0	0	101.011
2034	336.61	0	0	40.7298		377.339	421.772	336.61		336.61	0	0	40.7298		377.339	421.772	336.61		277.856	0	0	99.4833		377.339	421.772	336.61		277.856	0	0	99.4833		377.339	421.772	336.61		277.856	0	0	99.4833		377.339	421.772	336.61		277.856	0	0	99.4833
2035	336.61	0	0	44.4325		381.042	429.514	336.61		336.61	0	0	44.4325		381.042	429.514	336.61		343.346	0	0	37.6957		381.042	429.514	336.61		343.346	0	0	37.6957		381.042	429.514	336.61		343.346	0	0	37.6957		381.042	429.514	336.61		343.346	0	0	37.6957
2036	336.61	0	0	48.1352		384.745	437.256	336.61		336.61	0	0	48.1352		384.745	437.256	336.61		274.132	0	0	110.613		384.745	437.256	336.61		274.132	0	0	110.613		384.745	437.256	336.61		274.132	0	0	110.613		384.745	437.256	336.61		274.132	0	0	110.613
2037	336.61	0	0	51.8379		388.447	444.998	336.61		336.61	0	0	51.8379		388.447	444.998	336.61		279.094	0	0	109.353		388.447	444.998	336.61		279.094	0	0	109.353		388.447	444.998	336.61		279.094	0	0	109.353		388.447	444.998	336.61		279.094	0	0	109.353
2038	336.61	0	0	55.5406		392.15	452.74	336.61		336.61	0	0	55.5406		392.15	452.74	336.61		345.828	0	0	46.3224		392.15	452.74	336.61		345.828	0	0	46.3224		392.15	452.74	336.61		345.828	0	0	46.3224		392.15	452.74	336.61		345.828	0	0	46.3224
2039	336.61	0	0	59.2433		395.853	460.482	336.61		336.61	0	0	59.2433		395.853	460.482	336.61		345.828	0	0	50.0251		395.853	460.482	336.61		345.828	0	0	50.0251		395.853	460.482	336.61		345.828	0	0	50.0251		395.853	460.482	336.61		345.828	0	0	50.0251
2040	336.61	0	0	62.946		399.556	468.224	336.61		336.61	0	0	62.946		399.556	468.224	336.61		279.094	0	0	120.461		399.556	468.224	336.61		279.094	0	0	120.461		399.556	468.224	336.61		279.094	0	0	120.461		399.556	468.224	336.61		279.094	0	0	120.461
2041	336.61	0	0	66.6487		403.258	475.966	336.61		336.61	0	0	66.6487		403.258	475.966	336.61		347.069	0	0	56.189		403.258	475.966	336.61		347.069	0	0	56.189		403.258	475.966	336.61		347.069	0	0	56.189		403.258	475.966	336.61		347.069	0	0	56.189
2042	336.61	0	0	70.3514		406.961	483.708	336.61		336.61	0	0	70.3514		406.961	483.708	336.61		347.069	0	0	59.8917		406.961	483.708	336.61		347.069	0	0	59.8917		406.961	483.708	336.61		347.069	0	0	59.8917		406.961	483.708	336.61		347.069	0	0	59.8917
2043	336.61	0	0	74.0541		410.664	491.45	336.61		336.61	0	0	74.0541		410.664	491.45	336.61		279.094	0	0	131.569		410.664	491.45	336.61		279.094	0	0	131.569		410.664	491.45	336.61		279.094	0	0	131.569		410.664	491.45	336.61		279.094	0	0	131.569
2044	338.619	8.34422	8.34422	67.4033		414.366	499.192	338.619		338.619	16.6884	16.6884	59.0591		414.366	499.192	338.619		300.844	8.34422	8.34422	105.178		414.366	499.192	338.619		300.844	16.6884	16.6884	96.8343		414.366	499.192	338.619		286.334	8.34422	8.34422	119.688		414.366	499.192	338.619		286.334	16.6884	16.6884	111.344
2045	338.619	8.34422	8.34422	71.106		418.069	506.934	338.619		338.619	16.6884	16.6884	62.7618		418.069	506.934	338.619		366.334	8.34422	8.34422	43.3908		418.069	506.934	338.619		366.334	16.6884	16.6884	35.0466		418.069	506.934	338.619		348.085	8.34422	8.34422	61.6398		418.069	506.934	338.619		348.085	16.6884	16.6884	53.2956
2046	338.619	8.34422	8.34422	74.8087		421.772	514.676	338.619		338.619	16.6884	16.6884	66.4645		421.772	514.676	338.619		286.349	8.34422	8.34422	127.078		421.772	514.676	338.619		286.349	16.6884	16.6884	118.734		421.772	514.676	338.619		282.61	8.34422	8.34422	130.818		421.772	514.676	338.619		282.61	16.6884	16.6884	122.474
2047	338.619	8.34422	8.34422	78.5114		425.475	522.418	338.619		338.619	16.6884	16.6884	70.1672		425.475	522.418	338.619		291.312	8.34422	8.34422	125.818		425.475	522.418	338.619		291.312	16.6884	16.6884	117.474		425.475	522.418	338.619		287.573	8.34422	8.34422	129.558		425.475	522.418	338.619		287.573	16.6884	16.6884	121.214
2048	338.619	8.34422	8.34422	82.2141		429.177	530.16	338.619		338.619	16.6884	16.6884	73.8699		429.177	530.16	338.619		358.046	8.34422	8.34422	62.7874		429.177	530.16	338.619		358.046	16.6884	16.6884	54.4432		429.177	530.16	338.619		350.566	8.34422	8.34422	70.2665		429.177	530.16	338.619		350.566	16.6884	16.6884	61.9223
2049	338.619	8.34422	8.34422	85.9168		432.88	537.902	338.619		338.619	16.6884	16.6884	77.5726		432.88	537.902	338.619		354.306	8.34422	8.34422	70.2297		432.88	537.902	338.619		354.306	16.6884	16.6884	61.8855		432.88	537.902	338.619		354.306	8.34422	8.34422	70.2297		432.88	537.902	338.619		354.306	16.6884	16.6884	61.8855
2050	338.619	8.34422	8.34422	89.6195		436.583	545.644	338.619		338.619	16.6884	16.6884	81.2753		436.583	545.644	338.619		287.573	8.34422	8.34422	140.666		436.583	545.644	338.619		287.573	16.6884	16.6884	132.322		436.583	545.644	338.619		287.573	8.34422	8.34422	140.666		436.583	545.644	338.619		287.573	16.6884	16.6884	132.322
2051	338.619	8.34422	8.34422	93.3222		440.285	553.386	338.619		338.619	16.6884	16.6884	84.978		440.285	553.386	338.619		355.547	8.34422	8.34422	76.3936		440.285	553.386	338.619		355.547	16.6884	16.6884	68.0494		440.285	553.386	338.619		351.808	8.34422	8.34422	80.1332		440.285	553.386	338.619		351.808	16.6884	16.6884	71.789
2052	338.619	8.34422	8.34422	97.0249		443.988	561.128	338.619		338.619	16.6884	16.6884	88.6807		443.988	561.128	338.619		355.547	8.34422	8.34422	80.0963		443.988	561.128	338.619		355.547	16.6884	16.6884	71.7521		443.988	561.128	338.619		355.547	8.34422	8.34422	80.0963		443.988	561.128	338.619		355.547	16.6884	16.6884	71.7521
2053	338.619	8.34422	8.34422	100.728		447.691	568.87	338.619		338.619	16.6884	16.6884	92.3834		447.691	568.87	338.619		302.082	8.34422	8.34422	137.265		447.691	568.87	338.619		302.082	16.6884	16.6884	128.92		447.691	568.87	338.619		287.573	8.34422	8.34422	151.774		447.691	568.87	338.619		287.573	16.6884	16.6884	143.43
2054	338.619	8.34422	8.34422	104.43		451.393	576.612	338.619		338.619	16.6884	16.6884	96.0861		451.393	576.612	338.619		307.313	8.34422	8.34422	135.737		451.393	576.612	338.619		307.313	16.6884	16.6884	127.392		451.393	576.612	338.619		289.064	8.34422	8.34422	153.986		451.393	576.612	338.619		289.064	16.6884	16.6884	145.641
2055	338.619	8.34422	8.34422	108.133		455.096	584.354	338.619		338.619	16.6884	16.6884	99.7888		455.096	584.354	338.619		362.033	8.34422	8.34422	84.7188		455.096	584.354	338.619		362.033	16.6884	16.6884	76.3746		455.096	584.354	338.619		354.554	8.34422	8.34422	92.1979		455.096	584.354	338.619		354.554	16.6884	16.6884	83.8537
2056	338.619	8.34422	8.34422	111.836		458.799	592.096	338.619		338.619	16.6884	16.6884	103.492		458.799	592.096	338.619		292.818	8.34422	8.34422	157.636		458.799	592.096	338.619		292.818	16.6884	16.6884	149.292		458.799	592.096	338.619		289.079	8.34422	8.34422	161.376		458.799	592.096	338.619		289.079	16.6884	16.6884	153.032
2057	338.619	8.34422	8.34422	115.538		462.502	599.838	338.619		338.619	16.6884	16.6884	107.194		462.502	599.838	338.619		297.781	8.34422	8.34422	156.376		462.502	599.838	338.619		297.781	16.6884	16.6884	148.032		462.502	599.838	338.619		290.302	8.34422	8.34422	163.855		462.502	599.838	338.619		290.302	16.6884	16.6884	155.511
2058	338.619	8.34422	8.34422	119.241		466.204	607.58	338.619		338.619	16.6884	16.6884	110.897		466.204	607.58	338.619		360.775	8.34422	8.34422	97.0851		466.204	607.58	338.619		360.775	16.6884	16.6884	88.7409		466.204	607.58	338.619		357.035	8.34422	8.34422	100.825		466.204	607.58	338.619		357.035	16.6884	16.6884	92.4804
2059	338.619	8.34422	8.34422	122.944		469.907	615.322	338.619		338.619	16.6884	16.6884	114.6		469.907	615.322	338.619		360.775	8.34422	8.34422	100.788		469.907	615.322	338.619		360.775	16.6884	16.6884	92.4436		469.907	615.322	338.619		360.775	8.34422	8.34422	100.788		469.907	615.322	338.619		360.775	16.6884	16.6884	92.4436
2060	338.619	8.34422	8.34422	126.647		473.61	623.064	338.619		338.619	16.6884	16.6884	118.302		473.61	623.064	338.619		294.041	8.34422	8.34422	171.224		473.61	623.064	338.619		294.041	16.6884	16.6884	162.88		473.61	623.064	338.619		294.041	8.34422	8.34422	171.224		473.61	623.064	338.619		294.041	16.6884	16.6884	162.88
2061	338.619	8.34422	8.34422	130.349		477.312	630.806	338.619		338.619	16.6884	16.6884	122.005		477.312	630.806	338.619		362.016	8.34422	8.34422	106.952		477.312	630.806	338.619		362.016	16.6884	16.6884	98.6075		477.312	630.806	338.619		358.277	8.34422	8.34422	110.691		477.312	630.806	338.619		358.277	16.6884	16.6884	102.347
2062	338.619	8.34422	8.34422	134.052		481.015	638.548	338.619		338.619	16.6884	16.6884	125.708		481.015	638.548	338.619		362.016	8.34422	8.34422	110.654		481.015	638.548	338.619		362.016	16.6884	16.6884	102.31		481.015	638.548	338.619		362.016	8.34422	8.34422	110.654		481.015	638.548	338.619		362.016	16.6884	16.6884	102.31
2063	338.619	8.34422	8.34422	137.755		484.718	646.29	338.619		338.619	16.6884	16.6884	129.41		484.718	646.29	338.619		294.041	8.34422	8.34422	182.332		484.718	646.29	338.619		294.041	16.6884	16.6884	173.988		484.718	646.29	338.619		294.041	8.34422	8.34422	182.332		484.718	646.29	338.619		294.041	16.6884	16.6884	173.988
2064	338.619	8.34422	8.34422	141.457		488.421	654.032	338.619		338.619	16.6884	16.6884	133.113		488.421	654.032	338.619		313.782	8.34422	8.34422	166.295		488.421	654.032	338.619		313.782	16.6884	16.6884	157.951		488.421	654.032	338.619		295.533	8.34422	8.34422	184.544		488.421	654.032	338.619		295.533	16.6884	16.6884	176.2
2065	338.619	8.34422	8.34422	145.16		492.123	661.774	338.619		338.619	16.6884	16.6884	136.816		492.123	661.774	338.619		379.272	8.34422	8.34422	104.507		492.123	661.774	338.619		379.272	16.6884	16.6884	96.1628		492.123	661.774	338.619		361.023	8.34422	8.34422	122.756		492.123	661.774	338.619		361.023	16.6884	16.6884	114.412
2066	338.619	8.34422	8.34422	148.863		495.826	669.516	338.619		338.619	16.6884	16.6884	140.519		495.826	669.516	338.619		299.287	8.34422	8.34422	188.195		495.826	669.516	338.619		299.287	16.6884	16.6884	179.85		495.826	669.516	338.619		295.548	8.34422	8.34422	191.934		495.826	669.516	338.619		295.548	16.6884	16.6884	183.59
2067	338.619	8.34422	8.34422	152.566		499.529	677.258	338.619		338.619	16.6884	16.6884	144.221		499.529	677.258	338.619		304.25	8.34422	8.34422	186.934		499.529	677.258	338.619		304.25	16.6884	16.6884	178.59		499.529	677.258	338.619		296.771	8.34422	8.34422	194.414		499.529	677.258	338.619		296.771	16.6884	16.6884	186.069
2068	338.619	8.34422	8.34422	156.268		503.231	685.001	338.619		338.619	16.6884	16.6884	147.924		503.231	685.001	338.619		370.983	148.845	148.845		-16.5967	503.231	685.001	338.619		370.983	297.689	297.689		-165.441	503.231	685.001	338.619		363.504	8.34422	8.34422	131.383		503.231	685.001	338.619		363.504	16.6884	16.6884	123.039
2069	338.619	8.34422	8.34422	159.971		506.934	692.743	338.619		338.619	16.6884	16.6884	151.627		506.934	692.743	338.619		367.244	148.845	148.845		-9.15448	506.934	692.743	338.619		367.244	297.689	297.689		-157.999	506.934	692.743	338.619		367.244	8.34422	8.34422	131.346		506.934	692.743	338.619		367.244	16.6884	16.6884	123.002
2070	338.619	8.34422	8.34422	163.674		510.637	700.485	338.619		338.619	16.6884	16.6884	155.329		510.637	700.485	338.619		300.51	148.845	148.845	61.2817		510.637	700.485	338.619		300.51	297.689	297.689		-87.5629	510.637	700.485	338.619		300.51	8.34422	8.34422	201.782		510.637	700.485	338.619		300.51	16.6884	16.6884	193.438
2071	338.619	8.34422	8.34422	167.376		514.339	708.227	338.619		338.619	16.6884	16.6884	159.032		514.339	708.227	338.619		368.485	148.845	148.845		-2.99055	514.339	708.227	338.619		368.485	297.689	297.689		-151.835	514.339	708.227	338.619		364.746	8.34422	8.34422	141.249		514.339	708.227	338.619		364.746	16.6884	16.6884	132.905
2072	338.619	8.34422	8.34422	171.079		518.042	715.969	338.619		338.619	16.6884	16.6884	162.735		518.042	715.969	338.619		368.485	148.845	148.845	0.712159		518.042	715.969	338.619		368.485	297.689	297.689		-148.132	518.042	715.969	338.619		368.485	8.34422	8.34422	141.213		518.042	715.969	338.619		368.485	16.6884	16.6884	132.868
2073	344.201	168.305	168.305	9.23936		521.745	723.711	344.201		344.201	336.61	336.61		-159.065	521.745	723.711	344.201		315.02	148.845	148.845	57.8804		521.745	723.711	344.201		315.02	297.689	297.689		-90.9643	521.745	723.711	344.201		300.51	8.34422	8.34422	212.89		521.745	723.711	344.201		300.51	16.6884	16.6884	204.546
2074	344.201	168.305	168.305	12.9421		525.448	731.453	344.201		344.201	336.61	336.61		-155.363	525.448	731.453	344.201		384.235	148.845	148.845		-7.63178	525.448	731.453	344.201		384.235	297.689	297.689		-156.476	525.448	731.453	344.201		365.986	8.34422	8.34422	151.118		525.448	731.453	344.201		365.986	16.6884	16.6884	142.773
2075	344.201	168.305	168.305	16.6448		529.15	739.195	344.201		344.201	336.61	336.61		-151.66	529.15	739.195	344.201		373.465	148.845	148.845	6.84083		529.15	739.195	344.201		373.465	297.689	297.689		-142.004	529.15	739.195	344.201		365.986	8.34422	8.34422	154.82		529.15	739.195	344.201		365.986	16.6884	16.6884	146.476
2076	344.201	168.305	168.305	20.3475		532.853	746.937	344.201		344.201	336.61	336.61		-147.957	532.853	746.937	344.201		304.25	148.845	148.845	79.7584		532.853	746.937	344.201		304.25	297.689	297.689		-69.0862	532.853	746.937	344.201		300.51	8.34422	8.34422	223.998		532.853	746.937	344.201		300.51	16.6884	16.6884	215.654
2077	344.201	168.305	168.305	24.0502		536.556	754.679	344.201		344.201	336.61	336.61		-144.255	536.556	754.679	344.201		374.703	148.845	148.845	13.008		536.556	754.679	344.201		374.703	297.689	297.689		-135.837	536.556	754.679	344.201		367.224	8.34422	8.34422	160.987		536.556	754.679	344.201		367.224	16.6884	16.6884	152.643
2078	344.201	168.305	168.305	27.7529		540.258	762.421	344.201		344.201	336.61	336.61		-140.552	540.258	762.421	344.201		375.198	148.845	148.845	16.2157		540.258	762.421	344.201		375.198	297.689	297.689		-132.629	540.258	762.421	344.201		371.458	184.477	184.477		-15.6772	540.258	762.421	344.201		371.458	368.954	368.954
2079	344.201	159.961	168.305	31.4556		543.961	770.163	344.201		344.201	319.921	336.61		-136.849	543.961	770.163	344.201		303.898	140.5	148.845	91.2185		543.961	770.163	344.201		303.898	281.001	297.689		-57.6262	543.961	770.163	344.201		303.898	176.133	184.477	55.586		543.961	770.163	344.201		303.898	352.266	368.954
2080	344.201	159.961	168.305	35.1583		547.664	777.905	344.201		344.201	319.921	336.61		-133.146	547.664	777.905	344.201		375.198	140.5	148.845	23.6212		547.664	777.905	344.201		375.198	281.001	297.689		-125.223	547.664	777.905	344.201		375.198	176.133	184.477		-12.0113	547.664	777.905	344.201		375.198	352.266	368.954
2081	344.201	159.961	168.305	38.861		551.367	785.647	344.201		344.201	319.921	336.61		-129.444	551.367	785.647	344.201		375.198	140.5	148.845	27.3239		551.367	785.647	344.201		375.198	281.001	297.689		-121.521	551.367	785.647	344.201		371.458	176.133	184.477		-4.56905	551.367	785.647	344.201		371.458	352.266	368.954
2082	344.201	159.961	168.305	42.5637		555.069	793.389	344.201		344.201	319.921	336.61		-125.741	555.069	793.389	344.201		303.898	140.5	148.845	102.327		555.069	793.389	344.201		303.898	281.001	297.689		-46.518	555.069	793.389	344.201		303.898	176.133	184.477	66.6942		555.069	793.389	344.201		303.898	352.266	368.954
2083	344.201	159.961	168.305	46.2664		558.772	801.131	344.201		344.201	319.921	336.61		-122.038	558.772	801.131	344.201		375.198	140.5	148.845	34.7293		558.772	801.131	344.201		375.198	281.001	297.689		-114.115	558.772	801.131	344.201		375.198	176.133	184.477		-0.903189	558.772	801.131	344.201		375.198	352.266	368.954
2084	344.201	159.961	168.305	49.9691		562.475	808.873	344.201		344.201	319.921	336.61		-118.336	562.475	808.873	344.201		389.707	140.5	148.845	23.9225		562.475	808.873	344.201		389.707	281.001	297.689		-124.922	562.475	808.873	344.201		371.458	176.133	184.477	6.53907		562.475	808.873	344.201		371.458	352.266	368.954
2085	344.201	159.961	168.305	53.6718		566.177	816.615	344.201		344.201	319.921	336.61		-114.633	566.177	816.615	344.201		318.407	140.5	148.845	98.9253		566.177	816.615	344.201		318.407	281.001	297.689		-49.9194	566.177	816.615	344.201		300.158	176.133	184.477	81.5418		566.177	816.615	344.201		300.158	352.266	368.954
2086	344.201	159.961	168.305	57.3745		569.88	824.357	344.201		344.201	319.921	336.61		-110.93	569.88	824.357	344.201		378.938	140.5	148.845	42.0978		569.88	824.357	344.201		378.938	281.001	297.689		-106.747	569.88	824.357	344.201		375.198	176.133	184.477	10.2049		569.88	824.357	344.201		375.198	352.266	368.954
2087	344.201	159.961	168.305	61.0772		573.583	832.099	344.201		344.201	319.921	336.61		-107.228	573.583	832.099	344.201		378.938	140.5	148.845	45.8005		573.583	832.099	344.201		378.938	281.001	297.689		-103.044	573.583	832.099	344.201		371.458	176.133	184.477	17.6472		573.583	832.099	344.201		371.458	352.266	368.954
2088	344.201	159.961	168.305	64.7799		577.285	839.841	344.201		344.201	319.921	336.61		-103.525	577.285	839.841	344.201		307.637	140.5	148.845	120.803		577.285	839.841	344.201		307.637	281.001	297.689		-28.0414	577.285	839.841	344.201		300.158	176.133	184.477	92.6499		577.285	839.841	344.201		300.158	352.266	368.954
2089	344.201	159.961	168.305	68.4826		580.988	847.583	344.201		344.201	319.921	336.61		-99.8221	580.988	847.583	344.201		318.407	149.849	158.194	104.387		580.988	847.583	344.201		318.407	299.699	316.387		-53.8063	580.988	847.583	344.201		303.898	176.133	184.477	92.6131		580.988	847.583	344.201		303.898	352.266	368.954
2090	344.201	159.961	168.305	72.1854		584.691	855.325	344.201		344.201	319.921	336.61		-96.1194	584.691	855.325	344.201		389.707	149.849	158.194	36.7899		584.691	855.325	344.201		389.707	299.699	316.387		-121.404	584.691	855.325	344.201		375.198	176.133	184.477	25.0157		584.691	855.325	344.201		375.198	352.266	368.954
2091	344.201	159.961	168.305	75.8881		588.394	863.067	344.201		344.201	319.921	336.61		-92.4167	588.394	863.067	344.201		307.637	149.849	158.194	122.563		588.394	863.067	344.201		307.637	299.699	316.387		-35.631	588.394	863.067	344.201		300.158	176.133	184.477	103.758		588.394	863.067	344.201		300.158	352.266	368.954
2092	344.201	159.961	168.305	79.5908		592.096	870.809	344.201		344.201	319.921	336.61		-88.714	592.096	870.809	344.201		307.637	149.849	158.194	126.265		592.096	870.809	344.201		307.637	299.699	316.387		-31.9283	592.096	870.809	344.201		303.898	176.133	184.477	103.721		592.096	870.809	344.201		303.898	352.266	368.954
2093	344.201	159.961	168.305	83.2935		595.799	878.551	344.201		344.201	319.921	336.61		-85.0113	595.799	878.551	344.201		378.938	149.849	158.194	58.6679		595.799	878.551	344.201		378.938	299.699	316.387		-99.5256	595.799	878.551	344.201		375.198	176.133	184.477	36.1239		595.799	878.551	344.201		375.198	352.266	368.954
2094	344.201	169.309	169.309	85.9915		599.502	886.293	344.201		344.201	338.619	338.619		-83.3179	599.502	886.293	344.201		375.198	149.849	149.849	74.4544		599.502	886.293	344.201		375.198	299.699	299.699		-75.3949	599.502	886.293	344.201		371.458	176.133	176.133	51.9103		599.502	886.293	344.201		371.458	352.266	352.266
2095	344.201	169.309	169.309	89.6942		603.204	894.035	344.201		344.201	338.619	338.619		-79.6152	603.204	894.035	344.201		303.898	149.849	149.849	149.457		603.204	894.035	344.201		303.898	299.699	299.699	-0.392167		603.204	894.035	344.201		303.898	176.133	176.133	123.174		603.204	894.035	344.201		303.898	352.266	352.266
2096	344.201	169.309	169.309	93.3969		606.907	901.777	344.201		344.201	338.619	338.619		-75.9125	606.907	901.777	344.201		375.198	149.849	149.849	81.8598		606.907	901.777	344.201		375.198	299.699	299.699		-67.9895	606.907	901.777	344.201		375.198	176.133	176.133	55.5762		606.907	901.777	344.201		375.198	352.266	352.266
2097	344.201	169.309	169.309	97.0996		610.61	909.519	344.201		344.201	338.619	338.619		-72.2098	610.61	909.519	344.201		375.198	149.849	149.849	85.5625		610.61	909.519	344.201		375.198	299.699	299.699		-64.2868	610.61	909.519	344.201		371.458	176.133	176.133	63.0185		610.61	909.519	344.201		371.458	352.266	352.266
2098	344.201	169.309	169.309	100.802		614.313	917.261	344.201		344.201	338.619	338.619		-68.5071	614.313	917.261	344.201		303.898	149.849	149.849	160.565		614.313	917.261	344.201		303.898	299.699	299.699	10.7159		614.313	917.261	344.201		303.898	176.133	176.133	134.282		614.313	917.261	344.201		303.898	352.266	352.266
2099	344.201	169.309	169.309	104.505		618.015	925.003	344.201		344.201	338.619	338.619		-64.8044	618.015	925.003	344.201		318.407	149.849	149.849	149.759		618.015	925.003	344.201		318.407	299.699	299.699	-0.0908014		618.015	925.003	344.201		303.898	185.482	185.482	128.635		618.015	925.003	344.201		303.898	370.964	370.964
2100	344.201	169.309	169.309	108.208		621.718	932.745	344.201		344.201	338.619	338.619		-61.1017	621.718	932.745	344.201		389.707	149.849	149.849	82.1612		621.718	932.745	344.201		389.707	299.699	299.699		-67.6881	621.718	932.745	344.201		371.458	185.482	185.482	64.7777		621.718	932.745	344.201		371.458	370.964	370.964
2101	344.201	169.309	169.309	111.91		625.421	940.487	344.201		344.201	338.619	338.619		-57.399	625.421	940.487	344.201		307.637	149.849	149.849	167.934		625.421	940.487	344.201		307.637	299.699	299.699	18.0845		625.421	940.487	344.201		303.898	185.482	185.482	136.041		625.421	940.487	344.201		303.898	370.964	370.964
2102	344.201	169.309	169.309	115.613		629.123	948.229	344.201		344.201	338.619	338.619		-53.6963	629.123	948.229	344.201		307.637	149.849	149.849	171.637		629.123	948.229	344.201		307.637	299.699	299.699	21.7872		629.123	948.229	344.201		303.898	185.482	185.482	139.744		629.123	948.229	344.201		303.898	370.964	370.964
2103	344.201	169.309	169.309	119.316		632.826	955.971	344.201		344.201	338.619	338.619		-49.9936	632.826	955.971	344.201		378.938	9.34888	149.849	104.039		632.826	955.971	344.201		378.938	18.6978	299.699		-45.8101	632.826	955.971	344.201		371.458	185.482	185.482	75.8858		632.826	955.971	344.201		371.458	370.964	370.964
2104	344.201	169.309	169.309	123.019		636.529	963.713	344.201		344.201	338.619	338.619		-46.2909	636.529	963.713	344.201		375.198	9.34888	149.849	111.481		636.529	963.713	344.201		375.198	18.6978	299.699		-38.3679	636.529	963.713	344.201		375.198	185.482	185.482	75.849		636.529	963.713	344.201		375.198	370.964	370.964
2105	344.201	169.309	169.309	126.721		640.231	971.455	344.201		344.201	338.619	338.619		-42.5882	640.231	971.455	344.201		303.898	9.34888	149.849	186.484		640.231	971.455	344.201		303.898	18.6978	299.699	36.6349		640.231	971.455	344.201		303.898	185.482	185.482	150.852		640.231	971.455	344.201		303.898	370.964	370.964
2106	344.201	169.309	169.309	130.424		643.934	979.197	344.201		344.201	338.619	338.619		-38.8855	643.934	979.197	344.201		375.198	9.34888	149.849	118.887		643.934	979.197	344.201		375.198	18.6978	299.699		-30.9625	643.934	979.197	344.201		371.458	185.482	185.482	86.9939		643.934	979.197	344.201		371.458	370.964	370.964
2107	344.201	169.309	169.309	134.127		647.637	986.939	344.201		344.201	338.619	338.619		-35.1828	647.637	986.939	344.201		375.198	9.34888	149.849	122.59		647.637	986.939	344.201		375.198	18.6978	299.699		-27.2598	647.637	986.939	344.201		375.198	185.482	185.482	86.9571		647.637	986.939	344.201		375.198	370.964	370.964
2108	344.201	9.34888	169.309	137.829		651.34	994.681	344.201		344.201	18.6978	338.619		-31.48	651.34	994.681	344.201		303.898	9.34888	149.849	197.592		651.34	994.681	344.201		303.898	18.6978	299.699	47.743		651.34	994.681	344.201		303.898	185.482	185.482	161.96		651.34	994.681	344.201		303.898	370.964	370.964
2109	344.201	9.34888	169.309	141.532		655.042	1002.42	344.201		344.201	18.6978	338.619		-27.7773	655.042	1002.42	344.201		318.407	9.34888	149.849	186.786		655.042	1002.42	344.201		318.407	18.6978	299.699	36.9363		655.042	1002.42	344.201		300.158	185.482	185.482	169.402		655.042	1002.42	344.201		300.158	370.964	370.964
2110	344.201	9.34888	169.309	145.235		658.745	1010.17	344.201		344.201	18.6978	338.619		-24.0746	658.745	1010.17	344.201		389.707	9.34888	149.849	119.188		658.745	1010.17	344.201		389.707	18.6978	299.699		-30.6611	658.745	1010.17	344.201		371.458	185.482	185.482	101.805		658.745	1010.17	344.201		371.458	370.964	370.964
2111	344.201	9.34888	169.309	148.938		662.448	1017.91	344.201		344.201	18.6978	338.619		-20.3719	662.448	1017.91	344.201		307.637	9.34888	149.849	204.961		662.448	1017.91	344.201		307.637	18.6978	299.699	55.1116		662.448	1017.91	344.201		303.898	185.482	185.482	173.068		662.448	1017.91	344.201		303.898	370.964	370.964
2112	344.201	9.34888	169.309	152.64		666.15	1025.65	344.201		344.201	18.6978	338.619		-16.6692	666.15	1025.65	344.201		307.637	9.34888	149.849	208.664		666.15	1025.65	344.201		307.637	18.6978	299.699	58.8143		666.15	1025.65	344.201		300.158	9.34888	185.482	180.51		666.15	1025.65	344.201		300.158	18.6978	370.964
2113	344.201	9.34888	169.309	156.343		669.853	1033.39	344.201		344.201	18.6978	338.619		-12.9665	669.853	1033.39	344.201		378.938	153.213	293.714		-2.79808	669.853	1033.39	344.201		378.938	306.426	587.427		-296.512	669.853	1033.39	344.201		371.458	9.34888	185.482	112.913		669.853	1033.39	344.201		371.458	18.6978	370.964
2114	344.201	9.34888	169.309	160.046		673.556	1041.13	344.201		344.201	18.6978	338.619		-9.26382	673.556	1041.13	344.201		375.198	153.213	293.714	4.64417		673.556	1041.13	344.201		375.198	306.426	587.427		-289.069	673.556	1041.13	344.201		375.198	9.34888	185.482	112.876		673.556	1041.13	344.201		375.198	18.6978	370.964
2115	344.201	9.34888	169.309	163.748		677.258	1048.88	344.201		344.201	18.6978	338.619		-5.56111	677.258	1048.88	344.201		303.898	153.213	293.714	79.6469		677.258	1048.88	344.201		303.898	306.426	587.427		-214.067	677.258	1048.88	344.201		303.898	9.34888	185.482	187.879		677.258	1048.88	344.201		303.898	18.6978	370.964	2.39702
2116	344.201	9.34888	169.309	167.451		680.961	1056.62	344.201		344.201	18.6978	338.619		-1.85841	680.961	1056.62	344.201		375.198	153.213	293.714	12.0496		680.961	1056.62	344.201		375.198	306.426	587.427		-281.664	680.961	1056.62	344.201		371.458	9.34888	185.482	124.021		680.961	1056.62	344.201		371.458	18.6978	370.964
2117	344.201	9.34888	169.309	171.154		684.664	1064.36	344.201		344.201	18.6978	338.619	1.8443		684.664	1064.36	344.201		375.198	153.213	293.714	15.7523		684.664	1064.36	344.201		375.198	306.426	587.427		-277.961	684.664	1064.36	344.201		375.198	9.34888	185.482	123.984		684.664	1064.36	344.201		375.198	18.6978	370.964
2118	344.201	9.34888	169.309	174.856		688.367	1072.1	344.201		344.201	18.6978	338.619	5.54701		688.367	1072.1	344.201		303.898	153.213	153.213	231.255		688.367	1072.1	344.201		303.898	306.426	306.426	78.0423		688.367	1072.1	344.201		303.898	9.34888	185.482	198.987		688.367	1072.1	344.201		303.898	18.6978	370.964	13.5051
2119	344.201	9.34888	169.309	178.559		692.069	1079.84	344.201		344.201	18.6978	338.619	9.24971		692.069	1079.84	344.201		318.407	153.213	153.213	220.449		692.069	1079.84	344.201		318.407	306.426	306.426	67.2355		692.069	1079.84	344.201		300.158	9.34888	185.482	206.429		692.069	1079.84	344.201		300.158	18.6978	370.964	20.9474
2120	344.201	9.34888	169.309	182.262		695.772	1087.59	344.201		344.201	18.6978	338.619	12.9524		695.772	1087.59	344.201		389.707	153.213	153.213	152.851		695.772	1087.59	344.201		389.707	306.426	306.426	-0.361818		695.772	1087.59	344.201		371.458	9.34888	185.482	138.832		695.772	1087.59	344.201		371.458	18.6978	370.964
2121	344.201	9.34888	169.309	185.965		699.475	1095.33	344.201		344.201	18.6978	338.619	16.6551		699.475	1095.33	344.201		307.637	153.213	153.213	238.624		699.475	1095.33	344.201		307.637	306.426	306.426	85.4108		699.475	1095.33	344.201		303.898	9.34888	185.482	210.095		699.475	1095.33	344.201		303.898	18.6978	370.964	24.6133
2122	344.201	9.34888	169.309	189.667		703.177	1103.07	344.201		344.201	18.6978	338.619	20.3578		703.177	1103.07	344.201		307.637	153.213	153.213	242.327		703.177	1103.07	344.201		307.637	306.426	306.426	89.1135		703.177	1103.07	344.201		300.158	9.34888	185.482	217.537		703.177	1103.07	344.201		300.158	18.6978	370.964	32.0555
[truncated: 20 more columns]

## Sheet: Figure 2
	Reference rotation (low expansion)											Reference rotation (high expansion)											Shortened rotation (low expansion)										Shortened rotation (high expansion)										Extended rotation (low expansion)
Year	Existing forest C storage	New forest C storage	Existing forest HWP	New forest HWP	Overseas forest C storage	Overseas forest HWP	Net impact	Net impact (35yr aff)	Reference net impact	Lower productivity' net impact		Existing forest C storage	New forest C storage	Existing forest HWP	New forest HWP	Overseas forest C storage	Overseas forest HWP	Net impact	Net impact (35yr aff)	Reference net impact	Lower productivity' net impact		Existing forest C storage	New forest C storage	Existing forest HWP	New forest HWP	Overseas forest C storage	Overseas forest HWP	Net impact	Net impact (35yr aff)	Reference net impact		Existing forest C storage	New forest C storage	Existing forest HWP	New forest HWP	Overseas forest C storage	Overseas forest HWP	Net impact	Net impact (35yr aff)	Reference net impact		Existing forest C storage	New forest C storage	Existing forest HWP	New forest HWP	Overseas forest C storage	Overseas forest HWP	Net impact
2023		-597398	0	0	-6.05686e-11	0	-595531	-595531	0	244203			-596630	0	0	-6.05686e-11	0	-592896	-592896	0	246838		267411	-595531	303742	0	0	0	-24378.2	-24378.2	0		267411	-592896	303742	0	0	0	-21743.2	-21743.2	0		0	-595531	303742	0	-4.13283e-10	2.69843e-10	-291789
2024		-1.20374e+06	0	0	28893.4	-17577.2	-1.18407e+06	-1.18407e+06	-6736.99	467389			-1.20374e+06	0	0	28893.4	-17577.2	-1.17572e+06	-1.17572e+06	-6736.99	475735		556483	-1.19539e+06	298641	0	528183	-321319	-133396	-133396	-6736.99		556483	-1.18704e+06	298641	0	528183	-321319	-125051	-125051	-6736.99		-273429	-1.19539e+06	298641	0	528183	-321319	-963309
2025		-1.82392e+06	0	0	84707.5	-52850.3	-1.77036e+06	-1.77036e+06	-23742.5	670693			-1.82875e+06	0	0	84707.5	-52850.3	-1.75348e+06	-1.75348e+06	-23742.5	687570		862466	-1.80221e+06	291102	0	561149	-351492	-438988	-438988	-23742.5		862466	-1.78534e+06	291102	0	561149	-351492	-422111	-422111	-23742.5		-301540	-1.80221e+06	291102	0	561149	-351492	-1.60299e+06
2026		-2.46247e+06	0	0	167442	-105799	-2.35697e+06	-2.35697e+06	-54067	856700			-2.47878e+06	0	0	167442	-105799	-2.32942e+06	-2.32942e+06	-54067	884248		1.18129e+06	-2.41861e+06	595115	0	626984	-396901	-412127	-412127	-54067		1.18129e+06	-2.39106e+06	595115	0	626984	-396901	-384579	-384579	-54067		-325277	-2.41861e+06	595115	0	626984	-396901	-1.91869e+06
2027		-3.1236e+06	0	0	277098	-176443	-2.94649e+06	-2.94649e+06	-100329	1.02741e+06			-3.16069e+06	0	0	277098	-176443	-2.90712e+06	-2.90712e+06	-100329	1.06678e+06		1.50977e+06	-3.04715e+06	584932	0	1.21223e+06	-771558	-511773	-511773	-100329		1.50977e+06	-3.00778e+06	584932	0	1.21223e+06	-771558	-472404	-472404	-100329		-623235	-3.04715e+06	584932	0	1.21223e+06	-771558	-2.64478e+06
2028		-3.81124e+06	0	0	413674	-263183	-3.53987e+06	-3.53987e+06	-164733	1.18599e+06			-3.88101e+06	0	0	413674	-263183	-3.48876e+06	-3.48876e+06	-164733	1.2371e+06		1.60724e+06	-3.69036e+06	569096	0	1.32389e+06	-844495	-1.03463e+06	-1.03463e+06	-164733		1.60724e+06	-3.63925e+06	569096	0	1.32389e+06	-844495	-983524	-983524	-164733		-668048	-3.69036e+06	569096	0	1.32389e+06	-844495	-3.30992e+06
2029		-4.52901e+06	0	0	577171	-367076	-4.14066e+06	-4.14066e+06	-249084	1.33257e+06			-4.64589e+06	0	0	577171	-367076	-4.07929e+06	-4.07929e+06	-249084	1.39394e+06		1.68858e+06	-4.35076e+06	869109	0	1.46388e+06	-932552	-1.26174e+06	-1.26174e+06	-249084		1.68858e+06	-4.28938e+06	869109	0	1.46388e+06	-932552	-1.20037e+06	-1.20037e+06	-249084		-705614	-4.35076e+06	869109	0	1.46388e+06	-932552	-3.65593e+06
2030		-5.28028e+06	0	0	767589	-487320	-4.75054e+06	-4.75054e+06	-354807	1.46776e+06			-5.46113e+06	0	0	767589	-487320	-4.68192e+06	-4.68192e+06	-354807	1.53637e+06		1.75575e+06	-5.03081e+06	849121	0	2.12575e+06	-1.35103e+06	-1.65122e+06	-1.65122e+06	-354807		1.75575e+06	-4.96219e+06	849121	0	2.12575e+06	-1.35103e+06	-1.5826e+06	-1.5826e+06	-354807		-1.01981e+06	-5.03081e+06	849121	0	2.12575e+06	-1.35103e+06	-4.42678e+06
2031		-6.06813e+06	0	0	984927	-624545	-5.37256e+06	-5.37256e+06	-482969	1.59254e+06			-6.3321e+06	0	0	984927	-624545	-5.30133e+06	-5.30133e+06	-482969	1.66376e+06		1.81033e+06	-5.73294e+06	827254	0	2.31088e+06	-1.46827e+06	-2.25274e+06	-2.25274e+06	-482969		1.81033e+06	-5.66172e+06	827254	0	2.31088e+06	-1.46827e+06	-2.18152e+06	-2.18152e+06	-482969		-1.07394e+06	-5.73294e+06	827254	0	2.31088e+06	-1.46827e+06	-5.13702e+06
2032		-6.89541e+06	0	0	1.22919e+06	-778745	-6.00908e+06	-6.00908e+06	-634319	1.70844e+06			-7.2638e+06	0	0	1.22919e+06	-778745	-5.94157e+06	-5.94157e+06	-634319	1.77595e+06		1.85358e+06	-6.45952e+06	1.12564e+06	0	2.52358e+06	-1.6006e+06	-2.55733e+06	-2.55733e+06	-634319		1.85358e+06	-6.39201e+06	1.12564e+06	0	2.52358e+06	-1.6006e+06	-2.48982e+06	-2.48982e+06	-634319		-1.1187e+06	-6.45952e+06	1.12564e+06	0	2.52358e+06	-1.6006e+06	-5.5296e+06
2033		-7.76471e+06	0	0	1.50037e+06	-947941	-6.66041e+06	-6.66041e+06	-809318	1.81649e+06			-8.26083e+06	0	0	1.50037e+06	-947941	-6.60466e+06	-6.60466e+06	-809318	1.87224e+06		2.15397e+06	-7.21283e+06	1.39752e+06	0	3.26446e+06	-2.06585e+06	-2.46274e+06	-2.46274e+06	-809318		2.15397e+06	-7.15708e+06	1.39752e+06	0	3.26446e+06	-2.06585e+06	-2.40699e+06	-2.40699e+06	-809318		-1.44309e+06	-7.21283e+06	1.39752e+06	0	3.26446e+06	-2.06585e+06	-6.0598e+06
2034		-8.67838e+06	0	0	1.79847e+06	-1.13373e+06	-7.33036e+06	-7.33036e+06	-1.00818e+06	1.91507e+06			-9.32744e+06	0	0	1.79847e+06	-1.13373e+06	-7.29614e+06	-7.29614e+06	-1.00818e+06	1.94929e+06		2.46666e+06	-7.9951e+06	1.36028e+06	0	3.99301e+06	-2.52352e+06	-2.69868e+06	-2.69868e+06	-1.00818e+06		2.46666e+06	-7.96088e+06	1.36028e+06	0	3.99301e+06	-2.52352e+06	-2.66446e+06	-2.66446e+06	-1.00818e+06		-1.77448e+06	-7.9951e+06	1.36028e+06	0	3.99301e+06	-2.52352e+06	-6.93982e+06
2035		-9.63858e+06	0	0	2.12349e+06	-1.33609e+06	-8.02105e+06	-8.02105e+06	-1.2309e+06	2.00402e+06			-1.04675e+07	0	0	2.12349e+06	-1.33609e+06	-8.01984e+06	-8.01984e+06	-1.2309e+06	2.00523e+06		2.78765e+06	-8.80845e+06	1.64619e+06	0	4.26646e+06	-2.68864e+06	-2.79677e+06	-2.79677e+06	-1.2309e+06		2.78765e+06	-8.80724e+06	1.64619e+06	0	4.26646e+06	-2.68864e+06	-2.79557e+06	-2.79557e+06	-1.2309e+06		-1.84949e+06	-8.80845e+06	1.64619e+06	0	4.26646e+06	-2.68864e+06	-7.43392e+06
2036		-1.06472e+07	0	0	2.47543e+06	-1.555e+06	-8.73447e+06	-8.73447e+06	-1.47729e+06	2.08307e+06			-1.16846e+07	0	0	2.47543e+06	-1.555e+06	-8.77947e+06	-8.77947e+06	-1.47729e+06	2.03808e+06		3.11357e+06	-9.6549e+06	1.90999e+06	0	5.0757e+06	-3.19347e+06	-2.7491e+06	-2.7491e+06	-1.47729e+06		3.11357e+06	-9.69989e+06	1.90999e+06	0	5.0757e+06	-3.19347e+06	-2.7941e+06	-2.7941e+06	-1.47729e+06		-2.20318e+06	-9.6549e+06	1.90999e+06	0	5.0757e+06	-3.19347e+06	-8.06585e+06
2037		-1.17061e+07	0	0	2.85429e+06	-1.79046e+06	-9.47254e+06	-9.47254e+06	-1.74702e+06	2.15184e+06			-1.29818e+07	0	0	2.85429e+06	-1.79046e+06	-9.57859e+06	-9.57859e+06	-1.74702e+06	2.0458e+06		3.44184e+06	-1.05364e+07	1.8594e+06	0	5.87503e+06	-3.69271e+06	-3.05283e+06	-3.05283e+06	-1.74702e+06		3.44184e+06	-1.06424e+07	1.8594e+06	0	5.87503e+06	-3.69271e+06	-3.15887e+06	-3.15887e+06	-1.74702e+06		-2.55863e+06	-1.05364e+07	1.8594e+06	0	5.87503e+06	-3.69271e+06	-9.0533e+06
2038		-1.28167e+07	0	0	3.26008e+06	-2.04244e+06	-1.02371e+07	-1.02371e+07	-2.0396e+06	1.3701e+06			-1.43622e+07	0	0	3.26008e+06	-2.04244e+06	-1.04206e+07	-1.04206e+07	-2.0396e+06	1.18656e+06		3.53232e+06	-1.14547e+07	1.80823e+06	0	6.21135e+06	-3.89411e+06	-3.79694e+06	-3.79694e+06	-2.0396e+06		3.53232e+06	-1.16383e+07	1.80823e+06	0	6.21135e+06	-3.89411e+06	-3.98049e+06	-3.98049e+06	-2.0396e+06		-2.64852e+06	-1.14547e+07	1.80823e+06	0	6.21135e+06	-3.89411e+06	-9.97778e+06
2039		-1.40334e+07	0	0	3.69278e+06	-2.31095e+06	-1.10298e+07	-1.10298e+07	-2.45827e+06	605075			-1.59342e+07	0	0	3.69278e+06	-2.31095e+06	-1.13089e+07	-1.13089e+07	-2.45827e+06	326006		3.60043e+06	-1.24116e+07	2.07179e+06	0	6.57488e+06	-4.11145e+06	-4.27599e+06	-4.27599e+06	-2.45827e+06		3.60043e+06	-1.26907e+07	2.07179e+06	0	6.57488e+06	-4.11145e+06	-4.55505e+06	-4.55505e+06	-2.45827e+06		-2.72013e+06	-1.24116e+07	2.07179e+06	0	6.57488e+06	-4.11145e+06	-1.05965e+07
2040		-1.52911e+07	0	0	4.15241e+06	-2.59396e+06	-1.18503e+07	-1.18503e+07	-2.98515e+06	-148838			-1.75676e+07	0	0	4.15241e+06	-2.59396e+06	-1.22444e+07	-1.22444e+07	-2.98515e+06	-542948		3.64856e+06	-1.34087e+07	2.01776e+06	0	7.45471e+06	-4.65625e+06	-4.94393e+06	-4.94393e+06	-2.98515e+06		3.64856e+06	-1.38028e+07	2.01776e+06	0	7.45471e+06	-4.65625e+06	-5.33804e+06	-5.33804e+06	-2.98515e+06		-3.05849e+06	-1.34087e+07	2.01776e+06	0	7.45471e+06	-4.65625e+06	-1.1651e+07
2041		-1.66411e+07	0	0	4.63895e+06	-2.89332e+06	-1.27018e+07	-1.27018e+07	-3.47445e+06	-898184			-1.93648e+07	0	0	4.63895e+06	-2.89332e+06	-1.32319e+07	-1.32319e+07	-3.47445e+06	-1.42829e+06		3.67872e+06	-1.44474e+07	1.96259e+06	0	7.86321e+06	-4.90159e+06	-5.8445e+06	-5.8445e+06	-3.47445e+06		3.67872e+06	-1.49775e+07	1.96259e+06	0	7.86321e+06	-4.90159e+06	-6.3746e+06	-6.3746e+06	-3.47445e+06		-3.12785e+06	-1.44474e+07	1.96259e+06	0	7.86321e+06	-4.90159e+06	-1.26511e+07
2042		-1.80835e+07	0	0	5.15242e+06	-3.20904e+06	-1.35858e+07	-1.35858e+07	-4.0515e+06	-1.64703e+06			-2.13262e+07	0	0	5.15242e+06	-3.20904e+06	-1.42742e+07	-1.42742e+07	-4.0515e+06	-2.33545e+06		3.69259e+06	-1.55292e+07	2.22604e+06	0	8.29884e+06	-5.16213e+06	-6.47386e+06	-6.47386e+06	-4.0515e+06		3.69259e+06	-1.62176e+07	2.22604e+06	0	8.29884e+06	-5.16213e+06	-7.16228e+06	-7.16228e+06	-4.0515e+06		-3.17971e+06	-1.55292e+07	2.22604e+06	0	8.29884e+06	-5.16213e+06	-1.33462e+07
2043		-1.95401e+07	0	-16629.2	5.69281e+06	-3.53756e+06	-1.4479e+07	-1.4479e+07	-4.56411e+06	-2.37276e+06			-2.32952e+07	0	-33258.4	5.69281e+06	-3.53756e+06	-1.53283e+07	-1.53283e+07	-4.56411e+06	-3.22205e+06		3.959e+06	-1.66176e+07	2.43445e+06	-16629.2	9.25922e+06	-5.75189e+06	-6.73344e+06	-6.73344e+06	-4.56411e+06		3.959e+06	-1.74503e+07	2.43445e+06	-33258.4	9.25922e+06	-5.75189e+06	-7.58274e+06	-7.58274e+06	-4.56411e+06		-3.50378e+06	-1.66176e+07	2.46336e+06	-16629.2	9.25922e+06	-5.75189e+06	-1.41673e+07
2044		-2.10101e+07	0	-33303.9	6.18434e+06	-3.83386e+06	-1.54285e+07	-1.54285e+07	-5.09301e+06	-3.12904e+06			-2.52705e+07	0	-66607.7	6.12326e+06	-3.79501e+06	-1.64801e+07	-1.64801e+07	-5.09301e+06	-4.18061e+06		4.31132e+06	-1.77457e+07	2.33554e+06	-33303.9	1.00261e+07	-6.21795e+06	-7.32401e+06	-7.32401e+06	-5.09301e+06		4.31132e+06	-1.87418e+07	2.33554e+06	-66607.7	9.96504e+06	-6.1791e+06	-8.37558e+06	-8.37558e+06	-5.09301e+06		-3.82802e+06	-1.77457e+07	2.4009e+06	-33303.9	1.01323e+07	-6.28551e+06	-1.53594e+07
2045		-2.2493e+07	0	-50026.5	6.70283e+06	-4.14629e+06	-1.64088e+07	-1.64088e+07	-5.56397e+06	-3.89675e+06			-2.7251e+07	0	-100053	6.58072e+06	-4.06871e+06	-1.76838e+07	-1.76838e+07	-5.56397e+06	-5.17174e+06		4.69092e+06	-1.89154e+07	2.57959e+06	-50026.5	1.03407e+07	-6.39312e+06	-7.74729e+06	-7.74729e+06	-5.56397e+06		4.69092e+06	-2.00958e+07	2.57959e+06	-100053	1.02186e+07	-6.31554e+06	-9.02228e+06	-9.02228e+06	-5.56397e+06		-3.90639e+06	-1.89154e+07	2.65259e+06	-50026.5	1.05804e+07	-6.54544e+06	-1.61842e+07
2046		-2.39882e+07	0	-66799.6	7.24828e+06	-4.47521e+06	-1.74217e+07	-1.74217e+07	-5.97287e+06	-4.68006e+06			-2.92358e+07	0	-133599	7.06517e+06	-4.35934e+06	-1.89433e+07	-1.89433e+07	-5.97287e+06	-6.20158e+06		5.03209e+06	-2.0128e+07	2.80155e+06	-66799.6	1.12676e+07	-6.95728e+06	-8.0509e+06	-8.0509e+06	-5.97287e+06		5.03209e+06	-2.15155e+07	2.80155e+06	-133599	1.10844e+07	-6.84141e+06	-9.57243e+06	-9.57243e+06	-5.97287e+06		-4.24338e+06	-2.0128e+07	2.88222e+06	-66799.6	1.15345e+07	-7.12597e+06	-1.71474e+07
2047		-2.54951e+07	0	-83625.5	7.82069e+06	-4.8205e+06	-1.84684e+07	-1.84684e+07	-6.31614e+06	-5.48264e+06			-3.1224e+07	0	-167251	7.5766e+06	-4.66669e+06	-2.02609e+07	-2.02609e+07	-6.31614e+06	-7.27516e+06		5.37186e+06	-2.1385e+07	2.71088e+06	-83625.5	1.21849e+07	-7.51619e+06	-8.71709e+06	-8.71709e+06	-6.31614e+06		5.37186e+06	-2.30036e+07	2.71088e+06	-167251	1.19409e+07	-7.36239e+06	-1.05096e+07	-1.05096e+07	-6.31614e+06		-4.57652e+06	-2.1385e+07	2.8067e+06	-83625.5	1.24792e+07	-7.70067e+06	-1.84599e+07
2048		-2.70538e+07	0	-100507	8.42005e+06	-5.18207e+06	-1.95498e+07	-1.95498e+07	-6.66795e+06	-6.30782e+06			-3.32954e+07	0	-201014	8.11501e+06	-4.99061e+06	-2.16389e+07	-2.16389e+07	-6.66795e+06	-8.39698e+06		5.47034e+06	-2.26872e+07	2.62727e+06	-100507	1.26413e+07	-7.77871e+06	-9.82756e+06	-9.82756e+06	-6.66795e+06		5.47034e+06	-2.45623e+07	2.62727e+06	-201014	1.23362e+07	-7.58725e+06	-1.19167e+07	-1.19167e+07	-6.66795e+06		-4.65572e+06	-2.26872e+07	2.72338e+06	-100507	1.29902e+07	-7.9965e+06	-1.97264e+07
2049		-2.86645e+07	0	-117446	9.04636e+06	-5.55982e+06	-2.06666e+07	-2.06666e+07	-7.0277e+06	-7.15859e+06			-3.54512e+07	0	-234891	8.68038e+06	-5.33095e+06	-2.30791e+07	-2.30791e+07	-7.0277e+06	-9.57106e+06		5.52642e+06	-2.40357e+07	2.85678e+06	-117446	1.3152e+07	-8.07443e+06	-1.06923e+07	-1.06923e+07	-7.0277e+06		5.52642e+06	-2.61936e+07	2.85678e+06	-234891	1.27861e+07	-7.84555e+06	-1.31048e+07	-1.31048e+07	-7.0277e+06		-4.69768e+06	-2.40357e+07	2.9532e+06	-117446	1.35009e+07	-8.29071e+06	-2.06875e+07
2050		-3.03278e+07	0	-134444	9.69961e+06	-5.94105e+06	-2.18069e+07	-2.18056e+07	-7.39495e+06	-8.0277e+06			-3.76926e+07	0	-268889	9.27271e+06	-5.676e+06	-2.45713e+07	-2.45687e+07	-7.39495e+06	-1.07921e+07		5.55701e+06	-2.5431e+07	2.77144e+06	-134444	1.41776e+07	-8.67973e+06	-1.17392e+07	-1.17379e+07	-7.39495e+06		5.55701e+06	-2.78991e+07	2.77144e+06	-266314	1.37507e+07	-8.41469e+06	-1.4501e+07	-1.4501e+07	-7.39495e+06		-5.0018e+06	-2.5431e+07	2.875e+06	-134444	1.45263e+07	-8.89439e+06	-2.20603e+07
2051		-3.20438e+07	0	-151505	1.03798e+07	-6.33775e+06	-2.29831e+07	-2.29805e+07	-7.7695e+06	-8.92693e+06			-4.00203e+07	0	-303010	9.89201e+06	-6.03672e+06	-2.61277e+07	-2.61225e+07	-7.7695e+06	-1.20715e+07		5.56465e+06	-2.68737e+07	2.68514e+06	-151505	1.47333e+07	-8.99237e+06	-1.30345e+07	-1.30319e+07	-7.7695e+06		5.56465e+06	-2.968e+07	2.68514e+06	-297819	1.42455e+07	-8.69133e+06	-1.61739e+07	-1.61739e+07	-7.7695e+06		-5.04956e+06	-2.68737e+07	2.78893e+06	-151505	1.51093e+07	-9.22265e+06	-2.33992e+07
2052		-3.38167e+07	0	-167300	1.10869e+07	-6.74989e+06	-2.42003e+07	-2.41977e+07	-8.14678e+06	-9.85599e+06			-4.24351e+07	0	-334599	1.05383e+07	-6.41302e+06	-2.77512e+07	-2.7746e+07	-8.14678e+06	-1.34069e+07		5.55148e+06	-2.837e+07	2.88268e+06	-167300	1.5316e+07	-9.31931e+06	-1.41065e+07	-1.41039e+07	-8.14678e+06		5.55148e+06	-3.15418e+07	2.88268e+06	-329408	1.47673e+07	-8.98244e+06	-1.76522e+07	-1.76522e+07	-8.14678e+06		-5.06181e+06	-2.837e+07	3.01365e+06	-167300	1.56919e+07	-9.54838e+06	-2.44419e+07
2053		-3.56997e+07	0	-183139	1.1821e+07	-7.1774e+06	-2.55111e+07	-2.55085e+07	-8.53109e+06	-1.08796e+07			-4.49339e+07	0	-366278	1.12115e+07	-6.80483e+06	-2.94372e+07	-2.94321e+07	-8.53109e+06	-1.48058e+07		5.78676e+06	-2.99716e+07	3.05692e+06	-183139	1.63163e+07	-9.9064e+06	-1.49011e+07	-1.48985e+07	-8.53109e+06		5.78676e+06	-3.34776e+07	3.05692e+06	-361086	1.57068e+07	-9.53383e+06	-1.88221e+07	-1.88221e+07	-8.53109e+06		-5.34173e+06	-2.99716e+07	3.22206e+06	-183139	1.67982e+07	-1.02002e+07	-2.56764e+07
2054		-3.76061e+07	0	-199025	1.2582e+07	-7.62026e+06	-2.68285e+07	-2.68259e+07	-8.92299e+06	-1.19125e+07			-4.75172e+07	0	-398050	1.19116e+07	-7.21212e+06	-3.1186e+07	-3.11808e+07	-8.92299e+06	-1.62701e+07		6.10334e+06	-3.15912e+07	2.95131e+06	-199025	1.73053e+07	-1.04857e+07	-1.5916e+07	-1.59134e+07	-8.92299e+06		6.10334e+06	-3.54875e+07	2.95131e+06	-392858	1.66349e+07	-1.00776e+07	-2.02683e+07	-2.02683e+07	-8.92299e+06		-5.63691e+06	-3.15912e+07	3.1307e+06	-199025	1.79204e+07	-1.08611e+07	-2.72372e+07
2055		-3.9569e+07	0	-214960	1.33699e+07	-8.07843e+06	-2.81855e+07	-2.81829e+07	-9.32297e+06	-1.29894e+07			-5.01856e+07	0	-429920	1.26387e+07	-7.63484e+06	-3.29977e+07	-3.29925e+07	-9.32297e+06	-1.78015e+07		6.44448e+06	-3.32621e+07	3.15953e+06	-214960	1.79216e+07	-1.08302e+07	-1.67816e+07	-1.6779e+07	-9.32297e+06		6.44448e+06	-3.75716e+07	3.15953e+06	-424728	1.71904e+07	-1.03866e+07	-2.15886e+07	-2.15886e+07	-9.32297e+06		-5.66915e+06	-3.32621e+07	3.34627e+06	-214960	1.85912e+07	-1.12376e+07	-2.84463e+07
2056		-4.15885e+07	0	-230945	1.41848e+07	-8.55189e+06	-2.95821e+07	-2.95795e+07	-9.73151e+06	-1.41112e+07			-5.29392e+07	0	-461891	1.33927e+07	-8.07293e+06	-3.48723e+07	-3.48671e+07	-9.73151e+06	-1.94015e+07		6.74486e+06	-3.4984e+07	3.34627e+06	-230945	1.90703e+07	-1.15042e+07	-1.75578e+07	-1.75552e+07	-9.73151e+06		6.74486e+06	-3.97303e+07	3.34627e+06	-456699	1.82782e+07	-1.10253e+07	-2.28429e+07	-2.28429e+07	-9.73151e+06		-5.95632e+06	-3.4984e+07	3.54734e+06	-230945	1.97671e+07	-1.1926e+07	-2.97829e+07
2057		-4.3083e+07	0	-246984	1.50266e+07	-9.0406e+06	-3.10178e+07	-3.04212e+07	-1.01491e+07	-1.52824e+07			-5.46158e+07	0	-493968	1.41737e+07	-8.52638e+06	-3.68101e+07	-3.62109e+07	-1.01491e+07	-2.10747e+07		7.04272e+06	-3.67568e+07	3.2349e+06	-246984	2.02097e+07	-1.21719e+07	-1.86885e+07	-1.80919e+07	-1.01491e+07		7.04272e+06	-4.19635e+07	3.2349e+06	-488776	1.93568e+07	-1.16577e+07	-2.44756e+07	-2.38816e+07	-1.01491e+07		-6.25553e+06	-3.67568e+07	3.4434e+06	-246984	2.0961e+07	-1.26252e+07	-3.14801e+07
2058		-4.45478e+07	0	-263077	1.58954e+07	-9.54455e+06	-3.24906e+07	-3.12985e+07	-9.42738e+06	-1.64982e+07			-5.62066e+07	0	-526154	1.49817e+07	-8.99516e+06	-3.88075e+07	-3.76154e+07	-9.42738e+06	-2.28151e+07		7.09688e+06	-3.85784e+07	3.12328e+06	-263077	2.09161e+07	-1.25668e+07	-2.0272e+07	-1.90798e+07	-9.42738e+06		7.09688e+06	-4.42678e+07	3.12328e+06	-520962	2.00024e+07	-1.20174e+07	-2.65836e+07	-2.53968e+07	-9.42738e+06		-6.28449e+06	-3.85784e+07	3.33231e+06	-263077	2.16946e+07	-1.30346e+07	-3.31336e+07
2059		-4.59929e+07	0	-279226	1.6791e+07	-1.00637e+07	-3.39999e+07	-3.22079e+07	-8.55866e+06	-1.77249e+07			-5.77333e+07	0	-558453	1.58165e+07	-9.47922e+06	-4.08645e+07	-3.90783e+07	-8.55866e+06	-2.45896e+07		7.10638e+06	-4.04479e+07	3.31734e+06	-279226	2.16495e+07	-1.29765e+07	-2.16305e+07	-1.98385e+07	-8.55866e+06		7.10638e+06	-4.66433e+07	3.31734e+06	-553261	2.06749e+07	-1.2392e+07	-2.84899e+07	-2.67089e+07	-8.55866e+06		-6.27393e+06	-4.04479e+07	3.52692e+06	-279226	2.24279e+07	-1.34419e+07	-3.44881e+07
2060		-4.74269e+07	0	-295434	1.77136e+07	-1.05981e+07	-3.55444e+07	-3.31456e+07	-7.56143e+06	-1.903e+07			-5.92148e+07	0	-590868	1.66783e+07	-9.97856e+06	-4.29812e+07	-4.05967e+07	-7.56143e+06	-2.64668e+07		7.08903e+06	-4.23645e+07	3.20354e+06	-295434	2.28969e+07	-1.37068e+07	-2.31773e+07	-2.07785e+07	-7.56143e+06		7.08903e+06	-4.90901e+07	3.20354e+06	-585677	2.18616e+07	-1.30873e+07	-3.06089e+07	-2.82296e+07	-7.56143e+06		-6.52529e+06	-4.23645e+07	3.42065e+06	-295434	2.36753e+07	-1.417e+07	-3.62593e+07
2061		-4.88198e+07	0	-311702	1.86632e+07	-1.11476e+07	-3.70863e+07	-3.40711e+07	-6.45183e+06	-2.03382e+07			-6.06674e+07	0	-623404	1.7567e+07	-1.04931e+07	-4.51577e+07	-4.21674e+07	-6.45183e+06	-2.84095e+07		7.04749e+06	-4.42902e+07	3.08888e+06	-311702	2.36752e+07	-1.41443e+07	-2.49347e+07	-2.19194e+07	-6.45183e+06		7.04749e+06	-5.16082e+07	3.08888e+06	-618212	2.25791e+07	-1.34898e+07	-3.30008e+07	-3.00157e+07	-6.45183e+06		-6.51883e+06	-4.42902e+07	3.30661e+06	-311702	2.44808e+07	-1.46226e+07	-3.79559e+07
2062		-5.02107e+07	0	-328032	1.96396e+07	-1.17123e+07	-3.86574e+07	-3.50137e+07	-5.24409e+06	-2.16816e+07			-6.21056e+07	0	-656063	1.84827e+07	-1.1023e+07	-4.7394e+07	-4.3787e+07	-5.24409e+06	-3.04181e+07		6.98405e+06	-4.62567e+07	3.28511e+06	-328032	2.44804e+07	-1.4596e+07	-2.64312e+07	-2.27874e+07	-5.24409e+06		6.98405e+06	-5.41977e+07	3.28511e+06	-650872	2.33235e+07	-1.39066e+07	-3.51625e+07	-3.15607e+07	-5.24409e+06		-6.47542e+06	-4.62567e+07	3.50348e+06	-328032	2.5286e+07	-1.50725e+07	-3.93433e+07
2063		-5.16061e+07	0	-344425	2.0643e+07	-1.22921e+07	-4.02552e+07	-3.59683e+07	-3.95629e+06	-2.30608e+07			-6.3542e+07	0	-688850	1.94253e+07	-1.1568e+07	-4.96848e+07	-4.54463e+07	-3.95629e+06	-3.24903e+07		7.16738e+06	-4.82617e+07	3.43122e+06	-344425	2.58086e+07	-1.53736e+07	-2.75724e+07	-2.32855e+07	-3.95629e+06		7.16738e+06	-5.68533e+07	3.43122e+06	-683658	2.4591e+07	-1.46494e+07	-3.69968e+07	-3.27635e+07	-3.95629e+06		-6.70014e+06	-4.82617e+07	3.68414e+06	-344425	2.66141e+07	-1.58484e+07	-4.08564e+07
2064		-5.30496e+07	0	-360884	2.16733e+07	-1.28871e+07	-4.19177e+07	-3.69703e+07	-2.59982e+06	-2.45136e+07			-6.49881e+07	0	-721768	2.03949e+07	-1.21282e+07	-5.20301e+07	-4.71415e+07	-2.59982e+06	-3.4626e+07		7.43043e+06	-5.0343e+07	3.27758e+06	-360884	2.70197e+07	-1.60771e+07	-2.90533e+07	-2.4106e+07	-2.59982e+06		7.43043e+06	-5.9575e+07	3.27758e+06	-716576	2.57413e+07	-1.53182e+07	-3.91605e+07	-3.42771e+07	-2.59982e+06		-6.94035e+06	-5.0343e+07	3.56514e+06	-360884	2.79583e+07	-1.66334e+07	-4.27542e+07
2065		-5.45145e+07	0	-377410	2.27306e+07	-1.34972e+07	-4.3613e+07	-3.79856e+07	-1.18491e+06	-2.60081e+07			-6.64539e+07	0	-754819	2.13913e+07	-1.27036e+07	-5.44299e+07	-4.88685e+07	-1.18491e+06	-3.6825e+07		7.71767e+06	-5.2469e+07	3.45784e+06	-377410	2.778e+07	-1.64963e+07	-3.03872e+07	-2.47598e+07	-1.18491e+06		7.71767e+06	-6.23628e+07	3.45784e+06	-749628	2.64407e+07	-1.57027e+07	-4.11989e+07	-3.56427e+07	-1.18491e+06		-6.91671e+06	-5.2469e+07	3.75318e+06	-377410	2.88516e+07	-1.71338e+07	-4.42921e+07
2066		-5.60047e+07	0	-394004	2.38147e+07	-1.41224e+07	-4.53405e+07	-3.9011e+07	279252	-2.75434e+07			-6.79484e+07	0	-788007	2.24147e+07	-1.32942e+07	-5.68843e+07	-5.06233e+07	279252	-3.90871e+07		7.9639e+06	-5.46389e+07	3.61671e+06	-394004	2.91506e+07	-1.72942e+07	-3.15958e+07	-2.52663e+07	279252		7.9639e+06	-6.52168e+07	3.61671e+06	-782816	2.77507e+07	-1.64659e+07	-4.31343e+07	-3.68786e+07	279252		-7.14892e+06	-5.46389e+07	3.92681e+06	-394004	3.02494e+07	-1.79461e+07	-4.59516e+07
2067		-5.75235e+07	0	-410668	2.49258e+07	-1.47627e+07	-4.70997e+07	-4.00436e+07	1.78435e+06	-2.91229e+07			-6.94797e+07	0	-821336	2.34651e+07	-1.38999e+07	-5.93931e+07	-5.24019e+07	1.78435e+06	-4.14164e+07		8.2075e+06	-5.6243e+07	3.47061e+06	-1.0489e+06	3.0512e+07	-1.80862e+07	-3.31879e+07	-2.61318e+07	1.78435e+06		8.2075e+06	-6.69187e+07	3.47061e+06	-2.0926e+06	2.90513e+07	-1.72234e+07	-4.55053e+07	-3.85193e+07	1.78435e+06		-7.39373e+06	-5.68522e+07	3.79553e+06	-410668	3.16653e+07	-1.87691e+07	-4.79648e+07
2068		-5.90738e+07	0	-427404	2.60638e+07	-1.5418e+07	-4.88865e+07	-4.10771e+07	3.31675e+06	-3.07371e+07			-7.1055e+07	0	-854807	2.45423e+07	-1.45207e+07	-6.19504e+07	-5.41942e+07	3.31675e+06	-4.3801e+07		8.3267e+06	-5.78065e+07	3.33128e+06	-1.70146e+06	3.03888e+07	-1.795e+07	-3.54111e+07	-2.76017e+07	3.31675e+06		8.3267e+06	-6.85203e+07	3.33128e+06	-3.39774e+06	2.78425e+07	-1.64145e+07	-4.8832e+07	-4.10809e+07	3.31675e+06		-7.36858e+06	-5.91049e+07	3.6572e+06	-427404	3.26213e+07	-1.93022e+07	-4.99246e+07
2069		-6.06582e+07	0	-444212	2.72288e+07	-1.60885e+07	-5.07006e+07	-4.21089e+07	4.86958e+06	-3.23847e+07			-7.26807e+07	0	-888425	2.56465e+07	-1.51567e+07	-6.45561e+07	-5.5996e+07	4.86958e+06	-4.62402e+07		8.42743e+06	-5.93378e+07	3.49771e+06	-2.34646e+06	3.032e+07	-1.78481e+07	-3.72872e+07	-2.86955e+07	4.86958e+06		8.42743e+06	-7.00398e+07	3.49771e+06	-4.68772e+06	2.66883e+07	-1.56423e+07	-5.17563e+07	-4.32014e+07	4.86958e+06		-7.30473e+06	-6.13967e+07	3.82466e+06	-444212	3.35771e+07	-1.98333e+07	-5.15771e+07
2070		-6.22815e+07	0	-461096	2.84206e+07	-1.6774e+07	-5.25435e+07	-4.31385e+07	6.43665e+06	-3.4067e+07			-7.43626e+07	0	-922191	2.67776e+07	-1.58078e+07	-6.721e+07	-5.78036e+07	6.43665e+06	-4.87335e+07		8.67402e+06	-6.08467e+07	3.35637e+06	-2.98531e+06	3.0765e+07	-1.80746e+07	-3.91113e+07	-2.97062e+07	6.43665e+06		8.67402e+06	-7.14929e+07	3.35637e+06	-5.96543e+06	2.6048e+07	-1.52061e+07	-5.45861e+07	-4.51848e+07	6.43665e+06		-7.50351e+06	-6.37291e+07	3.69134e+06	-461096	3.50465e+07	-2.06851e+07	-5.3641e+07
2071		-6.3942e+07	0	-478055	2.96394e+07	-1.74745e+07	-5.44111e+07	-4.41597e+07	8.01238e+06	-3.57792e+07			-7.61059e+07	0	-956110	2.79357e+07	-1.6474e+07	-6.99123e+07	-5.96132e+07	8.01238e+06	-5.12803e+07		8.92631e+06	-6.23357e+07	3.21425e+06	-3.61914e+06	3.07412e+07	-1.80143e+07	-4.10874e+07	-3.08359e+07	8.01238e+06		8.92631e+06	-7.28934e+07	3.21425e+06	-7.23308e+06	2.49392e+07	-1.44895e+07	-5.75362e+07	-4.72423e+07	8.01238e+06		-7.44486e+06	-6.6098e+07	3.55034e+06	-478055	3.60743e+07	-2.12614e+07	-5.56576e+07
2072		-6.50474e+07	0	-1.22172e+06	3.08851e+07	-1.81901e+07	-5.57517e+07	-4.52127e+07	9.59172e+06	-3.69404e+07			-7.73212e+07	0	-2.44344e+06	2.91206e+07	-1.71552e+07	-7.21545e+07	-6.15069e+07	9.59172e+06	-5.33432e+07		9.18323e+06	-6.32164e+07	3.38151e+06	-4.2488e+06	3.07446e+07	-1.79733e+07	-4.21291e+07	-3.15902e+07	9.59172e+06		9.18323e+06	-7.36592e+07	3.38151e+06	-8.4924e+06	2.38575e+07	-1.37973e+07	-5.95267e+07	-4.88842e+07	9.59172e+06		-7.35019e+06	-6.79088e+07	3.74569e+06	-495091	3.71019e+07	-2.1835e+07	-5.67415e+07
2073		-6.62408e+07	0	-1.96201e+06	3.09507e+07	-1.81618e+07	-5.74714e+07	-4.66096e+07	9.78128e+06	-3.8155e+07			-7.87099e+07	0	-3.92401e+06	2.79592e+07	-1.63667e+07	-7.51566e+07	-6.4106e+07	9.78128e+06	-5.58402e+07		9.17256e+06	-6.40841e+07	3.23363e+06	-4.87314e+06	3.11649e+07	-1.81894e+07	-4.35756e+07	-3.27138e+07	9.78128e+06		9.17256e+06	-7.43965e+07	3.23363e+06	-9.74109e+06	2.31929e+07	-1.33683e+07	-6.19068e+07	-5.08615e+07	9.78128e+06		-7.53878e+06	-6.97477e+07	3.63278e+06	-512012	3.8652e+07	-2.27257e+07	-5.82395e+07
2074		-6.75162e+07	0	-2.6934e+06	3.10434e+07	-1.81513e+07	-5.913e+07	-4.79112e+07	9.69716e+06	-4.0155e+07			-8.02561e+07	0	-5.38679e+06	2.68249e+07	-1.5599e+07	-7.80421e+07	-6.65333e+07	9.69716e+06	-5.90671e+07		9.20646e+06	-6.49446e+07	3.1044e+06	-5.49427e+06	3.11075e+07	-1.81105e+07	-4.5131e+07	-3.39121e+07	9.69716e+06		9.20646e+06	-7.51128e+07	3.1044e+06	-1.09833e+07	2.20508e+07	-1.26482e+07	-6.43827e+07	-5.28791e+07	9.69716e+06		-7.47155e+06	-7.16155e+07	3.51861e+06	-529007	3.97517e+07	-2.33347e+07	-5.96805e+07
2075		-6.87939e+07	0	-3.08195e+06	3.11631e+07	-1.81299e+07	-6.03708e+07	-4.87617e+07	9.3764e+06	-4.17496e+07			-8.18027e+07	0	-6.1639e+06	2.57177e+07	-1.51825e+07	-8.04876e+07	-6.8465e+07	9.3764e+06	-6.18665e+07		9.23573e+06	-6.57996e+07	3.19956e+06	-5.81785e+06	3.11557e+07	-1.80839e+07	-4.61104e+07	-3.45013e+07	9.3764e+06		9.23573e+06	-7.58142e+07	3.19956e+06	-1.16305e+07	2.10143e+07	-1.2296e+07	-6.62911e+07	-5.42736e+07	9.3764e+06		-7.38754e+06	-7.35096e+07	3.62195e+06	-546077	4.08783e+07	-2.36326e+07	-6.05755e+07
2076		-7.01323e+07	0	-3.80008e+06	3.13099e+07	-1.81657e+07	-6.1937e+07	-4.99056e+07	8.98121e+06	-4.36825e+07			-8.34722e+07	0	-7.60016e+06	2.46378e+07	-1.44776e+07	-8.32097e+07	-7.06181e+07	8.98121e+06	-6.49553e+07		9.20049e+06	-6.6649e+07	3.06667e+06	-6.43369e+06	3.17356e+07	-1.8406e+07	-4.7486e+07	-3.54545e+07	8.98121e+06		9.20049e+06	-7.65056e+07	3.06667e+06	-1.28622e+07	2.05096e+07	-1.19831e+07	-6.85742e+07	-5.59877e+07	8.98121e+06		-7.56528e+06	-7.54253e+07	3.50423e+06	-563224	4.25092e+07	-2.45693e+07	-6.21096e+07
2077		-7.14499e+07	0	-4.42431e+06	3.14836e+07	-1.82105e+07	-6.33614e+07	-5.08767e+07	8.39982e+06	-4.54865e+07			-8.51026e+07	0	-8.84861e+06	2.3585e+07	-1.38719e+07	-8.57586e+07	-7.25436e+07	8.39982e+06	-6.78837e+07		9.1433e+06	-6.74942e+07	2.93565e+06	-6.96814e+06	3.18289e+07	-1.84194e+07	-4.89739e+07	-3.64893e+07	8.39982e+06		9.1433e+06	-7.71912e+07	2.93565e+06	-1.39311e+07	1.95183e+07	-1.14385e+07	-7.09635e+07	-5.77537e+07	8.39982e+06		-7.48324e+06	-7.66157e+07	3.37749e+06	-1.28328e+06	4.36807e+07	-2.51377e+07	-6.34617e+07
2078		-7.27433e+07	0	-5.13316e+06	3.16844e+07	-1.82873e+07	-6.48489e+07	-5.19036e+07	7.79632e+06	-4.73636e+07			-8.66875e+07	0	-1.02663e+07	2.25593e+07	-1.32192e+07	-8.8353e+07	-7.45058e+07	7.79632e+06	-7.08676e+07		9.16379e+06	-6.83366e+07	3.11478e+06	-7.57973e+06	3.19456e+07	-1.84527e+07	-5.0145e+07	-3.71996e+07	7.79632e+06		9.16379e+06	-7.78742e+07	3.11478e+06	-1.51233e+07	1.85506e+07	-1.08419e+07	-7.30103e+07	-5.91993e+07	7.79632e+06		-7.36958e+06	-7.77371e+07	3.55803e+06	-2.09709e+06	4.35644e+07	-2.49811e+07	-6.50625e+07
2079		-7.40104e+07	0	-5.83836e+06	3.19123e+07	-1.83833e+07	-6.6303e+07	-5.28515e+07	7.18409e+06	-4.92172e+07			-8.82209e+07	0	-1.16767e+07	2.15607e+07	-1.25901e+07	-9.08934e+07	-7.6328e+07	7.18409e+06	-7.38076e+07		9.17257e+06	-6.91786e+07	2.97056e+06	-8.18946e+06	3.2609e+07	-1.88286e+07	-5.14445e+07	-3.79931e+07	7.18409e+06		9.17257e+06	-7.85574e+07	2.97056e+06	-1.63117e+07	1.81297e+07	-1.05899e+07	-7.51862e+07	-6.0688e+07	7.18409e+06		-7.52513e+06	-7.87992e+07	3.41527e+06	-2.90109e+06	4.39676e+07	-2.51513e+07	-6.69939e+07
2080		-7.52475e+07	0	-6.54035e+06	3.21671e+07	-1.84979e+07	-6.77252e+07	-5.37455e+07	6.57502e+06	-5.10491e+07			-8.96971e+07	0	-1.30807e+07	2.05893e+07	-1.19833e+07	-9.33851e+07	-7.80612e+07	6.57502e+06	-7.6709e+07		9.33285e+06	-7.00203e+07	2.82518e+06	-8.79747e+06	3.27797e+07	-1.88977e+07	-5.27776e+07	-3.8798e+07	6.57502e+06		9.33285e+06	-7.92428e+07	2.82518e+06	-1.74967e+07	1.72161e+07	-1.00331e+07	-7.73984e+07	-6.21728e+07	6.57502e+06		-7.40129e+06	-7.9808e+07	3.27833e+06	-3.6971e+06	4.38781e+07	-2.50228e+07	-6.87728e+07
2081		-7.64481e+07	0	-7.23952e+06	3.2449e+07	-1.86305e+07	-6.9114e+07	-5.45847e+07	5.9797e+06	-5.28577e+07			-9.11108e+07	0	-1.4479e+07	1.96449e+07	-1.13979e+07	-9.58325e+07	-7.97103e+07	5.9797e+06	-7.95762e+07		9.50358e+06	-7.08587e+07	3.0055e+06	-9.40385e+06	3.29775e+07	-1.8982e+07	-5.3758e+07	-3.92287e+07	5.9797e+06		9.50358e+06	-7.9932e+07	3.0055e+06	-1.86784e+07	1.63297e+07	-9.4934e+06	-7.9265e+07	-6.32721e+07	5.9797e+06		-7.27677e+06	-8.07656e+07	3.4602e+06	-4.4865e+06	4.38429e+07	-2.49332e+07	-7.0159e+07
2082		-7.76497e+07	0	-7.93614e+06	3.27579e+07	-1.87809e+07	-7.04709e+07	-5.53717e+07	5.40762e+06	-5.46447e+07			-9.25375e+07	0	-1.58723e+07	1.87277e+07	-1.08332e+07	-9.82394e+07	-8.12804e+07	5.40762e+06	-8.24132e+07		9.68305e+06	-7.16941e+07	2.86235e+06	-1.00087e+07	3.37219e+07	-1.94083e+07	-5.48438e+07	-3.97446e+07	5.40762e+06		9.68305e+06	-8.06262e+07	2.86235e+06	-1.9857e+07	1.599e+07	-9.29749e+06	-8.12453e+07	-6.44468e+07	5.40762e+06		-7.42277e+06	-8.16765e+07	3.31866e+06	-5.27037e+06	4.43272e+07	-2.51738e+07	-7.18976e+07
2083		-7.88505e+07	0	-8.63046e+06	3.30938e+07	-1.89486e+07	-7.17971e+07	-5.61091e+07	4.79006e+06	-5.64087e+07			-9.39747e+07	0	-1.72609e+07	1.78375e+07	-1.02886e+07	-1.00609e+08	-8.27768e+07	4.79006e+06	-8.52208e+07		9.62023e+06	-7.25263e+07	2.69102e+06	-1.06121e+07	3.39737e+07	-1.95275e+07	-5.6381e+07	-4.06931e+07	4.79006e+06		9.62023e+06	-8.13262e+07	2.69102e+06	-2.10326e+07	1.51576e+07	-8.79604e+06	-8.3686e+07	-6.60453e+07	4.79006e+06		-7.28967e+06	-8.25442e+07	3.18284e+06	-6.04955e+06	4.43188e+07	-2.51114e+07	-7.34931e+07
2084		-8.00513e+07	0	-9.32265e+06	3.34567e+07	-1.91335e+07	-7.30961e+07	-5.68018e+07	4.13268e+06	-5.81534e+07			-9.54196e+07	0	-1.86453e+07	1.69744e+07	-9.76352e+06	-1.02944e+08	-8.42044e+07	4.13268e+06	-8.80018e+07		9.60623e+06	-7.33579e+07	2.84531e+06	-1.12142e+07	3.41467e+07	-1.95957e+07	-5.75696e+07	-4.12753e+07	4.13268e+06		9.60623e+06	-8.20327e+07	2.84531e+06	-2.22054e+07	1.42467e+07	-8.24522e+06	-8.57852e+07	-6.7268e+07	4.13268e+06		-7.15908e+06	-8.33745e+07	3.37273e+06	-6.8247e+06	4.43648e+07	-2.50843e+07	-7.4705e+07
2085		-8.12507e+07	0	-1.00129e+07	3.38465e+07	-1.93408e+07	-7.43742e+07	-5.74999e+07	3.44058e+06	-5.98889e+07			-9.68698e+07	0	-2.00257e+07	1.61384e+07	-9.21995e+06	-1.0521e+08	-8.56146e+07	3.44058e+06	-9.07247e+07		9.59135e+06	-7.41888e+07	2.68617e+06	-1.18149e+07	3.48664e+07	-2.00242e+07	-5.8884e+07	-4.20031e+07	3.44058e+06		9.59135e+06	-8.2746e+07	2.68617e+06	-2.34425e+07	1.38823e+07	-8.01951e+06	-8.80482e+07	-6.8627e+07	3.44058e+06		-7.31679e+06	-8.41701e+07	3.22136e+06	-7.59633e+06	4.49573e+07	-2.54119e+07	-7.63164e+07
2086		-8.24444e+07	0	-1.07012e+07	3.42634e+07	-1.95658e+07	-7.56252e+07	-5.81559e+07	2.71838e+06	-6.16052e+07			-9.83231e+07	0	-2.14025e+07	1.53294e+07	-8.69656e+06	-1.07447e+08	-8.69659e+07	2.71838e+06	-9.3427e+07		9.51532e+06	-7.50159e+07	2.52579e+06	-1.24144e+07	3.51719e+07	-2.01784e+07	-6.03957e+07	-4.29135e+07	2.71838e+06		9.51532e+06	-8.34661e+07	2.52579e+06	-2.46764e+07	1.3104e+07	-7.52139e+06	-9.05189e+07	-7.01641e+07	2.71838e+06		-7.18201e+06	-8.49307e+07	3.07579e+06	-8.36484e+06	4.50301e+07	-2.53967e+07	-7.77684e+07
2087		-8.36294e+07	0	-1.1427e+07	3.47073e+07	-1.98084e+07	-7.68887e+07	-5.87699e+07	1.97021e+06	-6.33382e+07			-9.97735e+07	0	-2.2854e+07	1.45475e+07	-8.1931e+06	-1.09735e+08	-8.82583e+07	1.97021e+06	-9.61849e+07		9.4204e+06	-7.58392e+07	2.71144e+06	-1.30453e+07	3.55044e+07	-2.03488e+07	-6.15972e+07	-4.34654e+07	1.97021e+06		9.4204e+06	-8.41931e+07	2.71144e+06	-2.59072e+07	1.23526e+07	-7.04114e+06	-9.2657e+07	-7.13373e+07	1.97021e+06		-7.0502e+06	-8.56586e+07	3.27628e+06	-9.17566e+06	4.51571e+07	-2.54172e+07	-7.88682e+07
2088		-8.48043e+07	0	-1.21507e+07	3.51781e+07	-2.00684e+07	-7.81256e+07	-5.93476e+07	1.20336e+06	-6.54074e+07			-1.01219e+08	0	-2.43015e+07	1.37927e+07	-7.70935e+06	-1.11998e+08	-8.95036e+07	1.20336e+06	-9.92796e+07		9.40595e+06	-7.66161e+07	2.87704e+06	-1.36923e+07	3.63834e+07	-2.08821e+07	-6.25241e+07	-4.37332e+07	1.20336e+06		9.40595e+06	-8.48429e+07	2.87704e+06	-2.71701e+07	1.21479e+07	-6.92542e+06	-9.45075e+07	-7.22019e+07	1.20336e+06		-7.20804e+06	-8.63552e+07	3.4699e+06	-9.98352e+06	4.58307e+07	-2.58023e+07	-8.00485e+07
2089		-8.59177e+07	0	-1.28725e+07	3.56759e+07	-2.03459e+07	-7.93391e+07	-5.98942e+07	524992	-6.66197e+07			-1.02552e+08	0	-2.5745e+07	1.30649e+07	-7.24511e+06	-1.14235e+08	-9.07064e+07	524992	-1.01516e+08		9.46021e+06	-7.73849e+07	2.69578e+06	-1.43378e+07	3.71428e+07	-2.13351e+07	-6.3759e+07	-4.4301e+07	524992		9.46021e+06	-8.54867e+07	2.69578e+06	-2.843e+07	1.17554e+07	-6.68582e+06	-9.6691e+07	-7.33816e+07	524992		-7.37269e+06	-8.70252e+07	3.31669e+06	-1.07886e+07	4.6504e+07	-2.61877e+07	-8.15536e+07
2090		-8.70351e+07	0	-1.35924e+07	3.62008e+07	-2.06407e+07	-8.05299e+07	-6.04118e+07	-79106	-6.78093e+07			-1.03904e+08	0	-2.71848e+07	1.23641e+07	-6.80022e+06	-1.1645e+08	-9.18709e+07	-79106	-1.03729e+08		9.69123e+06	-7.8146e+07	2.87802e+06	-1.49818e+07	3.74097e+07	-2.14584e+07	-6.46073e+07	-4.44762e+07	-79106		9.69123e+06	-8.61255e+07	2.87802e+06	-2.96869e+07	1.08705e+07	-6.1183e+06	-9.84911e+07	-7.4163e+07	-79106		-7.25735e+06	-8.76703e+07	3.51388e+06	-1.15911e+07	4.66847e+07	-2.62443e+07	-8.25645e+07
2091		-8.81018e+07	0	-1.43105e+07	3.67526e+07	-2.09526e+07	-8.16945e+07	-6.08987e+07	-751352	-6.89727e+07			-1.05172e+08	0	-2.8621e+07	1.16904e+07	-6.37453e+06	-1.18641e+08	-9.30007e+07	-751352	-1.0592e+08		9.89514e+06	-7.8896e+07	3.06105e+06	-1.56245e+07	3.83015e+07	-2.1995e+07	-6.52577e+07	-4.44489e+07	-751352		9.89514e+06	-8.67602e+07	3.06105e+06	-3.09411e+07	1.06105e+07	-5.96613e+06	-1.00101e+08	-7.47419e+07	-751352		-7.44199e+06	-8.82881e+07	3.70491e+06	-1.23912e+07	4.74393e+07	-2.66804e+07	-8.36575e+07
2092		-8.85254e+07	0	-1.50268e+07	3.73313e+07	-2.12818e+07	-8.28334e+07	-6.13567e+07	-1.36332e+06	-7.01103e+07			-1.05172e+08	0	-3.00536e+07	1.10437e+07	-5.96792e+06	-1.20812e+08	-9.40993e+07	-1.36332e+06	-1.08088e+08		1.01094e+07	-7.96349e+07	2.89773e+06	-1.62658e+07	3.92203e+07	-2.25499e+07	-6.62231e+07	-4.47334e+07	-1.36332e+06		1.01094e+07	-8.73911e+07	2.89773e+06	-3.21925e+07	1.03776e+07	-5.83414e+06	-1.02033e+08	-7.56339e+07	-1.36332e+06		-7.63044e+06	-8.888e+07	3.54965e+06	-1.3189e+07	4.81935e+07	-2.71171e+07	-8.50733e+07
2093		-8.88904e+07	0	-1.57433e+07	3.79371e+07	-2.1628e+07	-8.39445e+07	-6.1765e+07	-911179	-7.12202e+07			-1.05074e+08	0	-3.14867e+07	1.0424e+07	-5.58026e+06	-1.22956e+08	-9.5125e+07	-911179	-1.10232e+08		1.00828e+07	-8.04004e+07	2.74109e+06	-1.68901e+07	3.96466e+07	-2.27752e+07	-6.75953e+07	-4.54028e+07	-911179		1.00828e+07	-8.80937e+07	2.74109e+06	-3.34412e+07	9.65216e+06	-5.37449e+06	-1.04433e+08	-7.69152e+07	-911179		-7.53541e+06	-8.94848e+07	3.40113e+06	-1.39689e+07	4.84553e+07	-2.72251e+07	-8.63577e+07
2094		-8.92123e+07	0	-1.64582e+07	3.85625e+07	-2.19863e+07	-8.50361e+07	-6.21702e+07	-387757	-7.23105e+07			-1.049e+08	0	-3.29164e+07	9.81669e+06	-5.20158e+06	-1.25085e+08	-9.61628e+07	-387757	-1.12359e+08		1.00117e+07	-8.11642e+07	2.93113e+06	-1.75133e+07	4.01879e+07	-2.30754e+07	-6.86222e+07	-4.57434e+07	-387757		1.00117e+07	-8.88038e+07	2.93113e+06	-3.46873e+07	9.10261e+06	-5.03167e+06	-1.06477e+08	-7.78687e+07	-387757		-7.4392e+06	-9.00755e+07	3.59236e+06	-1.47466e+07	4.88321e+07	-2.74088e+07	-8.72457e+07
2095		-8.87564e+07	0	-1.71715e+07	3.92148e+07	-2.23616e+07	-8.53614e+07	-6.18082e+07	188367	-7.26346e+07			-1.04671e+08	0	-3.43429e+07	9.23641e+06	-4.84169e+06	-1.27193e+08	-9.71715e+07	188367	-1.14466e+08		9.9155e+06	-8.11808e+07	2.77773e+06	-1.81351e+07	4.12756e+07	-2.37388e+07	-6.90859e+07	-4.55196e+07	188367		9.9155e+06	-8.95195e+07	2.77773e+06	-3.59309e+07	9.0995e+06	-5.05354e+06	-1.08711e+08	-7.90035e+07	188367		-7.61138e+06	-8.99079e+07	3.44022e+06	-1.55224e+07	4.97281e+07	-2.79384e+07	-8.78118e+07
2096		-8.81907e+07	0	-1.78831e+07	3.98941e+07	-2.27539e+07	-8.55799e+07	-6.13399e+07	800959	-7.28518e+07			-1.04404e+08	0	-3.57662e+07	8.68314e+06	-4.50057e+06	-1.29281e+08	-9.81555e+07	800959	-1.16553e+08		9.79678e+06	-8.11104e+07	2.62349e+06	-1.87558e+07	4.18708e+07	-2.40747e+07	-6.96499e+07	-4.53969e+07	800959		9.79678e+06	-9.02439e+07	2.62349e+06	-3.71721e+07	8.60395e+06	-4.74911e+06	-1.11141e+08	-8.03291e+07	800959		-7.50259e+06	-8.96414e+07	3.29427e+06	-1.62961e+07	5.01316e+07	-2.81415e+07	-8.81557e+07
2097		-8.75334e+07	0	-1.85932e+07	4.06004e+07	-2.31631e+07	-8.57023e+07	-6.07775e+07	1.43567e+06	-7.29729e+07			-1.04116e+08	0	-3.71865e+07	8.15688e+06	-4.17811e+06	-1.3135e+08	-9.91176e+07	1.43567e+06	-1.1862e+08		9.65863e+06	-8.09592e+07	2.81552e+06	-1.93753e+07	4.2493e+07	-2.4426e+07	-6.97933e+07	-4.48555e+07	1.43567e+06		9.65863e+06	-9.09675e+07	2.81552e+06	-3.84108e+07	8.13541e+06	-4.46106e+06	-1.1323e+08	-8.13116e+07	1.43567e+06		-7.39462e+06	-8.92872e+07	3.48766e+06	-1.70679e+07	5.05893e+07	-2.83788e+07	-8.80514e+07
2098		-8.75048e+07	0	-1.93019e+07	4.13337e+07	-2.35892e+07	-8.64824e+07	-6.08786e+07	2.15695e+06	-7.37518e+07			-1.03739e+08	0	-3.86037e+07	7.65762e+06	-3.87421e+06	-1.334e+08	-1.00066e+08	2.15695e+06	-1.20669e+08		9.60058e+06	-8.14798e+07	2.98079e+06	-1.99937e+07	4.36616e+07	-2.51397e+07	-7.03702e+07	-4.47534e+07	2.15695e+06		9.60058e+06	-9.16887e+07	2.98079e+06	-3.96472e+07	8.21326e+06	-4.5366e+06	-1.15078e+08	-8.20582e+07	2.15695e+06		-7.55757e+06	-8.95574e+07	3.68146e+06	-1.78553e+07	5.15662e+07	-2.89613e+07	-8.86839e+07
2099		-8.74591e+07	0	-2.0009e+07	4.20939e+07	-2.40321e+07	-8.72696e+07	-6.09933e+07	2.95534e+06	-7.45377e+07			-1.03283e+08	0	-4.0018e+07	7.18537e+06	-3.58877e+06	-1.35431e+08	-1.01002e+08	2.95534e+06	-1.22699e+08		9.62684e+06	-8.20207e+07	2.7994e+06	-2.0611e+07	4.47514e+07	-2.57999e+07	-7.12539e+07	-4.49647e+07	2.95534e+06		9.62684e+06	-9.24061e+07	2.7994e+06	-4.08813e+07	8.21239e+06	-4.55978e+06	-1.17209e+08	-8.30943e+07	2.95534e+06		-7.73976e+06	-8.98376e+07	3.53563e+06	-1.86409e+07	5.2502e+07	-2.95158e+07	-8.96965e+07
2100		-8.73973e+07	0	-2.07147e+07	4.28811e+07	-2.44918e+07	-8.80602e+07	-6.11189e+07	3.8223e+06	-7.53271e+07			-1.02758e+08	0	-4.14295e+07	6.74012e+06	-3.3217e+06	-1.37444e+08	-1.01928e+08	3.8223e+06	-1.24711e+08		9.83283e+06	-8.25777e+07	2.98159e+06	-2.12272e+07	4.53488e+07	-2.61299e+07	-7.17717e+07	-4.48173e+07	3.8223e+06		9.83283e+06	-9.31186e+07	2.98159e+06	-4.21133e+07	7.71914e+06	-4.25393e+06	-1.18952e+08	-8.37518e+07	3.8223e+06		-7.6573e+06	-9.01254e+07	3.72628e+06	-1.94247e+07	5.29726e+07	-2.97589e+07	-9.02675e+07
2101		-8.73208e+07	0	-2.14191e+07	4.36953e+07	-2.49682e+07	-8.88541e+07	-6.12555e+07	4.75013e+06	-7.61198e+07			-1.02171e+08	0	-4.28382e+07	6.32186e+06	-3.07291e+06	-1.39443e+08	-1.0285e+08	4.75013e+06	-1.26709e+08		1.00145e+07	-8.31478e+07	3.16469e+06	-2.18423e+07	4.65709e+07	-2.68725e+07	-7.21124e+07	-4.45008e+07	4.75013e+06		1.00145e+07	-9.38254e+07	3.16469e+06	-4.33431e+07	7.85068e+06	-4.36167e+06	-1.205e+08	-8.42231e+07	4.75013e+06		-7.84237e+06	-9.04195e+07	3.91791e+06	-2.02067e+07	5.39622e+07	-3.03448e+07	-9.09333e+07
2102		-8.72312e+07	0	-2.21221e+07	4.45364e+07	-2.54614e+07	-8.96429e+07	-6.13976e+07	5.73189e+06	-7.69074e+07			-1.01532e+08	0	-4.42442e+07	5.9306e+06	-2.84232e+06	-1.41417e+08	-1.03762e+08	5.73189e+06	-1.28681e+08		1.02101e+07	-8.37242e+07	3.00157e+06	-2.24565e+07	4.782e+07	-2.76326e+07	-7.27816e+07	-4.44543e+07	5.73189e+06		1.02101e+07	-9.45177e+07	3.00157e+06	-4.32147e+07	8.0092e+06	-4.48812e+06	-1.21e+08	-8.4879e+07	5.73189e+06		-8.04384e+06	-9.07166e+07	3.77036e+06	-2.0987e+07	5.49788e+07	-3.09489e+07	-9.19472e+07
2103		-8.71301e+07	0	-2.28238e+07	4.54044e+07	-2.59712e+07	-9.04271e+07	-6.1545e+07	6.75771e+06	-7.76904e+07			-1.00849e+08	0	-4.56475e+07	5.56633e+06	-2.62984e+06	-1.43373e+08	-1.04669e+08	6.75771e+06	-1.30636e+08		1.01667e+07	-8.43072e+07	2.84509e+06	-2.30697e+07	4.85767e+07	-2.80627e+07	-7.38511e+07	-4.45559e+07	6.75771e+06		1.01667e+07	-9.52029e+07	2.84509e+06	-4.30901e+07	7.67535e+06	-4.28558e+06	-1.21891e+08	-8.54111e+07	6.75771e+06		-7.97819e+06	-9.1018e+07	3.61554e+06	-2.17657e+07	5.55303e+07	-3.12422e+07	-9.28581e+07
2104		-8.70191e+07	0	-2.35242e+07	4.62994e+07	-2.64976e+07	-9.12052e+07	-6.16964e+07	7.82187e+06	-7.84672e+07			-1.00128e+08	0	-4.70483e+07	5.22904e+06	-2.4354e+06	-1.45311e+08	-1.05573e+08	7.82187e+06	-1.32573e+08		1.00812e+07	-8.48953e+07	3.03539e+06	-2.36819e+07	4.93876e+07	-2.85266e+07	-7.45997e+07	-4.44231e+07	7.82187e+06		1.00812e+07	-9.58809e+07	3.03539e+06	-4.298e+07	7.39573e+06	-4.11799e+06	-1.22467e+08	-8.57771e+07	7.82187e+06		-7.87749e+06	-9.13231e+07	3.80755e+06	-2.25427e+07	5.60816e+07	-3.15342e+07	-9.33883e+07
2105		-8.68996e+07	0	-2.42233e+07	4.72214e+07	-2.70406e+07	-9.19762e+07	-6.18508e+07	8.91921e+06	-7.92369e+07			-9.93766e+07	0	-4.84467e+07	4.91874e+06	-2.25893e+06	-1.47232e+08	-1.06474e+08	8.91921e+06	-1.34492e+08		9.97207e+06	-8.54873e+07	2.88232e+06	-2.42932e+07	5.07448e+07	-2.93535e+07	-7.55348e+07	-4.45486e+07	8.91921e+06		9.97207e+06	-9.65521e+07	2.88232e+06	-4.28815e+07	7.66239e+06	-4.3143e+06	-1.23231e+08	-8.6457e+07	8.91921e+06		-8.05783e+06	-9.16316e+07	3.66325e+06	-2.33181e+07	5.71791e+07	-3.21899e+07	-9.43552e+07
2106		-8.67733e+07	0	-2.49213e+07	4.81703e+07	-2.76001e+07	-9.27395e+07	-6.20075e+07	1.00451e+07	-7.9999e+07			-9.8598e+07	0	-4.98426e+07	4.63543e+06	-2.10034e+06	-1.49136e+08	-1.07373e+08	1.00451e+07	-1.36395e+08		9.84166e+06	-8.60825e+07	2.72835e+06	-2.49037e+07	5.16096e+07	-2.98529e+07	-7.66594e+07	-4.4929e+07	1.00451e+07		9.84166e+06	-9.72163e+07	2.72835e+06	-4.27925e+07	7.43673e+06	-4.1842e+06	-1.24186e+08	-8.74414e+07	1.00451e+07		-7.97364e+06	-9.19458e+07	3.51111e+06	-2.4092e+07	5.78115e+07	-3.25375e+07	-9.52264e+07
2107		-8.72231e+07	0	-2.56181e+07	4.91462e+07	-2.81761e+07	-9.34925e+07	-6.20756e+07	1.11953e+07	-8.07508e+07			-9.89597e+07	0	-5.12363e+07	4.37909e+06	-1.95956e+06	-1.51019e+08	-1.08089e+08	1.11953e+07	-1.38277e+08		9.69196e+06	-8.66775e+07	2.92071e+06	-2.55132e+07	5.25014e+07	-3.03674e+07	-7.74441e+07	-4.50286e+07	1.11953e+07		9.69196e+06	-9.78684e+07	2.92071e+06	-4.27113e+07	7.23804e+06	-4.07015e+06	-1.24799e+08	-8.81876e+07	1.11953e+07		-7.85653e+06	-9.22616e+07	3.70537e+06	-2.48644e+07	5.84436e+07	-3.2883e+07	-9.57166e+07
2108		-8.78076e+07	0	-2.63138e+07	5.0149e+07	-2.87686e+07	-9.42365e+07	-6.18384e+07	1.12137e+07	-8.14936e+07			-9.95806e+07	0	-5.26276e+07	4.14974e+06	-1.83652e+06	-1.52886e+08	-1.08192e+08	1.12137e+07	-1.40143e+08		9.62316e+06	-8.72732e+07	3.08635e+06	-2.6122e+07	5.39394e+07	-3.12443e+07	-7.79906e+07	-4.49422e+07	1.12137e+07		9.62316e+06	-9.8512e+07	3.08635e+06	-4.26366e+07	7.5856e+06	-4.31938e+06	-1.25173e+08	-8.8786e+07	1.12137e+07		-8.02224e+06	-9.25801e+07	3.90707e+06	-2.56354e+07	5.9622e+07	-3.35917e+07	-9.63004e+07
2109		-8.85111e+07	0	-2.70084e+07	5.11788e+07	-2.93776e+07	-9.49709e+07	-6.16806e+07	1.09849e+07	-8.22268e+07			-1.00431e+08	0	-5.40168e+07	3.94736e+06	-1.73115e+06	-1.54737e+08	-1.08453e+08	1.09849e+07	-1.41993e+08		9.63945e+06	-8.78692e+07	2.90531e+06	-2.673e+07	5.52987e+07	-3.20675e+07	-7.88233e+07	-4.51887e+07	1.09849e+07		9.63945e+06	-9.91472e+07	2.90531e+06	-4.25674e+07	7.85445e+06	-4.5159e+06	-1.25831e+08	-8.9752e+07	1.09849e+07		-8.22466e+06	-9.29012e+07	3.76212e+06	-2.64049e+07	6.08545e+07	-3.43358e+07	-9.72499e+07
2110		-8.92497e+07	0	-2.77019e+07	5.22355e+07	-3.00029e+07	-9.5696e+07	-6.15854e+07	1.05412e+07	-8.29507e+07			-1.01342e+08	0	-5.54039e+07	3.77196e+06	-1.64338e+06	-1.56571e+08	-1.08841e+08	1.05412e+07	-1.43826e+08		9.83654e+06	-8.84655e+07	3.08784e+06	-2.73372e+07	5.61656e+07	-3.25603e+07	-7.92731e+07	-4.50938e+07	1.05412e+07		9.83654e+06	-9.9774e+07	3.08784e+06	-4.25031e+07	7.63101e+06	-4.38287e+06	-1.26105e+08	-9.04079e+07	1.05412e+07		-8.14571e+06	-9.3225e+07	3.95365e+06	-2.7173e+07	6.15948e+07	-3.475e+07	-9.77453e+07
2111		-9.00795e+07	0	-2.83944e+07	5.33192e+07	-3.06446e+07	-9.64112e+07	-6.15455e+07	1.00411e+07	-8.36647e+07			-1.02428e+08	0	-5.67889e+07	3.62353e+06	-1.57314e+06	-1.5839e+08	-1.09341e+08	1.00411e+07	-1.45644e+08		1.00104e+07	-8.90617e+07	3.27134e+06	-2.79437e+07	5.76572e+07	-3.34654e+07	-7.95318e+07	-4.48453e+07	1.00411e+07		1.00104e+07	-1.00393e+08	3.27134e+06	-4.2443e+07	8.03222e+06	-4.66294e+06	-1.26185e+08	-9.0938e+07	1.00411e+07		-8.33218e+06	-9.35512e+07	4.1532e+06	-2.79399e+07	6.2854e+07	-3.55061e+07	-9.83222e+07
2112		-9.0915e+07	0	-2.9086e+07	5.44298e+07	-3.13027e+07	-9.71134e+07	-6.15514e+07	9.36971e+06	-8.43658e+07			-1.03519e+08	0	-5.81719e+07	3.50207e+06	-1.52036e+06	-1.60188e+08	-1.09936e+08	9.36971e+06	-1.4744e+08		1.01992e+07	-8.90348e+07	3.10856e+06	-2.92438e+07	5.91757e+07	-3.43878e+07	-8.01829e+07	-4.50229e+07	9.36971e+06		1.01992e+07	-9.97584e+07	3.10856e+06	-4.37752e+07	8.46038e+06	-4.96126e+06	-1.26727e+08	-9.1991e+07	9.36971e+06		-8.55245e+06	-9.38776e+07	4.00654e+06	-2.87054e+07	6.41674e+07	-3.62979e+07	-9.92595e+07
2113		-9.17498e+07	0	-2.97765e+07	5.55673e+07	-3.1977e+07	-9.78051e+07	-6.15974e+07	8.68873e+06	-8.50562e+07			-1.04602e+08	0	-5.95531e+07	3.40758e+06	-1.48497e+06	-1.6197e+08	-1.10615e+08	8.68873e+06	-1.49222e+08		1.02499e+07	-8.89256e+07	2.95243e+06	-3.05402e+07	5.91543e+07	-3.42856e+07	-8.13949e+07	-4.5789e+07	8.68873e+06		1.02499e+07	-9.89535e+07	2.95243e+06	-4.51049e+07	6.30095e+06	-3.54141e+06	-1.28097e+08	-9.39204e+07	8.68873e+06		-8.48891e+06	-9.42067e+07	3.8526e+06	-2.94696e+07	6.49885e+07	-3.67602e+07	-1.00084e+08
2114		-9.25775e+07	0	-3.04662e+07	5.67318e+07	-3.26677e+07	-9.84856e+07	-6.16778e+07	8.00955e+06	-8.57356e+07			-1.05666e+08	0	-6.09324e+07	3.34006e+06	-1.46691e+06	-1.63737e+08	-1.11368e+08	8.00955e+06	-1.50987e+08		1.02852e+07	-8.87428e+07	3.14308e+06	-3.18276e+07	5.91871e+07	-3.42201e+07	-8.21752e+07	-4.61478e+07	8.00955e+06		1.02852e+07	-9.79966e+07	3.14308e+06	-4.6421e+07	4.1958e+06	-2.16198e+06	-1.28955e+08	-9.53816e+07	8.00955e+06		-8.38791e+06	-9.4538e+07	4.04551e+06	-3.02327e+07	6.58094e+07	-3.72206e+07	-1.00524e+08
2115		-9.33926e+07	0	-3.1155e+07	5.79233e+07	-3.33746e+07	-9.91545e+07	-6.17875e+07	7.34245e+06	-8.64033e+07			-1.06701e+08	0	-6.23099e+07	3.29951e+06	-1.46612e+06	-1.65489e+08	-1.12186e+08	7.34245e+06	-1.52738e+08		1.0469e+07	-8.84937e+07	2.99035e+06	-3.31075e+07	5.97661e+07	-3.45256e+07	-8.29014e+07	-4.6474e+07	7.34245e+06		1.0469e+07	-9.69034e+07	2.99035e+06	-4.77262e+07	2.63689e+06	-1.16267e+06	-1.29696e+08	-9.67614e+07	7.34245e+06		-8.56868e+06	-9.48712e+07	3.9021e+06	-3.09946e+07	6.71764e+07	-3.80443e+07	-1.014e+08
2116		-9.41487e+07	0	-3.18429e+07	5.91417e+07	-3.40977e+07	-9.97697e+07	-6.18802e+07	6.6967e+06	-8.70173e+07			-1.07699e+08	0	-6.36858e+07	3.28592e+06	-1.48252e+06	-1.67226e+08	-1.13061e+08	6.6967e+06	-1.54473e+08		1.06607e+07	-8.81432e+07	2.83671e+06	-3.43811e+07	5.98528e+07	-3.45103e+07	-8.36843e+07	-4.68753e+07	6.6967e+06		1.06607e+07	-9.5688e+07	2.83671e+06	-4.90227e+07	585801	149771	-1.30478e+08	-9.82136e+07	6.6967e+06		-8.48263e+06	-9.51641e+07	3.75085e+06	-3.17553e+07	6.80783e+07	-3.85594e+07	-1.02132e+08
2117		-9.49171e+07	0	-3.253e+07	6.0387e+07	-3.4837e+07	-1.00363e+08	-6.19842e+07	6.0807e+06	-8.76099e+07			-1.08732e+08	0	-6.506e+07	3.2993e+06	-1.51607e+06	-1.68941e+08	-1.13979e+08	6.0807e+06	-1.56187e+08		1.08591e+07	-8.83417e+07	3.0294e+06	-3.49711e+07	5.99665e+07	-3.45156e+07	-8.39734e+07	-4.68678e+07	6.0807e+06		1.08591e+07	-9.55808e+07	3.0294e+06	-5.03121e+07	-1.43826e+06	1.43517e+06	-1.32007e+08	-9.92223e+07	6.0807e+06		-8.36172e+06	-9.54496e+07	3.946e+06	-3.25149e+07	6.89801e+07	-3.90722e+07	-1.02472e+08
2118		-9.5696e+07	0	-3.32163e+07	6.16593e+07	-3.55924e+07	-1.00939e+08	-6.20964e+07	5.42479e+06	-8.81848e+07			-1.09794e+08	0	-6.64327e+07	3.33964e+06	-1.56668e+06	-1.70642e+08	-1.14932e+08	5.42479e+06	-1.57887e+08		1.08133e+07	-8.85696e+07	3.19538e+06	-3.55593e+07	6.16495e+07	-3.5566e+07	-8.40367e+07	-4.69067e+07	5.42479e+06		1.08133e+07	-9.55412e+07	3.19538e+06	-5.15956e+07	-869960	991921	-1.33006e+08	-1.00245e+08	5.42479e+06		-8.52387e+06	-9.57313e+07	4.14859e+06	-3.32735e+07	7.04279e+07	-3.99477e+07	-1.029e+08
2119		-9.65248e+07	0	-3.39019e+07	6.29585e+07	-3.63641e+07	-1.0154e+08	-6.22552e+07	4.73387e+06	-8.87839e+07			-1.10881e+08	0	-6.78039e+07	3.40693e+06	-1.63431e+06	-1.72327e+08	-1.15913e+08	4.73387e+06	-1.59571e+08		1.08147e+07	-8.88646e+07	3.01466e+06	-3.61515e+07	6.32537e+07	-3.65637e+07	-8.44968e+07	-4.7274e+07	4.73387e+06		1.08147e+07	-9.55609e+07	3.01466e+06	-5.28743e+07	-380368	599380	-1.34387e+08	-1.01525e+08	4.73387e+06		-8.7222e+06	-9.60512e+07	4.00452e+06	-3.40311e+07	7.19299e+07	-4.08582e+07	-1.03728e+08
2120		-9.73656e+07	0	-3.45868e+07	6.42846e+07	-3.71518e+07	-1.02128e+08	-6.24219e+07	4.01242e+06	-8.93715e+07			-1.11989e+08	0	-6.91736e+07	3.50119e+06	-1.71889e+06	-1.73998e+08	-1.16918e+08	4.01242e+06	-1.61241e+08		1.08137e+07	-8.91877e+07	3.19751e+06	-3.67468e+07	6.43657e+07	-3.72263e+07	-8.47839e+07	-4.74125e+07	4.01242e+06		1.08137e+07	-9.56334e+07	3.19751e+06	-5.41489e+07	-382996	545930	-1.35608e+08	-1.02543e+08	4.01242e+06		-8.63759e+06	-9.63738e+07	4.19694e+06	-3.47876e+07	7.29397e+07	-4.14385e+07	-1.04101e+08
2121		-9.82174e+07	0	-3.5271e+07	6.56377e+07	-3.74286e+07	-1.0218e+08	-6.15942e+07	3.2645e+06	-8.94646e+07			-1.13114e+08	0	-7.0542e+07	3.62241e+06	-1.77714e+06	-1.75612e+08	-1.1695e+08	3.2645e+06	-1.62896e+08		1.07502e+07	-8.95372e+07	3.28834e+06	-3.73443e+07	6.61022e+07	-3.76532e+07	-8.43939e+07	-4.63762e+07	3.2645e+06		1.07502e+07	-9.57534e+07	3.28834e+06	-5.45842e+07	238913	276250	-1.35784e+08	-1.02362e+08	3.2645e+06		-8.81898e+06	-9.67001e+07	4.2898e+06	-3.55432e+07	7.44684e+07	-4.17645e+07	-1.04069e+08
2122		-9.90759e+07	0	-3.5968e+07	6.70178e+07	-3.77109e+07	-1.02212e+08	-6.04849e+07	2.49378e+06	-8.95389e+07			-1.14248e+08	0	-7.19361e+07	3.77059e+06	-1.84377e+06	-1.77207e+08	-1.16437e+08	2.49378e+06	-1.64534e+08		1.06665e+07	-8.99102e+07	3.19107e+06	-3.79435e+07	6.78657e+07	-3.80832e+07	-8.42137e+07	-4.55004e+07	2.49378e+06		1.06665e+07	-9.59165e+07	3.19107e+06	-5.50125e+07	887764	3598.14	-1.3618e+08	-1.02313e+08	2.49378e+06		-9.03388e+06	-9.70264e+07	4.1945e+06	-3.6298e+07	7.60512e+07	-4.21066e+07	-1.04219e+08
[truncated: 29 more columns]

## Sheet: Figure 3
	Reference rotation (low expansion)										Reference rotation (high expansion)										Shortened rotation (low expansion)										Shortened rotation (high expansion)										Extended rotation (low expansion)
Year	Existing forest C storage	New forest C storage	Existing forest HWP	New forest HWP	Overseas forest C storage	Overseas forest HWP	Net impact	Net impact (35yr aff)	Reference net impact		Existing forest C storage	New forest C storage	Existing forest HWP	New forest HWP	Overseas forest C storage	Overseas forest HWP	Net impact	Net impact (35yr aff)	Reference net impact		Existing forest C storage	New forest C storage	Existing forest HWP	New forest HWP	Overseas forest C storage	Overseas forest HWP	Net impact	Net impact (35yr aff)	Reference net impact		Existing forest C storage	New forest C storage	Existing forest HWP	New forest HWP	Overseas forest C storage	Overseas forest HWP	Net impact	Net impact (35yr aff)	Reference net impact		Existing forest C storage	New forest C storage	Existing forest HWP	New forest HWP	Overseas forest C storage	Overseas forest HWP	Net impact	Net impact (35yr aff)	Reference net impact
2023	0	-595531	0	0	0	0	-595531	-595531	0		0	-592896	0	0	0	0	-592896	-592896	0		267411	-595531	303742	0	0	0	-24378.2	-24378.2	0		267411	-592896	303742	0	0	0	-21743.2	-21743.2	0		0	-595531	303742	0	-4.73852e-10	2.69843e-10	-291789	-291789	0
2024	0	-1.19539e+06	0	0	64538.2	-36752.4	-1.1676e+06	-1.17172e+06	27785.8		0	-1.18704e+06	0	0	64538.2	-36752.4	-1.15925e+06	-1.16338e+06	27785.8		556483	-1.19539e+06	298641	0	597916	-340494	-82838.1	-121051	27785.8		556483	-1.18704e+06	298641	0	597916	-340494	-74492.5	-112706	27785.8		-273429	-1.19539e+06	298641	0	597916	-340494	-912751	-950964	27785.8
2025	0	-1.80221e+06	0	0	193615	-110505	-1.7191e+06	-1.7356e+06	83109.3		0	-1.78534e+06	0	0	193615	-110505	-1.70223e+06	-1.71873e+06	83109.3		862466	-1.80221e+06	291102	0	714437	-409146	-343354	-404235	83109.3		862466	-1.78534e+06	291102	0	714437	-409146	-326477	-387358	83109.3		-301540	-1.80221e+06	291102	0	714437	-409146	-1.50736e+06	-1.56824e+06	83109.3
2026	0	-2.41861e+06	0	0	387229	-221217	-2.2526e+06	-2.28972e+06	166012		0	-2.39106e+06	0	0	387229	-221217	-2.22505e+06	-2.26217e+06	166012		1.18129e+06	-2.41861e+06	595115	0	895496	-512319	-259032	-344880	166012		1.18129e+06	-2.39106e+06	595115	0	895496	-512319	-231484	-317332	166012		-325277	-2.41861e+06	595115	0	895496	-512319	-1.7656e+06	-1.85144e+06	166012
2027	0	-3.04715e+06	0	0	645382	-368926	-2.77069e+06	-2.83669e+06	276456		0	-3.00778e+06	0	0	645382	-368926	-2.73132e+06	-2.79732e+06	276456		1.50977e+06	-3.04715e+06	584932	0	1.68703e+06	-964041	-229456	-401967	276456		1.50977e+06	-3.00778e+06	584932	0	1.68703e+06	-964041	-190088	-362599	276456		-623235	-3.04715e+06	584932	0	1.68703e+06	-964041	-2.36246e+06	-2.53498e+06	276456
2028	0	-3.69036e+06	0	0	968073	-550291	-3.27258e+06	-3.37569e+06	417782		0	-3.63925e+06	0	0	968073	-550291	-3.22147e+06	-3.32458e+06	417782		1.60724e+06	-3.69036e+06	569096	0	1.9868e+06	-1.1316e+06	-658831	-870461	417782		1.60724e+06	-3.63925e+06	569096	0	1.9868e+06	-1.1316e+06	-607721	-819351	417782		-668048	-3.69036e+06	569096	0	1.9868e+06	-1.1316e+06	-2.93411e+06	-3.14575e+06	417782
2029	0	-4.35076e+06	0	0	1.3553e+06	-767522	-3.76298e+06	-3.91147e+06	587780		0	-4.28938e+06	0	0	1.3553e+06	-767522	-3.70161e+06	-3.85009e+06	587780		1.68858e+06	-4.35076e+06	869109	0	2.35111e+06	-1.333e+06	-774957	-1.03255e+06	587780		1.68858e+06	-4.28938e+06	869109	0	2.35111e+06	-1.333e+06	-713586	-971178	587780		-705614	-4.35076e+06	869109	0	2.35111e+06	-1.333e+06	-3.16915e+06	-3.42674e+06	587780
2030	0	-5.03081e+06	0	0	1.80707e+06	-1.01894e+06	-4.24268e+06	-4.44479e+06	788127		0	-4.96219e+06	0	0	1.80707e+06	-1.01894e+06	-4.17406e+06	-4.37617e+06	788127		1.75575e+06	-5.03081e+06	849121	0	3.33626e+06	-1.88265e+06	-972333	-1.34547e+06	788127		1.75575e+06	-4.96219e+06	849121	0	3.33626e+06	-1.88265e+06	-903715	-1.27686e+06	788127		-1.01981e+06	-5.03081e+06	849121	0	3.33626e+06	-1.88265e+06	-3.74789e+06	-4.12103e+06	788127
2031	0	-5.73294e+06	0	0	2.32337e+06	-1.30587e+06	-4.71543e+06	-4.97941e+06	1.01751e+06		0	-5.66172e+06	0	0	2.32337e+06	-1.30587e+06	-4.64421e+06	-4.90819e+06	1.01751e+06		1.81033e+06	-5.73294e+06	827254	0	3.81929e+06	-2.14959e+06	-1.42565e+06	-1.8596e+06	1.01751e+06		1.81033e+06	-5.66172e+06	827254	0	3.81929e+06	-2.14959e+06	-1.35443e+06	-1.78837e+06	1.01751e+06		-1.07394e+06	-5.73294e+06	827254	0	3.81929e+06	-2.14959e+06	-4.30993e+06	-4.74387e+06	1.01751e+06
2032	0	-6.45952e+06	0	0	2.90422e+06	-1.62829e+06	-5.18359e+06	-5.51769e+06	1.27593e+06		0	-6.39201e+06	0	0	2.90422e+06	-1.62829e+06	-5.11608e+06	-5.45018e+06	1.27593e+06		1.85358e+06	-6.45952e+06	1.12564e+06	0	4.36687e+06	-2.45014e+06	-1.56357e+06	-2.06594e+06	1.27593e+06		1.85358e+06	-6.39201e+06	1.12564e+06	0	4.36687e+06	-2.45014e+06	-1.49606e+06	-1.99843e+06	1.27593e+06		-1.1187e+06	-6.45952e+06	1.12564e+06	0	4.36687e+06	-2.45014e+06	-4.53585e+06	-5.03821e+06	1.27593e+06
2033	0	-7.21283e+06	0	0	3.5496e+06	-1.98206e+06	-5.64529e+06	-6.05776e+06	1.56754e+06		0	-7.15708e+06	0	0	3.5496e+06	-1.98206e+06	-5.58954e+06	-6.00201e+06	1.56754e+06		2.15397e+06	-7.21283e+06	1.39752e+06	0	5.54563e+06	-3.09997e+06	-1.21568e+06	-1.86009e+06	1.56754e+06		2.15397e+06	-7.15708e+06	1.39752e+06	0	5.54563e+06	-3.09997e+06	-1.15993e+06	-1.80434e+06	1.56754e+06		-1.44309e+06	-7.21283e+06	1.39752e+06	0	5.54563e+06	-3.09997e+06	-4.81275e+06	-5.45716e+06	1.56754e+06
2034	0	-7.9951e+06	0	0	4.25952e+06	-2.37052e+06	-6.10611e+06	-6.60519e+06	1.88899e+06		0	-7.96088e+06	0	0	4.25952e+06	-2.37052e+06	-6.07189e+06	-6.57097e+06	1.88899e+06		2.46666e+06	-7.9951e+06	1.36028e+06	0	6.74533e+06	-3.76032e+06	-1.18316e+06	-1.97351e+06	1.88899e+06		2.46666e+06	-7.96088e+06	1.36028e+06	0	6.74533e+06	-3.76032e+06	-1.14894e+06	-1.93929e+06	1.88899e+06		-1.77448e+06	-7.9951e+06	1.36028e+06	0	6.74533e+06	-3.76032e+06	-5.4243e+06	-6.21465e+06	1.88899e+06
2035	0	-8.80845e+06	0	0	5.03398e+06	-2.79364e+06	-6.56811e+06	-7.16206e+06	2.24034e+06		0	-8.80724e+06	0	0	5.03398e+06	-2.79364e+06	-6.5669e+06	-7.16086e+06	2.24034e+06		2.78765e+06	-8.80845e+06	1.64619e+06	0	7.46362e+06	-4.14619e+06	-1.05716e+06	-1.93779e+06	2.24034e+06		2.78765e+06	-8.80724e+06	1.64619e+06	0	7.46362e+06	-4.14619e+06	-1.05596e+06	-1.93659e+06	2.24034e+06		-1.84949e+06	-8.80845e+06	1.64619e+06	0	7.46362e+06	-4.14619e+06	-5.69431e+06	-6.57494e+06	2.24034e+06
2036	0	-9.6549e+06	0	0	5.87297e+06	-3.25137e+06	-7.03329e+06	-7.73036e+06	2.62161e+06		0	-9.69989e+06	0	0	5.87297e+06	-3.25137e+06	-7.07829e+06	-7.77536e+06	2.62161e+06		3.11357e+06	-9.6549e+06	1.90999e+06	0	8.82344e+06	-4.88983e+06	-697729	-1.745e+06	2.62161e+06		3.11357e+06	-9.69989e+06	1.90999e+06	0	8.82344e+06	-4.88983e+06	-742726	-1.79e+06	2.62161e+06		-2.20318e+06	-9.6549e+06	1.90999e+06	0	8.82344e+06	-4.88983e+06	-6.01447e+06	-7.06174e+06	2.62161e+06
2037	0	-1.05364e+07	0	0	6.77651e+06	-3.74368e+06	-7.50355e+06	-8.31199e+06	3.03283e+06		0	-1.06424e+07	0	0	6.77651e+06	-3.74368e+06	-7.6096e+06	-8.41804e+06	3.03283e+06		3.44184e+06	-1.05364e+07	1.8594e+06	0	1.02064e+07	-5.64594e+06	-674648	-1.89228e+06	3.03283e+06		3.44184e+06	-1.06424e+07	1.8594e+06	0	1.02064e+07	-5.64594e+06	-780691	-1.99832e+06	3.03283e+06		-2.55863e+06	-1.05364e+07	1.8594e+06	0	1.02064e+07	-5.64594e+06	-6.67512e+06	-7.89275e+06	3.03283e+06
2038	0	-1.14547e+07	0	0	7.74458e+06	-4.27056e+06	-7.9807e+06	-8.90876e+06	3.47402e+06		0	-1.16383e+07	0	0	7.74458e+06	-4.27056e+06	-8.16425e+06	-9.0923e+06	3.47402e+06		3.53232e+06	-1.14547e+07	1.80823e+06	0	1.10977e+07	-6.12223e+06	-1.13874e+06	-2.46861e+06	3.47402e+06		3.53232e+06	-1.16383e+07	1.80823e+06	0	1.10977e+07	-6.12223e+06	-1.32229e+06	-2.65216e+06	3.47402e+06		-2.64852e+06	-1.14547e+07	1.80823e+06	0	1.10977e+07	-6.12223e+06	-7.31959e+06	-8.64945e+06	3.47402e+06
2039	0	-1.24116e+07	0	0	8.77719e+06	-4.83199e+06	-8.46643e+06	-9.52235e+06	3.9452e+06		0	-1.26907e+07	0	0	8.77719e+06	-4.83199e+06	-8.7455e+06	-9.80142e+06	3.9452e+06		3.60043e+06	-1.24116e+07	2.07179e+06	0	1.20534e+07	-6.63249e+06	-1.31847e+06	-2.76854e+06	3.9452e+06		3.60043e+06	-1.26907e+07	2.07179e+06	0	1.20534e+07	-6.63249e+06	-1.59754e+06	-3.0476e+06	3.9452e+06		-2.72013e+06	-1.24116e+07	2.07179e+06	0	1.20534e+07	-6.63249e+06	-7.63903e+06	-9.08909e+06	3.9452e+06
2040	0	-1.34087e+07	0	0	9.87434e+06	-5.42373e+06	-8.9581e+06	-1.01501e+07	4.45061e+06		0	-1.38028e+07	0	0	9.87434e+06	-5.42373e+06	-9.35221e+06	-1.05442e+07	4.45061e+06		3.64856e+06	-1.34087e+07	2.01776e+06	0	1.363e+07	-7.48602e+06	-1.59838e+06	-3.24381e+06	4.45061e+06		3.64856e+06	-1.38028e+07	2.01776e+06	0	1.363e+07	-7.48602e+06	-1.99249e+06	-3.63792e+06	4.45061e+06		-3.05849e+06	-1.34087e+07	2.01776e+06	0	1.363e+07	-7.48602e+06	-8.30543e+06	-9.95086e+06	4.45061e+06
2041	0	-1.44474e+07	0	0	1.1036e+07	-6.04968e+06	-9.46109e+06	-1.07975e+07	4.98635e+06		0	-1.49775e+07	0	0	1.1036e+07	-6.04968e+06	-9.99119e+06	-1.13276e+07	4.98635e+06		3.67872e+06	-1.44474e+07	1.96259e+06	0	1.47045e+07	-8.05794e+06	-2.15954e+06	-3.94018e+06	4.98635e+06		3.67872e+06	-1.49775e+07	1.96259e+06	0	1.47045e+07	-8.05794e+06	-2.68965e+06	-4.47028e+06	4.98635e+06		-3.12785e+06	-1.44474e+07	1.96259e+06	0	1.47045e+07	-8.05794e+06	-8.96612e+06	-1.07468e+07	4.98635e+06
2042	0	-1.55292e+07	0	0	1.22623e+07	-6.70981e+06	-9.97675e+06	-1.14658e+07	5.55244e+06		0	-1.62176e+07	0	0	1.22623e+07	-6.70981e+06	-1.06652e+07	-1.21542e+07	5.55244e+06		3.69259e+06	-1.55292e+07	2.22604e+06	0	1.58436e+07	-8.6629e+06	-2.42992e+06	-4.35381e+06	5.55244e+06		3.69259e+06	-1.62176e+07	2.22604e+06	0	1.58436e+07	-8.6629e+06	-3.11833e+06	-5.04222e+06	5.55244e+06		-3.17971e+06	-1.55292e+07	2.22604e+06	0	1.58436e+07	-8.6629e+06	-9.30221e+06	-1.12261e+07	5.55244e+06
2043	0	-1.66176e+07	0	-16629.2	1.3553e+07	-7.39672e+06	-1.04779e+07	-1.21278e+07	6.15629e+06		0	-1.74503e+07	0	-33258.4	1.3553e+07	-7.39672e+06	-1.13272e+07	-1.29771e+07	6.15629e+06		3.959e+06	-1.66176e+07	2.43445e+06	-16629.2	1.76138e+07	-9.61105e+06	-2.23805e+06	-4.38227e+06	6.15629e+06		3.959e+06	-1.74503e+07	2.43445e+06	-33258.4	1.76138e+07	-9.61105e+06	-3.08735e+06	-5.23156e+06	6.15629e+06		-3.50378e+06	-1.66176e+07	2.46336e+06	-16629.2	1.76138e+07	-9.61105e+06	-9.67191e+06	-1.18161e+07	6.15629e+06
2044	0	-1.77457e+07	0	-33303.9	1.4822e+07	-8.06885e+06	-1.10259e+07	-1.28343e+07	6.78386e+06		0	-1.87418e+07	0	-66607.7	1.47525e+07	-8.03e+06	-1.20859e+07	-1.38859e+07	6.78386e+06		4.31132e+06	-1.77457e+07	2.33554e+06	-33303.9	1.91977e+07	-1.04529e+07	-2.38744e+06	-4.72978e+06	6.78386e+06		4.31132e+06	-1.87418e+07	2.33554e+06	-66607.7	1.91281e+07	-1.04141e+07	-3.4475e+06	-5.78136e+06	6.78386e+06		-3.82802e+06	-1.77457e+07	2.4009e+06	-33303.9	1.93186e+07	-1.05205e+07	-1.0408e+07	-1.27651e+07	6.78386e+06
2045	0	-1.89154e+07	0	-50026.5	1.61555e+07	-8.77453e+06	-1.15844e+07	-1.35596e+07	7.44254e+06		0	-2.00958e+07	0	-100053	1.60164e+07	-8.69695e+06	-1.28764e+07	-1.48346e+07	7.44254e+06		4.69092e+06	-1.89154e+07	2.57959e+06	-50026.5	2.03002e+07	-1.10214e+07	-2.41608e+06	-4.89806e+06	7.44254e+06		4.69092e+06	-2.00958e+07	2.57959e+06	-100053	2.0161e+07	-1.09438e+07	-3.70808e+06	-6.17306e+06	7.44254e+06		-3.90639e+06	-1.89154e+07	2.65259e+06	-50026.5	2.05732e+07	-1.11737e+07	-1.08196e+07	-1.3335e+07	7.44254e+06
2046	0	-2.0128e+07	0	-66799.6	1.75536e+07	-9.51411e+06	-1.21553e+07	-1.43056e+07	8.13231e+06		0	-2.15155e+07	0	-133599	1.73449e+07	-9.39823e+06	-1.37024e+07	-1.58271e+07	8.13231e+06		5.03209e+06	-2.0128e+07	2.80155e+06	-66799.6	2.2134e+07	-1.19962e+07	-2.2234e+06	-4.93472e+06	8.13231e+06		5.03209e+06	-2.15155e+07	2.80155e+06	-133599	2.19253e+07	-1.18803e+07	-3.77049e+06	-6.45624e+06	8.13231e+06		-4.24338e+06	-2.0128e+07	2.88222e+06	-66799.6	2.24382e+07	-1.21649e+07	-1.12826e+07	-1.40312e+07	8.13231e+06
2047	0	-2.1385e+07	0	-83625.5	1.90162e+07	-1.02874e+07	-1.27398e+07	-1.50733e+07	8.85321e+06		0	-2.30036e+07	0	-167251	1.8738e+07	-1.01336e+07	-1.45665e+07	-1.68658e+07	8.85321e+06		5.37186e+06	-2.1385e+07	2.71088e+06	-83625.5	2.39909e+07	-1.29831e+07	-2.37805e+06	-5.32195e+06	8.85321e+06		5.37186e+06	-2.30036e+07	2.71088e+06	-167251	2.37127e+07	-1.28293e+07	-4.20471e+06	-7.11447e+06	8.85321e+06		-4.57652e+06	-2.1385e+07	2.8067e+06	-83625.5	2.43263e+07	-1.31676e+07	-1.20797e+07	-1.50647e+07	8.85321e+06
2048	0	-2.26872e+07	0	-100507	2.05434e+07	-1.10944e+07	-1.33388e+07	-1.58637e+07	9.6053e+06		0	-2.45623e+07	0	-201014	2.01956e+07	-1.09029e+07	-1.54707e+07	-1.79528e+07	9.6053e+06		5.47034e+06	-2.26872e+07	2.62727e+06	-100507	2.53561e+07	-1.3691e+07	-3.02505e+06	-6.14146e+06	9.6053e+06		5.47034e+06	-2.45623e+07	2.62727e+06	-201014	2.50083e+07	-1.34996e+07	-5.15696e+06	-8.23062e+06	9.6053e+06		-4.65572e+06	-2.26872e+07	2.72338e+06	-100507	2.57539e+07	-1.39088e+07	-1.2875e+07	-1.60403e+07	9.6053e+06
2049	0	-2.40357e+07	0	-117446	2.21351e+07	-1.19349e+07	-1.3953e+07	-1.66775e+07	1.03886e+07		0	-2.61936e+07	0	-234891	2.17177e+07	-1.1706e+07	-1.64168e+07	-1.909e+07	1.03886e+07		5.52642e+06	-2.40357e+07	2.85678e+06	-117446	2.6817e+07	-1.44495e+07	-3.40241e+06	-6.70325e+06	1.03886e+07		5.52642e+06	-2.61936e+07	2.85678e+06	-234891	2.63997e+07	-1.42206e+07	-5.86625e+06	-9.11572e+06	1.03886e+07		-4.69768e+06	-2.40357e+07	2.9532e+06	-117446	2.72148e+07	-1.46658e+07	-1.33486e+07	-1.66984e+07	1.03886e+07
2050	0	-2.5431e+07	0	-134444	2.37913e+07	-1.2781e+07	-1.45552e+07	-1.74863e+07	1.12322e+07		0	-2.78991e+07	0	-268889	2.33044e+07	-1.25159e+07	-1.73795e+07	-2.02494e+07	1.12322e+07		5.55701e+06	-2.5431e+07	2.77144e+06	-134444	2.88988e+07	-1.55196e+07	-3.85787e+06	-7.41856e+06	1.12322e+07		5.55701e+06	-2.78991e+07	2.77144e+06	-266314	2.84119e+07	-1.52546e+07	-6.67969e+06	-1.01816e+07	1.12322e+07		-5.0018e+06	-2.5431e+07	2.875e+06	-134444	2.92966e+07	-1.57343e+07	-1.413e+07	-1.77397e+07	1.12322e+07
2051	0	-2.68737e+07	0	-151505	2.5512e+07	-1.36592e+07	-1.51723e+07	-1.83183e+07	1.21083e+07		0	-2.968e+07	0	-303010	2.49556e+07	-1.33581e+07	-1.83856e+07	-2.14602e+07	1.21083e+07		5.56465e+06	-2.68737e+07	2.68514e+06	-151505	3.04784e+07	-1.63138e+07	-4.61074e+06	-8.36962e+06	1.21083e+07		5.56465e+06	-2.968e+07	2.68514e+06	-297819	2.9922e+07	-1.60127e+07	-7.81881e+06	-1.15116e+07	1.21083e+07		-5.04956e+06	-2.68737e+07	2.78893e+06	-151505	3.09074e+07	-1.6544e+07	-1.49225e+07	-1.87343e+07	1.21083e+07
2052	0	-2.837e+07	0	-167300	2.72973e+07	-1.45694e+07	-1.58094e+07	-1.91797e+07	1.30171e+07		0	-3.15418e+07	0	-334599	2.66713e+07	-1.42325e+07	-1.94376e+07	-2.2728e+07	1.30171e+07		5.55148e+06	-2.837e+07	2.88268e+06	-167300	3.21226e+07	-1.71388e+07	-5.11938e+06	-9.08589e+06	1.30171e+07		5.55148e+06	-3.15418e+07	2.88268e+06	-329408	3.14966e+07	-1.68019e+07	-8.74245e+06	-1.26342e+07	1.30171e+07		-5.06181e+06	-2.837e+07	3.01365e+06	-167300	3.25515e+07	-1.73679e+07	-1.54018e+07	-1.94213e+07	1.30171e+07
2053	0	-2.99716e+07	0	-183139	2.91472e+07	-1.55116e+07	-1.65191e+07	-2.0122e+07	1.39586e+07		0	-3.34776e+07	0	-366278	2.84516e+07	-1.5139e+07	-2.05313e+07	-2.40455e+07	1.39586e+07		5.78676e+06	-2.99716e+07	3.05692e+06	-183139	3.4277e+07	-1.82406e+07	-5.27459e+06	-9.51201e+06	1.39586e+07		5.78676e+06	-3.34776e+07	3.05692e+06	-361086	3.35814e+07	-1.7868e+07	-9.28159e+06	-1.34356e+07	1.39586e+07		-5.34173e+06	-2.99716e+07	3.22206e+06	-183139	3.48269e+07	-1.85344e+07	-1.59818e+07	-2.02873e+07	1.39586e+07
2054	0	-3.15912e+07	0	-199025	3.10615e+07	-1.64857e+07	-1.72144e+07	-2.10581e+07	1.49328e+07		0	-3.54875e+07	0	-398050	3.02964e+07	-1.60776e+07	-2.16667e+07	-2.5413e+07	1.49328e+07		6.10334e+06	-3.15912e+07	2.95131e+06	-199025	3.64524e+07	-1.93512e+07	-5.63439e+06	-1.01456e+07	1.49328e+07		6.10334e+06	-3.54875e+07	2.95131e+06	-392858	3.56872e+07	-1.8943e+07	-1.00815e+07	-1.45005e+07	1.49328e+07		-5.63691e+06	-3.15912e+07	3.1307e+06	-199025	3.71544e+07	-1.97266e+07	-1.68686e+07	-2.14668e+07	1.49328e+07
2055	0	-3.32621e+07	0	-214960	3.30405e+07	-1.74917e+07	-1.79283e+07	-2.2021e+07	1.59398e+07		0	-3.75716e+07	0	-429920	3.22058e+07	-1.70481e+07	-2.28439e+07	-2.68306e+07	1.59398e+07		6.44448e+06	-3.32621e+07	3.15953e+06	-214960	3.82361e+07	-2.02435e+07	-5.88042e+06	-1.06171e+07	1.59398e+07		6.44448e+06	-3.75716e+07	3.15953e+06	-424728	3.74014e+07	-1.97999e+07	-1.07908e+07	-1.54267e+07	1.59398e+07		-5.66915e+06	-3.32621e+07	3.34627e+06	-214960	3.90005e+07	-2.06509e+07	-1.74503e+07	-2.22818e+07	1.59398e+07
2056	0	-3.4984e+07	0	-230945	3.50839e+07	-1.85295e+07	-1.86606e+07	-2.30106e+07	1.69797e+07		0	-3.97303e+07	0	-461891	3.41797e+07	-1.80506e+07	-2.40631e+07	-2.82983e+07	1.69797e+07		6.74486e+06	-3.4984e+07	3.34627e+06	-230945	4.06613e+07	-2.14819e+07	-5.94438e+06	-1.09863e+07	1.69797e+07		6.74486e+06	-3.97303e+07	3.34627e+06	-456699	3.97571e+07	-2.10029e+07	-1.13416e+07	-1.6274e+07	1.69797e+07		-5.95632e+06	-3.4984e+07	3.54734e+06	-230945	4.14569e+07	-2.19037e+07	-1.80708e+07	-2.32114e+07	1.69797e+07
2057	0	-3.67568e+07	0	-246984	3.71919e+07	-1.95991e+07	-1.94111e+07	-2.34326e+07	1.80524e+07		0	-4.19635e+07	0	-493968	3.62181e+07	-1.90849e+07	-2.53243e+07	-2.92223e+07	1.80524e+07		7.04272e+06	-3.67568e+07	3.2349e+06	-246984	4.31098e+07	-2.27305e+07	-6.3469e+06	-1.11032e+07	1.80524e+07		7.04272e+06	-4.19635e+07	3.2349e+06	-488776	4.21359e+07	-2.22162e+07	-1.2255e+07	-1.6893e+07	1.80524e+07		-6.25553e+06	-3.67568e+07	3.4434e+06	-246984	4.39677e+07	-2.31837e+07	-1.9032e+07	-2.38949e+07	1.80524e+07
2058	0	-3.85784e+07	0	-263077	3.93644e+07	-2.07005e+07	-2.01775e+07	-2.38772e+07	1.91579e+07		0	-4.42678e+07	0	-526154	3.83211e+07	-2.01511e+07	-2.6624e+07	-3.01941e+07	1.91579e+07		7.09688e+06	-3.85784e+07	3.12328e+06	-263077	4.50976e+07	-2.37227e+07	-7.24635e+06	-1.16586e+07	1.91579e+07		7.09688e+06	-4.42678e+07	3.12328e+06	-520962	4.40542e+07	-2.31733e+07	-1.36877e+07	-1.79755e+07	1.91579e+07		-6.28449e+06	-3.85784e+07	3.33231e+06	-263077	4.59867e+07	-2.41905e+07	-1.99975e+07	-2.45202e+07	1.91579e+07
2059	0	-4.04479e+07	0	-279226	4.16015e+07	-2.18335e+07	-2.09592e+07	-2.4341e+07	2.02964e+07		0	-4.66433e+07	0	-558453	4.04886e+07	-2.1249e+07	-2.79622e+07	-3.12114e+07	2.02964e+07		7.10638e+06	-4.04479e+07	3.31734e+06	-279226	4.715e+07	-2.47462e+07	-7.89972e+06	-1.19716e+07	2.02964e+07		7.10638e+06	-4.66433e+07	3.31734e+06	-553261	4.6037e+07	-2.41617e+07	-1.48976e+07	-1.8842e+07	2.02964e+07		-6.27393e+06	-4.04479e+07	3.52692e+06	-279226	4.8039e+07	-2.52117e+07	-2.06468e+07	-2.48293e+07	2.02964e+07
2060	0	-4.23645e+07	0	-295434	4.39031e+07	-2.29982e+07	-2.1755e+07	-2.48203e+07	2.14679e+07		0	-4.90901e+07	0	-590868	4.27206e+07	-2.23787e+07	-2.9339e+07	-3.22714e+07	2.14679e+07		7.08903e+06	-4.23645e+07	3.20354e+06	-295434	4.98232e+07	-2.61069e+07	-8.65112e+06	-1.24532e+07	2.14679e+07		7.08903e+06	-4.90901e+07	3.20354e+06	-585677	4.86407e+07	-2.54874e+07	-1.62299e+07	-1.99043e+07	2.14679e+07		-6.52529e+06	-4.23645e+07	3.42065e+06	-295434	5.07122e+07	-2.65701e+07	-2.16225e+07	-2.55352e+07	2.14679e+07
2061	0	-4.42902e+07	0	-311702	4.62692e+07	-2.41945e+07	-2.25272e+07	-2.52745e+07	2.26723e+07		0	-5.16082e+07	0	-623404	4.50172e+07	-2.35401e+07	-3.07544e+07	-3.33708e+07	2.26723e+07		7.04749e+06	-4.42902e+07	3.08888e+06	-311702	5.19943e+07	-2.71912e+07	-9.66246e+06	-1.31228e+07	2.26723e+07		7.04749e+06	-5.16082e+07	3.08888e+06	-618212	5.07422e+07	-2.65368e+07	-1.78845e+07	-2.12191e+07	2.26723e+07		-6.51883e+06	-4.42902e+07	3.30661e+06	-311702	5.29145e+07	-2.76695e+07	-2.25691e+07	-2.61441e+07	2.26723e+07
2062	0	-4.62567e+07	0	-328032	4.86999e+07	-2.54224e+07	-2.33073e+07	-2.57328e+07	2.39097e+07		0	-5.41977e+07	0	-656063	4.73783e+07	-2.47331e+07	-3.22085e+07	-3.45061e+07	2.39097e+07		6.98405e+06	-4.62567e+07	3.28511e+06	-328032	5.42299e+07	-2.83061e+07	-1.03918e+07	-1.35065e+07	2.39097e+07		6.98405e+06	-5.41977e+07	3.28511e+06	-650872	5.29083e+07	-2.76168e+07	-1.92878e+07	-2.22798e+07	2.39097e+07		-6.47542e+06	-4.62567e+07	3.50348e+06	-328032	5.51501e+07	-2.87827e+07	-2.31892e+07	-2.64186e+07	2.39097e+07
2063	0	-4.82617e+07	0	-344425	5.11951e+07	-2.6682e+07	-2.40929e+07	-2.61902e+07	2.51802e+07		0	-5.68533e+07	0	-688850	4.9804e+07	-2.59578e+07	-3.36959e+07	-3.56683e+07	2.51802e+07		7.16738e+06	-4.82617e+07	3.43122e+06	-344425	5.70967e+07	-2.97634e+07	-1.06742e+07	-1.35074e+07	2.51802e+07		7.16738e+06	-5.68533e+07	3.43122e+06	-683658	5.57056e+07	-2.90392e+07	-2.0272e+07	-2.29855e+07	2.51802e+07		-6.70014e+06	-4.82617e+07	3.68414e+06	-344425	5.8017e+07	-3.02382e+07	-2.38434e+07	-2.67914e+07	2.51802e+07
2064	0	-5.0343e+07	0	-360884	5.37549e+07	-2.7973e+07	-2.4922e+07	-2.66821e+07	2.64837e+07		0	-5.9575e+07	0	-721768	5.22942e+07	-2.72141e+07	-3.52167e+07	-3.68533e+07	2.64837e+07		7.43043e+06	-5.0343e+07	3.27758e+06	-360884	5.98635e+07	-3.1163e+07	-1.12954e+07	-1.38177e+07	2.64837e+07		7.43043e+06	-5.9575e+07	3.27758e+06	-716576	5.84028e+07	-3.04041e+07	-2.15849e+07	-2.39889e+07	2.64837e+07		-6.94035e+06	-5.0343e+07	3.56514e+06	-360884	6.09359e+07	-3.17193e+07	-2.48625e+07	-2.75186e+07	2.64837e+07
2065	0	-5.2469e+07	0	-377410	5.63792e+07	-2.92956e+07	-2.57628e+07	-2.71743e+07	2.78203e+07		0	-6.23628e+07	0	-754819	5.48489e+07	-2.8502e+07	-3.67707e+07	-3.80572e+07	2.78203e+07		7.71767e+06	-5.2469e+07	3.45784e+06	-377410	6.21489e+07	-3.22947e+07	-1.18166e+07	-1.39485e+07	2.78203e+07		7.71767e+06	-6.23628e+07	3.45784e+06	-749628	6.06187e+07	-3.15011e+07	-2.28194e+07	-2.48314e+07	2.78203e+07		-6.91671e+06	-5.2469e+07	3.75318e+06	-377410	6.33734e+07	-3.29322e+07	-2.55686e+07	-2.78534e+07	2.78203e+07
2066	0	-5.46389e+07	0	-394004	5.9068e+07	-3.06497e+07	-2.66145e+07	-2.76636e+07	2.919e+07		0	-6.52168e+07	0	-788007	5.74682e+07	-2.98215e+07	-3.83581e+07	-3.92759e+07	2.919e+07		7.9639e+06	-5.46389e+07	3.61671e+06	-394004	6.51656e+07	-3.38215e+07	-1.21081e+07	-1.39188e+07	2.919e+07		7.9639e+06	-6.52168e+07	3.61671e+06	-782816	6.35658e+07	-3.29932e+07	-2.38465e+07	-2.55312e+07	2.919e+07		-7.14892e+06	-5.46389e+07	3.92681e+06	-394004	6.64213e+07	-3.44734e+07	-2.63071e+07	-2.82747e+07	2.919e+07
2067	0	-5.68522e+07	0	-410668	6.18214e+07	-3.20352e+07	-2.74767e+07	-2.81471e+07	3.05928e+07		0	-6.8137e+07	0	-821336	6.0152e+07	-3.11724e+07	-3.99788e+07	-4.05055e+07	3.05928e+07		8.2075e+06	-5.6243e+07	3.47061e+06	-1.0489e+06	6.82055e+07	-3.53588e+07	-1.2767e+07	-1.42353e+07	3.05928e+07		8.2075e+06	-6.69187e+07	3.47061e+06	-2.0926e+06	6.65361e+07	-3.4496e+07	-2.5293e+07	-2.66228e+07	3.05928e+07		-7.39373e+06	-5.68522e+07	3.79553e+06	-410668	6.95235e+07	-3.60417e+07	-2.73792e+07	-2.90122e+07	3.05928e+07
2068	0	-5.91049e+07	0	-427404	6.46393e+07	-3.34523e+07	-2.83453e+07	-2.86186e+07	3.20287e+07		0	-7.11172e+07	0	-854807	6.29004e+07	-3.2555e+07	-4.16267e+07	-4.17356e+07	3.20287e+07		8.3267e+06	-5.78065e+07	3.33128e+06	-1.70146e+06	6.95824e+07	-3.59843e+07	-1.42518e+07	-1.51432e+07	3.20287e+07		8.3267e+06	-6.85203e+07	3.33128e+06	-3.39774e+06	6.66722e+07	-3.44487e+07	-2.80365e+07	-2.86224e+07	3.20287e+07		-7.36858e+06	-5.91049e+07	3.6572e+06	-427404	7.2134e+07	-3.73365e+07	-2.84462e+07	-2.96567e+07	3.20287e+07
2069	0	-6.13967e+07	0	-444212	6.75218e+07	-3.49008e+07	-2.92199e+07	-2.90753e+07	3.34977e+07		0	-7.41575e+07	0	-888425	6.57132e+07	-3.3969e+07	-4.33016e+07	-4.29624e+07	3.34977e+07		8.42743e+06	-5.93378e+07	3.49771e+06	-2.34646e+06	7.1055e+07	-3.66604e+07	-1.53645e+07	-1.5662e+07	3.34977e+07		8.42743e+06	-7.00398e+07	3.49771e+06	-4.68772e+06	6.69041e+07	-3.44546e+07	-3.03529e+07	-3.01679e+07	3.34977e+07		-7.30473e+06	-6.13967e+07	3.82466e+06	-444212	7.47778e+07	-3.86456e+07	-2.91887e+07	-2.99519e+07	3.34977e+07
2070	0	-6.37291e+07	0	-461096	7.04687e+07	-3.63807e+07	-3.01021e+07	-2.95169e+07	3.49999e+07		0	-7.72577e+07	0	-922191	6.85907e+07	-3.54145e+07	-4.50037e+07	-4.4182e+07	3.49999e+07		8.67402e+06	-6.08467e+07	3.35637e+06	-2.98531e+06	7.31485e+07	-3.76813e+07	-1.63345e+07	-1.60846e+07	3.49999e+07		8.67402e+06	-7.14929e+07	3.35637e+06	-5.96543e+06	6.77567e+07	-3.48128e+07	-3.24841e+07	-3.15632e+07	3.49999e+07		-7.50351e+06	-6.37291e+07	3.69134e+06	-461096	7.80425e+07	-4.02918e+07	-3.02517e+07	-3.06144e+07	3.49999e+07
2071	0	-6.6098e+07	0	-478055	7.34803e+07	-3.7892e+07	-3.09878e+07	-2.9937e+07	3.65353e+07		0	-8.04179e+07	0	-956110	7.15326e+07	-3.68915e+07	-4.67328e+07	-4.53905e+07	3.65353e+07		8.92631e+06	-6.23357e+07	3.21425e+06	-3.61914e+06	7.47398e+07	-3.84318e+07	-1.75063e+07	-1.66133e+07	3.65353e+07		8.92631e+06	-7.28934e+07	3.21425e+06	-7.23308e+06	6.81073e+07	-3.4907e+07	-3.47857e+07	-3.30197e+07	3.65353e+07		-7.44486e+06	-6.6098e+07	3.55034e+06	-478055	8.08362e+07	-4.16789e+07	-3.13132e+07	-3.11835e+07	3.65353e+07
2072	0	-6.7225e+07	0	-1.22172e+06	7.65563e+07	-3.94348e+07	-3.13252e+07	-3.03761e+07	3.81038e+07		0	-8.16764e+07	0	-2.44344e+06	7.45391e+07	-3.83999e+07	-4.79806e+07	-4.66702e+07	3.81038e+07		9.18323e+06	-6.32164e+07	3.38151e+06	-4.2488e+06	7.63957e+07	-3.92179e+07	-1.77227e+07	-1.67535e+07	3.81038e+07		9.18323e+06	-7.36592e+07	3.38151e+06	-8.4924e+06	6.85223e+07	-3.50419e+07	-3.61065e+07	-3.40475e+07	3.81038e+07		-7.35019e+06	-6.79088e+07	3.74569e+06	-495091	8.36633e+07	-4.30796e+07	-3.14247e+07	-3.13658e+07	3.81038e+07
2073	0	-6.82984e+07	0	-1.96201e+06	7.8317e+07	-4.02414e+07	-3.21848e+07	-3.11373e+07	3.97006e+07		0	-8.28251e+07	0	-3.92401e+06	7.48968e+07	-3.84463e+07	-5.02986e+07	-4.86337e+07	3.97006e+07		9.17256e+06	-6.40841e+07	3.23363e+06	-4.87314e+06	7.85618e+07	-4.0269e+07	-1.82583e+07	-1.72415e+07	3.97006e+07		9.17256e+06	-7.43965e+07	3.23363e+06	-9.74109e+06	6.94477e+07	-3.54479e+07	-3.77317e+07	-3.53892e+07	3.97006e+07		-7.53878e+06	-6.97477e+07	3.63278e+06	-512012	8.71216e+07	-4.48053e+07	-3.18495e+07	-3.19054e+07	3.97006e+07
2074	0	-6.93288e+07	0	-2.6934e+06	8.01421e+07	-4.10818e+07	-3.29619e+07	-3.179e+07	4.13312e+07		0	-8.38812e+07	0	-5.38679e+06	7.53189e+07	-3.85295e+07	-5.24786e+07	-5.04121e+07	4.13312e+07		9.20646e+06	-6.49446e+07	3.1044e+06	-5.49427e+06	8.02154e+07	-4.10411e+07	-1.89536e+07	-1.77909e+07	4.13312e+07		9.20646e+06	-7.51128e+07	3.1044e+06	-1.09833e+07	6.98605e+07	-3.55788e+07	-3.95035e+07	-3.67578e+07	4.13312e+07		-7.47155e+06	-7.16155e+07	3.51861e+06	-529007	9.00986e+07	-4.62652e+07	-3.22641e+07	-3.23404e+07	4.13312e+07
2075	0	-7.0322e+07	0	-3.08195e+06	8.20318e+07	-4.14868e+07	-3.28589e+07	-3.15375e+07	4.38239e+07		0	-8.4859e+07	0	-6.1639e+06	7.58056e+07	-3.85394e+07	-5.37566e+07	-5.12408e+07	4.38239e+07		9.23573e+06	-6.57996e+07	3.19956e+06	-5.81785e+06	8.20234e+07	-4.14408e+07	-1.85996e+07	-1.72771e+07	4.38239e+07		9.23573e+06	-7.58142e+07	3.19956e+06	-1.16305e+07	7.04277e+07	-3.56529e+07	-4.02345e+07	-3.70494e+07	4.38239e+07		-7.38754e+06	-7.35096e+07	3.62195e+06	-546077	9.31401e+07	-4.69895e+07	-3.16706e+07	-3.17422e+07	4.38239e+07
2076	0	-7.12811e+07	0	-3.80008e+06	8.39861e+07	-4.24056e+07	-3.35007e+07	-3.20057e+07	4.55216e+07		0	-8.57698e+07	0	-7.60016e+06	7.63569e+07	-3.87174e+07	-5.57305e+07	-5.27182e+07	4.55216e+07		9.20049e+06	-6.6649e+07	3.06667e+06	-6.43369e+06	8.44729e+07	-4.26459e+07	-1.89885e+07	-1.75546e+07	4.55216e+07		9.20049e+06	-7.65056e+07	3.06667e+06	-1.28622e+07	7.16364e+07	-3.6223e+07	-4.16871e+07	-3.80878e+07	4.55216e+07		-7.56528e+06	-7.54253e+07	3.50423e+06	-563224	9.6792e+07	-4.88091e+07	-3.20666e+07	-3.21782e+07	4.55216e+07
2077	0	-7.22102e+07	0	-4.42431e+06	8.60048e+07	-4.32403e+07	-3.387e+07	-3.21788e+07	4.7458e+07		0	-8.66231e+07	0	-8.84861e+06	7.69726e+07	-3.89016e+07	-5.74007e+07	-5.38456e+07	4.7458e+07		9.1433e+06	-6.74942e+07	2.93565e+06	-6.96814e+06	8.63996e+07	-4.34492e+07	-1.9433e+07	-1.77913e+07	4.7458e+07		9.1433e+06	-7.71912e+07	2.93565e+06	-1.39311e+07	7.23224e+07	-3.64683e+07	-4.31892e+07	-3.90557e+07	4.7458e+07		-7.48324e+06	-7.66157e+07	3.37749e+06	-1.28328e+06	9.99523e+07	-5.01675e+07	-3.22199e+07	-3.22791e+07	4.7458e+07
2078	0	-7.31129e+07	0	-5.13316e+06	8.80881e+07	-4.42321e+07	-3.439e+07	-3.25032e+07	4.92231e+07		0	-8.74267e+07	0	-1.02663e+07	7.76529e+07	-3.91639e+07	-5.9204e+07	-5.51053e+07	4.92231e+07		9.16379e+06	-6.83366e+07	3.11478e+06	-7.57973e+06	8.83868e+07	-4.43975e+07	-1.96485e+07	-1.77992e+07	4.92231e+07		9.16379e+06	-7.78742e+07	3.11478e+06	-1.51233e+07	7.30687e+07	-3.67866e+07	-4.44368e+07	-3.97988e+07	4.92231e+07		-7.36958e+06	-7.77371e+07	3.55803e+06	-2.09709e+06	1.01674e+08	-5.09258e+07	-3.2898e+07	-3.27167e+07	4.92231e+07
2079	0	-7.39936e+07	0	-5.83836e+06	9.0236e+07	-4.5259e+07	-3.48549e+07	-3.27352e+07	5.1022e+07		0	-8.81873e+07	0	-1.16767e+07	7.83978e+07	-3.94657e+07	-6.09319e+07	-5.62116e+07	5.1022e+07		9.17257e+06	-6.91786e+07	2.97056e+06	-8.18946e+06	9.10328e+07	-4.57042e+07	-1.98964e+07	-1.78768e+07	5.1022e+07		9.17257e+06	-7.85574e+07	2.97056e+06	-1.63117e+07	7.4474e+07	-3.74655e+07	-4.57175e+07	-4.05717e+07	5.1022e+07		-7.52513e+06	-7.87992e+07	3.41527e+06	-2.90109e+06	1.04023e+08	-5.20269e+07	-3.38145e+07	-3.34261e+07	5.1022e+07
2080	0	-7.48541e+07	0	-6.54035e+06	9.24484e+07	-4.63204e+07	-3.52664e+07	-3.28999e+07	5.28546e+07		0	-8.89103e+07	0	-1.30807e+07	7.92072e+07	-3.98058e+07	-6.25896e+07	-5.72156e+07	5.28546e+07		9.33285e+06	-7.00203e+07	2.82518e+06	-8.79747e+06	9.3149e+07	-4.67201e+07	-2.02309e+07	-1.79524e+07	5.28546e+07		9.33285e+06	-7.92428e+07	2.82518e+06	-1.74967e+07	7.53494e+07	-3.78556e+07	-4.70876e+07	-4.13272e+07	5.28546e+07		-7.40129e+06	-7.9808e+07	3.27833e+06	-3.6971e+06	1.05842e+08	-5.28453e+07	-3.46316e+07	-3.39476e+07	5.28546e+07
2081	0	-7.56929e+07	0	-7.23952e+06	9.47253e+07	-4.74159e+07	-3.5623e+07	-3.29964e+07	5.47211e+07		0	-8.96004e+07	0	-1.4479e+07	8.00811e+07	-4.01833e+07	-6.41816e+07	-5.8122e+07	5.47211e+07		9.50358e+06	-7.08587e+07	3.0055e+06	-9.40385e+06	9.53298e+07	-4.77673e+07	-2.0191e+07	-1.76404e+07	5.47211e+07		9.50358e+06	-7.9932e+07	3.0055e+06	-1.86784e+07	7.62894e+07	-3.82787e+07	-4.80906e+07	-4.16839e+07	5.47211e+07		-7.27677e+06	-8.07656e+07	3.4602e+06	-4.4865e+06	1.07757e+08	-5.37185e+07	-3.50305e+07	-3.40414e+07	5.47211e+07
2082	0	-7.65118e+07	0	-7.93614e+06	9.70668e+07	-4.8545e+07	-3.59261e+07	-3.30274e+07	5.66214e+07		0	-9.02616e+07	0	-1.58723e+07	8.10196e+07	-4.05973e+07	-6.57116e+07	-5.89361e+07	5.66214e+07		9.68305e+06	-7.16941e+07	2.86235e+06	-1.00087e+07	9.81694e+07	-4.91725e+07	-2.01604e+07	-1.74003e+07	5.66214e+07		9.68305e+06	-8.06262e+07	2.86235e+06	-1.9857e+07	7.78883e+07	-3.90616e+07	-4.91111e+07	-4.21024e+07	5.66214e+07		-7.42277e+06	-8.16765e+07	3.31866e+06	-5.27037e+06	1.10299e+08	-5.49379e+07	-3.56896e+07	-3.44541e+07	5.66214e+07
2083	0	-7.73118e+07	0	-8.63046e+06	9.94728e+07	-4.97075e+07	-3.61769e+07	-3.29953e+07	5.85555e+07		0	-9.08972e+07	0	-1.72609e+07	8.20226e+07	-4.10474e+07	-6.71829e+07	-5.9663e+07	5.85555e+07		9.62023e+06	-7.25263e+07	2.69102e+06	-1.06121e+07	1.00479e+08	-5.02864e+07	-2.06343e+07	-1.75793e+07	5.85555e+07		9.62023e+06	-8.13262e+07	2.69102e+06	-2.10326e+07	7.89573e+07	-3.95549e+07	-5.06452e+07	-4.29315e+07	5.85555e+07		-7.28967e+06	-8.25442e+07	3.18284e+06	-6.04955e+06	1.12312e+08	-5.58702e+07	-3.62587e+07	-3.46913e+07	5.85555e+07
2084	0	-7.80966e+07	0	-9.32265e+06	1.01943e+08	-5.09031e+07	-3.63789e+07	-3.29051e+07	6.05235e+07		0	-9.15101e+07	0	-1.86453e+07	8.30901e+07	-4.15331e+07	-6.85983e+07	-6.03076e+07	6.05235e+07		9.60623e+06	-7.33579e+07	2.84531e+06	-1.12142e+07	1.02733e+08	-5.13653e+07	-2.07532e+07	-1.73786e+07	6.05235e+07		9.60623e+06	-8.20327e+07	2.84531e+06	-2.22054e+07	7.997e+07	-4.00148e+07	-5.18314e+07	-4.33713e+07	6.05235e+07		-7.15908e+06	-8.33745e+07	3.37273e+06	-6.8247e+06	1.14421e+08	-5.68538e+07	-3.64187e+07	-3.4514e+07	6.05235e+07
2085	0	-7.88671e+07	0	-1.00129e+07	1.04478e+08	-5.2192e+07	-3.65935e+07	-3.28618e+07	6.24219e+07		0	-9.21028e+07	0	-2.00257e+07	8.42222e+07	-4.20711e+07	-6.99774e+07	-6.09766e+07	6.24219e+07		9.59135e+06	-7.41888e+07	2.68617e+06	-1.18149e+07	1.05645e+08	-5.28754e+07	-2.09565e+07	-1.7365e+07	6.24219e+07		9.59135e+06	-8.2746e+07	2.68617e+06	-2.34425e+07	8.16415e+07	-4.08707e+07	-5.31402e+07	-4.39889e+07	6.24219e+07		-7.31679e+06	-8.41701e+07	3.22136e+06	-7.59633e+06	1.17188e+08	-5.82631e+07	-3.69369e+07	-3.481e+07	6.24219e+07
2086	0	-7.96216e+07	0	-1.07012e+07	1.07078e+08	-5.35152e+07	-3.67599e+07	-3.27637e+07	6.43529e+07		0	-9.26774e+07	0	-2.14025e+07	8.54188e+07	-4.2646e+07	-7.1307e+07	-6.15738e+07	6.43529e+07		9.51532e+06	-7.50159e+07	2.52579e+06	-1.24144e+07	1.08117e+08	-5.41278e+07	-2.13997e+07	-1.75213e+07	6.43529e+07		9.51532e+06	-8.34661e+07	2.52579e+06	-2.46764e+07	8.2873e+07	-4.14708e+07	-5.46992e+07	-4.47719e+07	6.43529e+07		-7.18201e+06	-8.49307e+07	3.07579e+06	-8.36484e+06	1.19394e+08	-5.93461e+07	-3.73534e+07	-3.4919e+07	6.43529e+07
2087	0	-8.03606e+07	0	-1.1427e+07	1.09742e+08	-5.48725e+07	-3.69179e+07	-3.26108e+07	6.63167e+07		0	-9.32358e+07	0	-2.2854e+07	8.668e+07	-4.32573e+07	-7.26671e+07	-6.20991e+07	6.63167e+07		9.4204e+06	-7.58392e+07	2.71144e+06	-1.30453e+07	1.10654e+08	-5.5413e+07	-2.15116e+07	-1.73063e+07	6.63167e+07		9.4204e+06	-8.41931e+07	2.71144e+06	-2.59072e+07	8.4169e+07	-4.21053e+07	-5.59048e+07	-4.51781e+07	6.63167e+07		-7.0502e+06	-8.56586e+07	3.27628e+06	-9.17566e+06	1.21697e+08	-6.04813e+07	-3.73929e+07	-3.46023e+07	6.63167e+07
2088	0	-8.10845e+07	0	-1.21507e+07	1.12471e+08	-5.62639e+07	-3.70283e+07	-3.24087e+07	6.83131e+07		0	-9.37796e+07	0	-2.43015e+07	8.80057e+07	-4.39048e+07	-7.39803e+07	-6.25647e+07	6.83131e+07		9.40595e+06	-7.66161e+07	2.87704e+06	-1.36923e+07	1.1385e+08	-5.70776e+07	-2.12532e+07	-1.67943e+07	6.83131e+07		9.40595e+06	-8.48429e+07	2.87704e+06	-2.71701e+07	8.6124e+07	-4.31209e+07	-5.67269e+07	-4.5263e+07	6.83131e+07		-7.20804e+06	-8.63552e+07	3.4699e+06	-9.98352e+06	1.24658e+08	-6.19978e+07	-3.74171e+07	-3.43437e+07	6.83131e+07
2089	0	-8.17966e+07	0	-1.28725e+07	1.15264e+08	-5.76892e+07	-3.70943e+07	-3.21627e+07	7.03423e+07		0	-9.43102e+07	0	-2.5745e+07	8.93959e+07	-4.45884e+07	-7.52478e+07	-6.29749e+07	7.03423e+07		9.46021e+06	-7.73849e+07	2.69578e+06	-1.43378e+07	1.16942e+08	-5.86785e+07	-2.13028e+07	-1.65695e+07	7.03423e+07		9.46021e+06	-8.54867e+07	2.69578e+06	-2.843e+07	8.78978e+07	-4.40291e+07	-5.7892e+07	-4.56501e+07	7.03423e+07		-7.37269e+06	-8.70252e+07	3.31669e+06	-1.07886e+07	1.27652e+08	-6.3531e+07	-3.77489e+07	-3.43892e+07	7.03423e+07
2090	0	-8.24976e+07	0	-1.35924e+07	1.18122e+08	-5.91484e+07	-3.71165e+07	-3.18749e+07	7.24043e+07		0	-9.48287e+07	0	-2.71848e+07	9.08507e+07	-4.53079e+07	-7.64708e+07	-6.33339e+07	7.24043e+07		9.69123e+06	-7.8146e+07	2.87802e+06	-1.49818e+07	1.19505e+08	-5.99662e+07	-2.10197e+07	-1.59393e+07	7.24043e+07		9.69123e+06	-8.61255e+07	2.87802e+06	-2.96869e+07	8.91418e+07	-4.4626e+07	-5.87275e+07	-4.56261e+07	7.24043e+07		-7.25735e+06	-8.76703e+07	3.51388e+06	-1.15911e+07	1.30117e+08	-6.4752e+07	-3.76404e+07	-3.39215e+07	7.24043e+07
2091	0	-8.3184e+07	0	-1.43105e+07	1.21044e+08	-6.06413e+07	-3.70915e+07	-3.15435e+07	7.44991e+07		0	-9.53363e+07	0	-2.8621e+07	9.237e+07	-4.60632e+07	-7.76504e+07	-6.36455e+07	7.44991e+07		9.89514e+06	-7.8896e+07	3.06105e+06	-1.56245e+07	1.22816e+08	-6.16837e+07	-2.04315e+07	-1.50937e+07	7.44991e+07		9.89514e+06	-8.67602e+07	3.06105e+06	-3.09411e+07	9.11345e+07	-4.56548e+07	-5.92654e+07	-4.53867e+07	7.44991e+07		-7.44199e+06	-8.82881e+07	3.70491e+06	-1.23912e+07	1.33271e+08	-6.63691e+07	-3.75143e+07	-3.35186e+07	7.44991e+07
2092	0	-8.38562e+07	0	-1.50268e+07	1.24031e+08	-6.21678e+07	-3.70198e+07	-3.11704e+07	7.66266e+07		0	-9.58337e+07	0	-3.00536e+07	9.39538e+07	-4.6854e+07	-7.87875e+07	-6.3913e+07	7.66266e+07		1.01094e+07	-7.96349e+07	2.89773e+06	-1.62658e+07	1.26192e+08	-6.34359e+07	-2.01372e+07	-1.45472e+07	7.66266e+07		1.01094e+07	-8.73911e+07	2.89773e+06	-3.21925e+07	9.31917e+07	-4.67202e+07	-6.01051e+07	-4.54477e+07	7.66266e+07		-7.63044e+06	-8.888e+07	3.54965e+06	-1.3189e+07	1.36459e+08	-6.80032e+07	-3.76938e+07	-3.34224e+07	7.66266e+07
2093	0	-8.45103e+07	0	-1.57433e+07	1.27082e+08	-6.3728e+07	-3.68992e+07	-3.07348e+07	7.8787e+07		0	-9.63133e+07	0	-3.14867e+07	9.56022e+07	-4.76803e+07	-7.98781e+07	-6.40948e+07	7.8787e+07		1.00828e+07	-8.04004e+07	2.74109e+06	-1.68901e+07	1.29038e+08	-6.48753e+07	-2.03035e+07	-1.43726e+07	7.8787e+07		1.00828e+07	-8.80937e+07	2.74109e+06	-3.34412e+07	9.47191e+07	-4.74746e+07	-6.14665e+07	-4.5885e+07	7.8787e+07		-7.53541e+06	-8.94848e+07	3.40113e+06	-1.39689e+07	1.39117e+08	-6.93252e+07	-3.77957e+07	-3.316e+07	7.8787e+07
2094	0	-8.5154e+07	0	-1.64582e+07	1.3019e+08	-6.53168e+07	-3.6739e+07	-3.02832e+07	8.09802e+07		0	-9.67834e+07	0	-3.29164e+07	9.72984e+07	-4.85321e+07	-8.09335e+07	-6.42758e+07	8.09802e+07		1.00117e+07	-8.11642e+07	2.93113e+06	-1.75133e+07	1.3205e+08	-6.64059e+07	-2.00907e+07	-1.38564e+07	8.09802e+07		1.00117e+07	-8.88038e+07	2.93113e+06	-3.46873e+07	9.64813e+07	-4.83622e+07	-6.24292e+07	-4.59817e+07	8.09802e+07		-7.4392e+06	-9.00755e+07	3.59236e+06	-1.47466e+07	1.41941e+08	-7.07393e+07	-3.74675e+07	-3.25049e+07	8.09802e+07
2095	0	-8.50432e+07	0	-1.71715e+07	1.33362e+08	-6.69391e+07	-3.57917e+07	-2.90516e+07	8.32061e+07		0	-9.72445e+07	0	-3.43429e+07	9.90591e+07	-4.94192e+07	-8.19475e+07	-6.44149e+07	8.32061e+07		9.9155e+06	-8.11808e+07	2.77773e+06	-1.81351e+07	1.3572e+08	-6.83163e+07	-1.92188e+07	-1.2763e+07	8.32061e+07		9.9155e+06	-8.95195e+07	2.77773e+06	-3.59309e+07	9.89024e+07	-4.96311e+07	-6.34859e+07	-4.62469e+07	8.32061e+07		-7.61138e+06	-8.99079e+07	3.44022e+06	-1.55224e+07	1.45392e+08	-7.2516e+07	-3.67255e+07	-3.1514e+07	8.32061e+07
2096	0	-8.4837e+07	0	-1.78831e+07	1.36599e+08	-6.85949e+07	-3.47163e+07	-2.77007e+07	8.54649e+07		0	-9.76972e+07	0	-3.57662e+07	1.00884e+08	-5.03416e+07	-8.29207e+07	-6.45163e+07	8.54649e+07		9.79678e+06	-8.11104e+07	2.62349e+06	-1.87558e+07	1.38861e+08	-6.99158e+07	-1.85012e+07	-1.17578e+07	8.54649e+07		9.79678e+06	-9.02439e+07	2.62349e+06	-3.71721e+07	1.00794e+08	-5.05902e+07	-6.47921e+07	-4.66899e+07	8.54649e+07		-7.50259e+06	-8.96414e+07	3.29427e+06	-1.62961e+07	1.48313e+08	-7.39826e+07	-3.58151e+07	-3.02887e+07	8.54649e+07
2097	0	-8.45464e+07	0	-1.85932e+07	1.399e+08	-7.02842e+07	-3.35239e+07	-2.62429e+07	8.77565e+07		0	-9.8142e+07	0	-3.71865e+07	1.02774e+08	-5.12992e+07	-8.38535e+07	-6.45831e+07	8.77565e+07		9.65863e+06	-8.09592e+07	2.81552e+06	-1.93753e+07	1.42066e+08	-7.15471e+07	-1.73418e+07	-1.0321e+07	8.77565e+07		9.65863e+06	-9.09675e+07	2.81552e+06	-3.84108e+07	1.0275e+08	-5.15822e+07	-6.57367e+07	-4.6777e+07	8.77565e+07		-7.39462e+06	-8.92872e+07	3.48766e+06	-1.70679e+07	1.5133e+08	-7.54999e+07	-3.44315e+07	-2.86042e+07	8.77565e+07
2098	0	-8.49251e+07	0	-1.93019e+07	1.43266e+08	-7.20068e+07	-3.29681e+07	-2.54358e+07	9.0081e+07		0	-9.85793e+07	0	-3.86037e+07	1.04728e+08	-5.22918e+07	-8.47464e+07	-6.4623e+07	9.0081e+07		9.60058e+06	-8.14798e+07	2.98079e+06	-1.99937e+07	1.45929e+08	-7.35573e+07	-1.65199e+07	-9.31062e+06	9.0081e+07		9.60058e+06	-9.16887e+07	2.98079e+06	-3.96472e+07	1.05364e+08	-5.29542e+07	-6.63445e+07	-4.66155e+07	9.0081e+07		-7.55757e+06	-8.95574e+07	3.68146e+06	-1.78553e+07	1.54975e+08	-7.73789e+07	-3.36926e+07	-2.76494e+07	9.0081e+07
2099	0	-8.53224e+07	0	-2.0009e+07	1.46696e+08	-7.37628e+07	-3.23983e+07	-2.46295e+07	9.24383e+07		0	-9.90095e+07	0	-4.0018e+07	1.06747e+08	-5.33194e+07	-8.55996e+07	-6.46382e+07	9.24383e+07		9.62684e+06	-8.20207e+07	2.7994e+06	-2.0611e+07	1.49737e+08	-7.55305e+07	-1.5999e+07	-8.60086e+06	9.24383e+07		9.62684e+06	-9.24061e+07	2.7994e+06	-4.08813e+07	1.07923e+08	-5.42904e+07	-6.7229e+07	-4.67305e+07	9.24383e+07		-7.73976e+06	-8.98376e+07	3.53563e+06	-1.86409e+07	1.58607e+08	-7.92465e+07	-3.33225e+07	-2.70685e+07	9.24383e+07
2100	0	-8.57348e+07	0	-2.07147e+07	1.50191e+08	-7.5552e+07	-3.18109e+07	-2.38211e+07	9.48284e+07		0	-9.94327e+07	0	-4.14295e+07	1.08831e+08	-5.43819e+07	-8.64134e+07	-6.46305e+07	9.48284e+07		9.83283e+06	-8.25777e+07	2.98159e+06	-2.12272e+07	1.53015e+08	-7.71901e+07	-1.5166e+07	-7.51957e+06	9.48284e+07		9.83283e+06	-9.31186e+07	2.98159e+06	-4.21133e+07	1.09951e+08	-5.53141e+07	-6.77805e+07	-4.6454e+07	9.48284e+07		-7.6573e+06	-9.01254e+07	3.72628e+06	-1.94247e+07	1.61739e+08	-8.08191e+07	-3.2561e+07	-2.60405e+07	9.48284e+07
2101	0	-8.6162e+07	0	-2.14191e+07	1.5375e+08	-7.73745e+07	-3.12057e+07	-2.3011e+07	9.72514e+07		0	-9.98539e+07	0	-4.28382e+07	1.10979e+08	-5.54792e+07	-8.71927e+07	-6.46058e+07	9.72514e+07		1.00145e+07	-8.31478e+07	3.16469e+06	-2.18423e+07	1.57041e+08	-7.92787e+07	-1.40487e+07	-6.25627e+06	9.72514e+07		1.00145e+07	-9.38254e+07	3.16469e+06	-4.33431e+07	1.12728e+08	-5.67679e+07	-6.80289e+07	-4.59785e+07	9.72514e+07		-7.84237e+06	-9.04195e+07	3.91791e+06	-2.02067e+07	1.655e+08	-8.27511e+07	-3.1802e+07	-2.51023e+07	9.72514e+07
2102	0	-8.65958e+07	0	-2.21221e+07	1.57374e+08	-7.92302e+07	-3.05744e+07	-2.21933e+07	9.97072e+07		0	-1.00261e+08	0	-4.42442e+07	1.13191e+08	-5.66112e+07	-8.79252e+07	-6.45575e+07	9.97072e+07		1.02101e+07	-8.37242e+07	3.00157e+06	-2.24565e+07	1.61132e+08	-8.14014e+07	-1.32386e+07	-5.25004e+06	9.97072e+07		1.02101e+07	-9.45177e+07	3.00157e+06	-4.32147e+07	1.1557e+08	-5.8257e+07	-6.72077e+07	-4.56747e+07	9.97072e+07		-8.04384e+06	-9.07166e+07	3.77036e+06	-2.0987e+07	1.69325e+08	-8.47178e+07	-3.13701e+07	-2.45096e+07	9.97072e+07
2103	0	-8.70366e+07	0	-2.28238e+07	1.61062e+08	-8.11191e+07	-2.99173e+07	-2.13683e+07	1.02196e+08		0	-1.00662e+08	0	-4.56475e+07	1.15468e+08	-5.77778e+07	-8.86188e+07	-6.44924e+07	1.02196e+08		1.01667e+07	-8.43072e+07	2.84509e+06	-2.30697e+07	1.64693e+08	-8.32106e+07	-1.28829e+07	-4.3792e+06	1.02196e+08		1.01667e+07	-9.52029e+07	2.84509e+06	-4.30901e+07	1.17882e+08	-5.94335e+07	-6.68329e+07	-4.52344e+07	1.02196e+08		-7.97819e+06	-9.1018e+07	3.61554e+06	-2.17657e+07	1.72651e+08	-8.63901e+07	-3.08852e+07	-2.38113e+07	1.02196e+08
2104	0	-8.74829e+07	0	-2.35242e+07	1.64815e+08	-8.30411e+07	-2.92331e+07	-2.05343e+07	1.04717e+08		0	-1.01056e+08	0	-4.70483e+07	1.1781e+08	-5.89789e+07	-8.92737e+07	-6.4411e+07	1.04717e+08		1.00812e+07	-8.48953e+07	3.03539e+06	-2.36819e+07	1.6835e+08	-8.50702e+07	-1.21812e+07	-3.26098e+06	1.04717e+08		1.00812e+07	-9.58809e+07	3.03539e+06	-4.298e+07	1.20289e+08	-6.06615e+07	-6.61164e+07	-4.4615e+07	1.04717e+08		-7.87749e+06	-9.13231e+07	3.80755e+06	-2.25427e+07	1.76011e+08	-8.80777e+07	-3.00025e+07	-2.27295e+07	1.04717e+08
2105	0	-8.79336e+07	0	-2.42233e+07	1.68633e+08	-8.49962e+07	-2.85206e+07	-1.96905e+07	1.07272e+08		0	-1.01445e+08	0	-4.84467e+07	1.20216e+08	-6.02146e+07	-8.98903e+07	-6.43139e+07	1.07272e+08		9.97207e+06	-8.54873e+07	2.88232e+06	-2.42932e+07	1.72665e+08	-8.73091e+07	-1.157e+07	-2.38831e+06	1.07272e+08		9.97207e+06	-9.65521e+07	2.88232e+06	-4.28815e+07	1.23356e+08	-6.227e+07	-6.54932e+07	-4.42967e+07	1.07272e+08		-8.05783e+06	-9.16316e+07	3.66325e+06	-2.33181e+07	1.80029e+08	-9.01456e+07	-2.94604e+07	-2.20816e+07	1.07272e+08
2106	0	-8.83883e+07	0	-2.49213e+07	1.72515e+08	-8.69844e+07	-2.77795e+07	-1.88361e+07	1.09859e+08		0	-1.01828e+08	0	-4.98426e+07	1.22686e+08	-6.14846e+07	-9.04688e+07	-6.42015e+07	1.09859e+08		9.84166e+06	-8.60825e+07	2.72835e+06	-2.49037e+07	1.76451e+08	-8.92372e+07	-1.12023e+07	-1.75759e+06	1.09859e+08		9.84166e+06	-9.72163e+07	2.72835e+06	-4.27925e+07	1.25893e+08	-6.35685e+07	-6.51146e+07	-4.427e+07	1.09859e+08		-7.97364e+06	-9.19458e+07	3.51111e+06	-2.4092e+07	1.83549e+08	-9.19218e+07	-2.88727e+07	-2.13351e+07	1.09859e+08
2107	0	-8.88444e+07	0	-2.56181e+07	1.76461e+08	-8.90056e+07	-2.7007e+07	-1.78803e+07	1.12479e+08		0	-1.02202e+08	0	-5.12363e+07	1.25222e+08	-6.2789e+07	-9.1006e+07	-6.38942e+07	1.12479e+08		9.69196e+06	-8.66775e+07	2.92071e+06	-2.55132e+07	1.80301e+08	-9.11969e+07	-1.04735e+07	-833350	1.12479e+08		9.69196e+06	-9.78684e+07	2.92071e+06	-4.27113e+07	1.28494e+08	-6.48996e+07	-6.43727e+07	-4.39923e+07	1.12479e+08		-7.85653e+06	-9.22616e+07	3.70537e+06	-2.48644e+07	1.87103e+08	-9.37125e+07	-2.78869e+07	-2.02047e+07	1.12479e+08
2108	0	-8.93031e+07	0	-2.63138e+07	1.80472e+08	-9.10598e+07	-2.62044e+07	-1.66064e+07	1.15131e+08		0	-1.02572e+08	0	-5.26276e+07	1.27821e+08	-6.41277e+07	-9.15056e+07	-6.29603e+07	1.15131e+08		9.62316e+06	-8.72732e+07	3.08635e+06	-2.6122e+07	1.84811e+08	-9.35355e+07	-9.41046e+06	289774	1.15131e+08		9.62316e+06	-9.8512e+07	3.08635e+06	-4.26366e+07	1.31754e+08	-6.66106e+07	-6.32956e+07	-4.3554e+07	1.15131e+08		-8.02224e+06	-9.25801e+07	3.90707e+06	-2.56354e+07	1.91315e+08	-9.58829e+07	-2.68985e+07	-1.91667e+07	1.15131e+08
2109	0	-8.97637e+07	0	-2.70084e+07	1.84548e+08	-9.3147e+07	-2.53712e+07	-1.5399e+07	1.17817e+08		0	-1.02936e+08	0	-5.40168e+07	1.30486e+08	-6.55006e+07	-9.1968e+07	-6.21719e+07	1.17817e+08		9.63945e+06	-8.78692e+07	2.90531e+06	-2.673e+07	1.89264e+08	-9.58369e+07	-8.62777e+06	1.09287e+06	1.17817e+08		9.63945e+06	-9.91472e+07	2.90531e+06	-4.25674e+07	1.34958e+08	-6.82853e+07	-6.24975e+07	-4.34704e+07	1.17817e+08		-8.22466e+06	-9.29012e+07	3.76212e+06	-2.64049e+07	1.95623e+08	-9.81052e+07	-2.62508e+07	-1.84926e+07	1.17817e+08
2110	0	-9.02266e+07	0	-2.77019e+07	1.88688e+08	-9.52671e+07	-2.45076e+07	-1.42415e+07	1.20535e+08		0	-1.03296e+08	0	-5.54039e+07	1.33214e+08	-6.69076e+07	-9.23933e+07	-6.1497e+07	1.20535e+08		9.83654e+06	-8.84655e+07	3.08784e+06	-2.73372e+07	1.93187e+08	-9.78245e+07	-7.51624e+06	2.25017e+06	1.20535e+08		9.83654e+06	-9.9774e+07	3.08784e+06	-4.25031e+07	1.37632e+08	-6.96471e+07	-6.13682e+07	-4.30639e+07	1.20535e+08		-8.14571e+06	-9.3225e+07	3.95365e+06	-2.7173e+07	1.99401e+08	-1.00014e+08	-2.52031e+07	-1.73618e+07	1.20535e+08
2111	0	-9.06913e+07	0	-2.83944e+07	1.92893e+08	-9.74201e+07	-2.36132e+07	-1.31264e+07	1.23286e+08		0	-1.03652e+08	0	-5.67889e+07	1.36008e+08	-6.83487e+07	-9.27818e+07	-6.09218e+07	1.23286e+08		1.00104e+07	-8.90617e+07	3.27134e+06	-2.79437e+07	1.97858e+08	-1.00241e+08	-6.10619e+06	3.57387e+06	1.23286e+08		1.00104e+07	-1.00393e+08	3.27134e+06	-4.2443e+07	1.41054e+08	-7.14385e+07	-5.99382e+07	-4.25188e+07	1.23286e+08		-8.33218e+06	-9.35512e+07	4.1532e+06	-2.79399e+07	2.03807e+08	-1.02282e+08	-2.41447e+07	-1.54601e+07	1.23286e+08
2112	0	-9.11546e+07	0	-2.9086e+07	1.97162e+08	-9.96061e+07	-2.26847e+07	-1.20442e+07	1.2607e+08		0	-1.03998e+08	0	-5.81719e+07	1.38866e+08	-6.98238e+07	-9.31282e+07	-6.04288e+07	1.2607e+08		1.01992e+07	-8.90348e+07	3.10856e+06	-2.92438e+07	2.02595e+08	-1.02691e+08	-5.06747e+06	4.48428e+06	1.2607e+08		1.01992e+07	-9.97584e+07	3.10856e+06	-4.37752e+07	1.44541e+08	-7.32647e+07	-5.89493e+07	-4.24838e+07	1.2607e+08		-8.55245e+06	-9.38776e+07	4.00654e+06	-2.87054e+07	2.08309e+08	-1.04601e+08	-2.34217e+07	-1.4232e+07	1.2607e+08
2113	0	-9.16189e+07	0	-2.97765e+07	2.01496e+08	-1.01825e+08	-2.17246e+07	-1.09894e+07	1.28887e+08		0	-1.0434e+08	0	-5.95531e+07	1.41788e+08	-7.13328e+07	-9.3438e+07	-6.00071e+07	1.28887e+08		1.02499e+07	-8.89256e+07	2.95243e+06	-3.05402e+07	2.05602e+08	-1.04134e+08	-4.79525e+06	4.81905e+06	1.28887e+08		1.02499e+07	-9.89535e+07	2.95243e+06	-4.51049e+07	1.451e+08	-7.33893e+07	-5.91454e+07	-4.33124e+07	1.28887e+08		-8.48891e+06	-9.42067e+07	3.8526e+06	-2.94696e+07	2.1228e+08	-1.06608e+08	-2.26405e+07	-1.29794e+07	1.28887e+08
2114	0	-9.20835e+07	0	-3.04662e+07	2.05894e+08	-1.04077e+08	-2.07323e+07	-9.95614e+06	1.31736e+08		0	-1.04678e+08	0	-6.09324e+07	1.44775e+08	-7.28758e+07	-9.37115e+07	-5.96466e+07	1.31736e+08		1.02852e+07	-8.87428e+07	3.14308e+06	-3.18276e+07	2.08705e+08	-1.05629e+08	-4.06651e+06	5.57381e+06	1.31736e+08		1.02852e+07	-9.79966e+07	3.14308e+06	-4.6421e+07	1.45754e+08	-7.35709e+07	-5.88057e+07	-4.366e+07	1.31736e+08		-8.38791e+06	-9.4538e+07	4.04551e+06	-3.02327e+07	2.16285e+08	-1.08629e+08	-2.14572e+07	-1.14108e+07	1.31736e+08
2115	0	-9.25482e+07	0	-3.1155e+07	2.10357e+08	-1.06361e+08	-1.97073e+07	-8.93944e+06	1.34618e+08		0	-1.05012e+08	0	-6.23099e+07	1.47826e+08	-7.44526e+07	-9.39487e+07	-5.93383e+07	1.34618e+08		1.0469e+07	-8.84937e+07	2.99035e+06	-3.31075e+07	2.12466e+08	-1.07512e+08	-3.18758e+06	6.37405e+06	1.34618e+08		1.0469e+07	-9.69034e+07	2.99035e+06	-4.77262e+07	1.47068e+08	-7.41492e+07	-5.82517e+07	-4.39134e+07	1.34618e+08		-8.56868e+06	-9.48712e+07	3.9021e+06	-3.09946e+07	2.20949e+08	-1.11031e+08	-2.06138e+07	-1.03385e+07	1.34618e+08
2116	0	-9.29708e+07	0	-3.18429e+07	2.14884e+08	-1.08678e+08	-1.86077e+07	-7.89295e+06	1.37533e+08		0	-1.05343e+08	0	-6.36858e+07	1.50942e+08	-7.60632e+07	-9.41499e+07	-5.90739e+07	1.37533e+08		1.06607e+07	-8.81432e+07	2.83671e+06	-3.43811e+07	2.15698e+08	-1.09091e+08	-2.41944e+06	7.11189e+06	1.37533e+08		1.06607e+07	-9.5688e+07	2.83671e+06	-4.90227e+07	1.47851e+08	-7.44309e+07	-5.77929e+07	-4.42264e+07	1.37533e+08		-8.48263e+06	-9.51641e+07	3.75085e+06	-3.17553e+07	2.25115e+08	-1.1314e+08	-1.96766e+07	-9.17495e+06	1.37533e+08
2117	0	-9.33834e+07	0	-3.253e+07	2.19476e+08	-1.11028e+08	-1.74657e+07	-6.84501e+06	1.4048e+08		0	-1.05664e+08	0	-6.506e+07	1.54123e+08	-7.77076e+07	-9.43089e+07	-5.88394e+07	1.4048e+08		1.08591e+07	-8.83417e+07	3.0294e+06	-3.49711e+07	2.18995e+08	-1.10707e+08	-1.1366e+06	8.27137e+06	1.4048e+08		1.08591e+07	-9.55808e+07	3.0294e+06	-5.03121e+07	1.48699e+08	-7.47563e+07	-5.80614e+07	-4.40832e+07	1.4048e+08		-8.36172e+06	-9.54496e+07	3.946e+06	-3.25149e+07	2.29313e+08	-1.15264e+08	-1.83304e+07	-7.66562e+06	1.4048e+08
2118	0	-9.37899e+07	0	-3.32163e+07	2.24133e+08	-1.13411e+08	-1.6285e+07	-5.79248e+06	1.4346e+08		0	-1.05982e+08	0	-6.64327e+07	1.57368e+08	-7.93856e+07	-9.44321e+07	-5.86277e+07	1.4346e+08		1.08133e+07	-8.85696e+07	3.19538e+06	-3.55593e+07	2.24121e+08	-1.13385e+08	616348	9.3972e+06	1.4346e+08		1.08133e+07	-9.55412e+07	3.19538e+06	-5.15956e+07	1.52549e+08	-7.6827e+07	-5.74063e+07	-4.39414e+07	1.4346e+08		-8.52387e+06	-9.57313e+07	4.14859e+06	-3.32735e+07	2.34171e+08	-1.17767e+08	-1.69756e+07	-6.28079e+06	1.4346e+08
2119	0	-9.42322e+07	0	-3.39019e+07	2.28854e+08	-1.15827e+08	-1.51074e+07	-4.77385e+06	1.46473e+08		0	-1.06296e+08	0	-6.78039e+07	1.60678e+08	-8.10972e+07	-9.45196e+07	-5.84322e+07	1.46473e+08		1.08147e+07	-8.88646e+07	3.01466e+06	-3.61515e+07	2.29192e+08	-1.16027e+08	1.97825e+06	1.02073e+07	1.46473e+08		1.08147e+07	-9.55609e+07	3.01466e+06	-5.28743e+07	1.56342e+08	-7.88636e+07	-5.71275e+07	-4.40439e+07	1.46473e+08		-8.7222e+06	-9.60512e+07	4.00452e+06	-3.40311e+07	2.39124e+08	-1.20321e+08	-1.59967e+07	-5.32851e+06	1.46473e+08
2120	0	-9.46745e+07	0	-3.45868e+07	2.33639e+08	-1.18275e+08	-1.38975e+07	-3.75039e+06	1.49518e+08		0	-1.06607e+08	0	-6.91736e+07	1.64052e+08	-8.28425e+07	-9.45714e+07	-5.82466e+07	1.49518e+08		1.08137e+07	-8.91877e+07	3.19751e+06	-3.67468e+07	2.33732e+08	-1.1835e+08	3.45889e+06	1.1259e+07	1.49518e+08		1.08137e+07	-9.56334e+07	3.19751e+06	-5.41489e+07	1.59605e+08	-8.05777e+07	-5.67437e+07	-4.38714e+07	1.49518e+08		-8.63759e+06	-9.63738e+07	4.19694e+06	-3.47876e+07	2.43548e+08	-1.22562e+08	-1.46163e+07	-3.94721e+06	1.49518e+08
2121	0	-9.5118e+07	0	-3.5271e+07	2.38489e+08	-1.19103e+08	-1.10022e+07	-592746	1.54734e+08		0	-1.06915e+08	0	-7.0542e+07	1.6749e+08	-8.34511e+07	-9.34176e+07	-5.59481e+07	1.54734e+08		1.07502e+07	-8.95372e+07	3.28834e+06	-3.73443e+07	2.39021e+08	-1.19327e+08	6.85106e+06	1.46252e+07	1.54734e+08		1.07502e+07	-9.57534e+07	3.28834e+06	-5.45842e+07	1.63617e+08	-8.13977e+07	-5.40799e+07	-4.13607e+07	1.54734e+08		-8.81898e+06	-9.67001e+07	4.2898e+06	-3.55432e+07	2.48599e+08	-1.23438e+08	-1.16118e+07	-548921	1.54734e+08
2122	0	-9.5551e+07	0	-3.5968e+07	2.43404e+08	-1.19938e+08	-8.05285e+06	2.87315e+06	1.60009e+08		0	-1.07198e+08	0	-7.19361e+07	1.70994e+08	-8.40707e+07	-9.2211e+07	-5.30792e+07	1.60009e+08		1.06665e+07	-8.99102e+07	3.19107e+06	-3.79435e+07	2.44375e+08	-1.2031e+08	1.00685e+07	1.78576e+07	1.60009e+08		1.06665e+07	-9.59165e+07	3.19107e+06	-5.50125e+07	1.67693e+08	-8.22233e+07	-5.16016e+07	-3.89546e+07	1.60009e+08		-9.03388e+06	-9.70264e+07	4.1945e+06	-3.6298e+07	2.53746e+08	-1.24333e+08	-8.75105e+06	2.66492e+06	1.60009e+08

## Sheet: Figure 4
		Mg CO2e / m3 biomass harvested
	Curtailed HWP supply	0.751523
	Average	0.78424
	Average (incl tropical afforestation)	0.447356
	Boreal 1	1.85353
	Boreal 2	0.713365
	Boreal 3	0.169094
	Tropical (CVL)	0.400972
	Tropical (afforestation)	-0.900182
